# Supplementary material for: Comparative chloroplast genomics of the genus Taxodium
Source: BMC Genomics. 2020 Jan 31;21:114. doi: 10.1186/s12864-020-6532-1 (PMC6995153; doi:10.1186/s12864-020-6532-1)
Supplement: Supplementary file 1 — Additional file 1 Basic information of the 120 genes in Taxodium distichum, Taxodium mucronatum, and Taxodium ascenden chloroplast genomes. [file 12864_2020_6532_MOESM1_ESM.xls]

## Sheet: T. ascendens
Name	Minimum	Maximum	Direction	Type	Length	Sequence	# Intervals	product	transl_table	db_xref	locus_tag
psbA CDS	1	1062	reverse	CDS	1062	ATGACCGCAATTTTAGAAAGACGCGAAAGCGCAAGCCTATGGAATCGTTTTTGCGATTGGATCACTAGCACTGAAAACCGTCTTTACATTGGATGGTTCGGTGTCTTGATGATTCCTACCCTATTGACTGCAACCTCTGTATTCATTATCGCTTTCATTGCAGCTCCTCCAGTAGATATTGATGGTATTCGTGAACCTGTTTCCGGTTCTCTTCTTTATGGAAACAATATTATTTCCGGTGCTATTATTCCTACCTCTGCAGCCATTGGTCTGCATTTCTATCCGATCTGGGAAGCAGCTTCTGTTGATGAATGGCTATACAACGGTGGTCCCTATGAGCTAATCGTTCTACACTTCCTACTTGGTGTAGCTTGCTATATGGGTCGTGAGTGGGAGCTT…	1	photosystem II protein D1	11		psbA
psbA gene	1	1062	reverse	gene	1062	ATGACCGCAATTTTAGAAAGACGCGAAAGCGCAAGCCTATGGAATCGTTTTTGCGATTGGATCACTAGCACTGAAAACCGTCTTTACATTGGATGGTTCGGTGTCTTGATGATTCCTACCCTATTGACTGCAACCTCTGTATTCATTATCGCTTTCATTGCAGCTCCTCCAGTAGATATTGATGGTATTCGTGAACCTGTTTCCGGTTCTCTTCTTTATGGAAACAATATTATTTCCGGTGCTATTATTCCTACCTCTGCAGCCATTGGTCTGCATTTCTATCCGATCTGGGAAGCAGCTTCTGTTGATGAATGGCTATACAACGGTGGTCCCTATGAGCTAATCGTTCTACACTTCCTACTTGGTGTAGCTTGCTATATGGGTCGTGAGTGGGAGCTT…	1				psbA
trnK-UUU tRNA	1526	4014	reverse	tRNA	72	GGGTTGCTAACTCAATGGTAGAGTACTCGGCTTTTAACCGATGAGCTCCGGGTTCAAGTCCCGGGCAACCCA	2	trnK-UUU			tRNA001
trnK-UUU gene	1526	4014	reverse	gene	2489	GGGTTGCTAACTCAATGGTAGAGTACTCGGCTTTTAAGTGCGACTATGGTCTTTTACACATTCGGATGAACTACTCAATTCGTCTATACCATCGGTAAAATTAGTAAGGCTACGACTGATCCTGAAAAGTAAATAAAATGGAAAAAGCAGCATGTCGTTCTAAGAATCTCGACTTTCTTTTTTGATCAGAAGCGGATTTTATCCAATAAATTATGCATGCATGTAAATGCATATTATTTACATGTATGCATAATTTGAAAAAAAAATGGATTAATTTTGAAATAAGATCAAATAAATTGAGAGTGCGAGTGATTAAGTCAAGTGAGTCAATGGATAAAGCTGGATGGCTTGAATCATAAGTAAAACCAGAAGAACGAGCTTCTGTTCCTCATTTCAACG…	1				tRNA001
matK CDS	1752	3275	reverse	CDS	1524	ATGGGTGAATTCCAAAGAAATGAAAACAAACATAAATCTTGGCAACAATTCTTTTTATATCCGCTTTTTTTCCGGGAAGATCTTTACGCAATTGCTCATGATCATCATTTAGATAGATCTGGTTCCTCCGAACCAACGGAAATTTTAGTTTCTAATTTTTTGAGTTTCCTAACTGTAAAACGTTCAATTCGTCGGATACGTAAACAAACTAATTCCATTAGTTTATTCGGGAATTCCGATCCAAATAAATTGATTGAATGCAATAATAATTTTTCTTCTAAATCGATACTAGAAGGTTTTACAATTGTCTTGGAAGTTTCGTTCGCAATGCGATCAAAACATTTCATAGAAGGAATGAATGGATGGAATAGTCTCCGATCCATCCATTGCCTATTTCCT…	1	maturase K	11		matK
matK gene	1752	3275	reverse	gene	1524	ATGGGTGAATTCCAAAGAAATGAAAACAAACATAAATCTTGGCAACAATTCTTTTTATATCCGCTTTTTTTCCGGGAAGATCTTTACGCAATTGCTCATGATCATCATTTAGATAGATCTGGTTCCTCCGAACCAACGGAAATTTTAGTTTCTAATTTTTTGAGTTTCCTAACTGTAAAACGTTCAATTCGTCGGATACGTAAACAAACTAATTCCATTAGTTTATTCGGGAATTCCGATCCAAATAAATTGATTGAATGCAATAATAATTTTTCTTCTAAATCGATACTAGAAGGTTTTACAATTGTCTTGGAAGTTTCGTTCGCAATGCGATCAAAACATTTCATAGAAGGAATGAATGGATGGAATAGTCTCCGATCCATCCATTGCCTATTTCCT…	1				matK
rps16 CDS	4714	5717	reverse	CDS	228	ATGATAAAAATTCGTCTAAAAGCATGTGGTAGAAAGCAACAACGAGCTACCTATCGAATTGTTGCAATTGACGTTAAGTCTCGAAGCGAAGGAAGAGCTCTTCAGGAATTGAGTTTTTATAATCCAATGAATAAGAATGAAACTCGTTTAATTTATAGTGCTATTGTTCATTTTCTCGAATTAGGAGCTCAACCTACAGAAACTGTTCATGGTATTTTTAGGGCTTGA	2	ribosomal protein S16	11		rps16
rps16 gene	4714	5717	reverse	gene	1004	ATGATAAAAATTCGTCTAAAAGCATGTGGTAGAAAGCAACGTGCAACTTGAACGACATGATTAGTTCTGTGGATTATGGCATCCGCTATTTTGATTCGAAGATGCTCTTAGCTCAACATTTATCTCTTTAAAAAGATATGTTTAATAGACCAGGTATCAATTTATTTTTCAATTAGGGGCAGAATCTAGGGTTAATGTAAATTAAATCAACGAGCTATAACCACTTTGTAAGTTTACATCGAGCTTAAAAAAAAATAAATAGTGAATTAGAATAACTCGGAAAGATTTTGAGAAAACTTTATCCAACTCTACAAGGATCAAACGTTCCTATTGCTCAACGTGGAAAATAGCGGAATGTATGTTGCTATCATTCCGTAAGGACGAGAACCACCAGAGTAA…	1				rps16
chlB CDS	5841	7382	reverse	CDS	1542	ATGAAATTAGCCTATTGGATGTATGCTGGTCCTGCTCATATTGGAACCCTACGAGTAGCTAGTTCTTTCAAAAATGTGCATGCCATTATGCACGCTCCTCTAGGAGATGATTATTTCAATGTAATGCGTTCTATGTTAGAACGCGAAAGAGATTTTACTGCTGCAACTGCTAGCATAGTAGATCGTCACGTACTAGCACGTGGATCTCAAGAAAGAGTTGTGGATAATATTCTCCGGAAAGATAAAGAGGAACATCCTGATCTTATCATATTGACACCTACATGCACCTCTAGTATTTTGCAAGAAGATTTACAGAACTTTGTGAATAGAGCATCCATAATTTCTGATTCCGACGTAATTTTTGCAGATGTTGATCATTATCAAGTAAATGAAATTCAA…	1	photochlorophyllide reductase subunit B	11		chlB
chlB gene	5841	7382	reverse	gene	1542	ATGAAATTAGCCTATTGGATGTATGCTGGTCCTGCTCATATTGGAACCCTACGAGTAGCTAGTTCTTTCAAAAATGTGCATGCCATTATGCACGCTCCTCTAGGAGATGATTATTTCAATGTAATGCGTTCTATGTTAGAACGCGAAAGAGATTTTACTGCTGCAACTGCTAGCATAGTAGATCGTCACGTACTAGCACGTGGATCTCAAGAAAGAGTTGTGGATAATATTCTCCGGAAAGATAAAGAGGAACATCCTGATCTTATCATATTGACACCTACATGCACCTCTAGTATTTTGCAAGAAGATTTACAGAACTTTGTGAATAGAGCATCCATAATTTCTGATTCCGACGTAATTTTTGCAGATGTTGATCATTATCAAGTAAATGAAATTCAA…	1				chlB
trnQ-UUG tRNA	7567	7638	reverse	tRNA	72	GGGGCGTGGCCAAGCGGTAAGGCAGCAGGTTTTGGTCCTGTTATTGCGAAGGTTCGAATCCTTCCGTCCCAG	1	trnQ-UUG			tRNA002
trnQ-UUG gene	7567	7638	reverse	gene	72	GGGGCGTGGCCAAGCGGTAAGGCAGCAGGTTTTGGTCCTGTTATTGCGAAGGTTCGAATCCTTCCGTCCCAG	1				tRNA002
trnT-UGU tRNA	7798	7870	forward	tRNA	73	GCCTGCTTAGCTCAGAGGTTAGAGCGTCGCACTTGTAATGCGATGGTCATCGGTTCGATCCCGATAGCTGGCT	1	trnT-UGU			tRNA003
trnT-UGU gene	7798	7870	forward	gene	73	GCCTGCTTAGCTCAGAGGTTAGAGCGTCGCACTTGTAATGCGATGGTCATCGGTTCGATCCCGATAGCTGGCT	1				tRNA003
rps4 CDS	8148	8771	forward	CDS	624	ATGTCTCGTTATCGCGGACCTCGTTTAAAAATAATAAATCGTCTCAAAACTTTACCAGGACTAAGTAAGAAAACACCCAATAGAACGGAACAGCCTAGTAAAAAAAAACATTCTAAACCTCCTAAACCTTCTAAATATCCTGTCCGTCTAAAAGAAAAACAAAGATTACGTTTTCATTATGGACTTACAGAGCGCCAATTACTTCAATATGTTCGTATTGCTAGAAGAGCCAAGGGATCAACAGGTCAGGTTCTATTGCAATTACTTGAAATGCGCTTGGATAATATCCTTTTTCGATTGGGTATGGCGCTTACCATTCCTGAAGCCAGACAATTAGTCAACCATAGGCATATCTTGGTCAATGATCGTATAGTAGATATACCAAGTTATCGTTGCAAA…	1	ribosomal protein S4	11		rps4
rps4 gene	8148	8771	forward	gene	624	ATGTCTCGTTATCGCGGACCTCGTTTAAAAATAATAAATCGTCTCAAAACTTTACCAGGACTAAGTAAGAAAACACCCAATAGAACGGAACAGCCTAGTAAAAAAAAACATTCTAAACCTCCTAAACCTTCTAAATATCCTGTCCGTCTAAAAGAAAAACAAAGATTACGTTTTCATTATGGACTTACAGAGCGCCAATTACTTCAATATGTTCGTATTGCTAGAAGAGCCAAGGGATCAACAGGTCAGGTTCTATTGCAATTACTTGAAATGCGCTTGGATAATATCCTTTTTCGATTGGGTATGGCGCTTACCATTCCTGAAGCCAGACAATTAGTCAACCATAGGCATATCTTGGTCAATGATCGTATAGTAGATATACCAAGTTATCGTTGCAAA…	1				rps4
trnS-GGA tRNA	9012	9098	forward	tRNA	87	CGGAAAGAGAGGGATTCGAACCCTCGGTAAACAGAAGCCTACATAGCAGTTCCAATGCTACGCCTTGAACCGCTCAGCCATCTTTCC	1	trnS-GGA			tRNA004
trnS-GGA gene	9012	9098	forward	gene	87	CGGAAAGAGAGGGATTCGAACCCTCGGTAAACAGAAGCCTACATAGCAGTTCCAATGCTACGCCTTGAACCGCTCAGCCATCTTTCC	1				tRNA004
ycf3 CDS	9797	11700	forward	CDS	510	ATGCCTAGATCTCAGAGAAATGACAATTTTATCGACAAGACTTTCACAATTGTAGCGGATATATTATTGCAGATAATCCCAATGGCTTCAGGGGAGAAAAAGGCATTTACCTATTACAGAGATGGTATGTCAGCTCAATCCGAAGGGGAATATGCGGAAGCTTTACAAAATTATTATGAAGCCATGCGACTGGAAATTGACCCCTATGACCGAAGTTATATATTATATAATATAGGTCTTATCCACACGAGTAATGGGGAACATACTAAGGCTTTGGAATATTATTTCCAGGCATTAGAACGAAACCCGTCTTTACCACAAGCTCTTAATAATACGGCCTTGATCTGTCATTACCGAGGAGAACAGGCCATTCAACAGGGAGATCCTGAAATTGCGGAA…	3	photosystem I assembly protein Ycf3	11		ycf3
ycf3 gene	9797	11700	forward	gene	1904	ATGCCTAGATCTCAGAGAAATGACAATTTTATCGACAAGACTTTCACAATTGTAGCGGATATATTATTGCAGATAATCCCAATGGCTTCAGGGGAGAAAAAGGCATTTACCTATTACAGAGATGGTGTGATTTGCTATTTTTTTCTTTCTTCTTTTTCTCGCTTCGTAGAATGGCGGAATATTGATTAAGTTAAGTTAAACAAAACTTACGCTTAGTGAAGGTGAGTTTTAGAAATAGAACAATTCTTTCTGTCGTGTATCCCCGATTTATGCAGCCTTAGATGCTTTGATCTTCTGAGATTCTAGTATTAAGCGAAAGGTTATATCTATTACATAGATGTTAATGGTCAAATCTATATGATAGGTATGCATAGGGGAAAAAGCACTACGCGTTAAAAT…	1				ycf3
psaA CDS	12284	14536	forward	CDS	2253	ATGACCATTCGTTCACCGGAACCAGAAGTAAAGATCATAGTGGATAGGGATCCTGTTAAAACCTCTTTTGAAAAATGGGCTAAACCCGGTCATTTCTCAAAGACACTAGCCAAGGGACCTAATACTACCACCTGGATCTGGAACCTACATGCTGATGCTCACGATTTTGATAGCCATACCAATAATTTGGAAGAGATCTCCCGCAAAGTATTTAGTGCTCATTTTGGTCAATTAGCGATAATATTTATTTGGCTAAGTGGGATGTACTTTCACGGCGCTCGCTTCTCCAATTATGAAGCATGGCTAGGCGATCCTACTCACATTAAACCCAGTGCTCAGGTAGTTTGGCCGATAGTAGGCCAAGAAATTTTGAATGGAGATGTGGGTGGAGGTTTTCGA…	1	photosystem I P700 apoprotein A1	11		psaA
psaA gene	12284	14536	forward	gene	2253	ATGACCATTCGTTCACCGGAACCAGAAGTAAAGATCATAGTGGATAGGGATCCTGTTAAAACCTCTTTTGAAAAATGGGCTAAACCCGGTCATTTCTCAAAGACACTAGCCAAGGGACCTAATACTACCACCTGGATCTGGAACCTACATGCTGATGCTCACGATTTTGATAGCCATACCAATAATTTGGAAGAGATCTCCCGCAAAGTATTTAGTGCTCATTTTGGTCAATTAGCGATAATATTTATTTGGCTAAGTGGGATGTACTTTCACGGCGCTCGCTTCTCCAATTATGAAGCATGGCTAGGCGATCCTACTCACATTAAACCCAGTGCTCAGGTAGTTTGGCCGATAGTAGGCCAAGAAATTTTGAATGGAGATGTGGGTGGAGGTTTTCGA…	1				psaA
psaB CDS	14562	16766	forward	CDS	2205	ATGGCATCAAGATTTCCAAAGTTCAGCCAAGGCTTGGCCCAGGACCCAACTACTCGTCGTATTTGGTTTGGTATTGCTACTGCACATGACTTTGAGAGTCATGATGATATTACCGAAGAGCGTCTTTATCAAAAGATTTTTGCTTCTCACTTTGGTCAGTTAGCTATAATCTTTCTGTGGACCTCTGGTAATTTGTTCCACGTAGCTTGGCAAGGCAATTTCGAAGCATGGGTCCGCGACCCCTTACATGTAAGACCTATTGCTCATGCAATTTGGGATCCTCATTTTGGTCAACCGGCCGTAGAAGCCTTTACCCGAGGAGGTGCCCCCGGTCCGGTGAATATTGCTTATTCCGGTGTTTATCAGTGGTGGTATACAATTGGCTTACGCACTAATGAA…	1	photosystem I P700 apoprotein A2	11		psaB
psaB gene	14562	16766	forward	gene	2205	ATGGCATCAAGATTTCCAAAGTTCAGCCAAGGCTTGGCCCAGGACCCAACTACTCGTCGTATTTGGTTTGGTATTGCTACTGCACATGACTTTGAGAGTCATGATGATATTACCGAAGAGCGTCTTTATCAAAAGATTTTTGCTTCTCACTTTGGTCAGTTAGCTATAATCTTTCTGTGGACCTCTGGTAATTTGTTCCACGTAGCTTGGCAAGGCAATTTCGAAGCATGGGTCCGCGACCCCTTACATGTAAGACCTATTGCTCATGCAATTTGGGATCCTCATTTTGGTCAACCGGCCGTAGAAGCCTTTACCCGAGGAGGTGCCCCCGGTCCGGTGAATATTGCTTATTCCGGTGTTTATCAGTGGTGGTATACAATTGGCTTACGCACTAATGAA…	1				psaB
rps14 CDS	16897	17199	forward	CDS	303	ATGGCAAGAAAAAGTCTCATTCAAAGAGAGAAAAAGAAACAAAGATTGGAAAGGAAATATAATTTGCTTCGCCAATCTTTGAAAAAAGAGATGAGCGAAGTCTCATCACTGGATGATAAATTGGAAATTTATAGAAAATTACAATCTCTACCGCGTAATAGTGCACCTACACGTCTTCGTCGACGTTGTTTGAAGACTGGAAGACCCAGAGCCAATTATAGAGACTTTGAATTATCCGGATATATAATCCGTGAAATGGCTCACGCATGTTTGTTGGCTGGGGTAACCAAATCGAGTTGGTAG	1	ribosomal protein S14	11		rps14
rps14 gene	16897	17199	forward	gene	303	ATGGCAAGAAAAAGTCTCATTCAAAGAGAGAAAAAGAAACAAAGATTGGAAAGGAAATATAATTTGCTTCGCCAATCTTTGAAAAAAGAGATGAGCGAAGTCTCATCACTGGATGATAAATTGGAAATTTATAGAAAATTACAATCTCTACCGCGTAATAGTGCACCTACACGTCTTCGTCGACGTTGTTTGAAGACTGGAAGACCCAGAGCCAATTATAGAGACTTTGAATTATCCGGATATATAATCCGTGAAATGGCTCACGCATGTTTGTTGGCTGGGGTAACCAAATCGAGTTGGTAG	1				rps14
trnfM-CAU tRNA	17334	17408	forward	tRNA	75	CGCGGAGTAGAGCAGTTTGGTAGCTCGCAAGGCTCATAACCTTGAAGTCACGGGTTCAAATCCCGTCTCCGCAAA	1	trnfM-CAU			tRNA005
trnfM-CAU gene	17334	17408	forward	gene	75	CGCGGAGTAGAGCAGTTTGGTAGCTCGCAAGGCTCATAACCTTGAAGTCACGGGTTCAAATCCCGTCTCCGCAAA	1				tRNA005
trnG-GCC tRNA	17536	17606	reverse	tRNA	71	GCGGGTATGGTTGAATGGTACAATTTCTCCTTGCCAAGGAGAAGATGCGGGTTCGATTCCCGCTACCCGCC	1	trnG-GCC			tRNA006
trnG-GCC gene	17536	17606	reverse	gene	71	GCGGGTATGGTTGAATGGTACAATTTCTCCTTGCCAAGGAGAAGATGCGGGTTCGATTCCCGCTACCCGCC	1				tRNA006
psbZ CDS	17849	18037	reverse	CDS	189	ATGACTATTGCGTTCCAATCGTCTGTGTTTGCATTAATTGCAATTTCAACTCTACTAGTGATTGGTGTACCTGTCGCACTTGCCTCTCCTAATGGTTGGTCAAGTAACAAAAATGTACTATTTTCAGGCGTATCATTATGGATTGGATCAGTCTTTTTAGTAGGTATTCTAAATTCTTTCATATCTTAA	1	photosystem II protein Z	11		psbZ
psbZ gene	17849	18037	reverse	gene	189	ATGACTATTGCGTTCCAATCGTCTGTGTTTGCATTAATTGCAATTTCAACTCTACTAGTGATTGGTGTACCTGTCGCACTTGCCTCTCCTAATGGTTGGTCAAGTAACAAAAATGTACTATTTTCAGGCGTATCATTATGGATTGGATCAGTCTTTTTAGTAGGTATTCTAAATTCTTTCATATCTTAA	1				psbZ
trnS-UGA tRNA	18297	18383	forward	tRNA	87	GGAGAGATGGCCGAGTGGTTGATGGCTCTGGTCTTGAAAACCAGTATAGTTCAAAAACTATCGAGGGTTCGAATCCCTCTCTCTCCT	1	trnS-UGA			tRNA007
trnS-UGA gene	18297	18383	forward	gene	87	GGAGAGATGGCCGAGTGGTTGATGGCTCTGGTCTTGAAAACCAGTATAGTTCAAAAACTATCGAGGGTTCGAATCCCTCTCTCTCCT	1				tRNA007
psbC CDS	18563	19984	reverse	CDS	1422	ATGAAAACCTTATATTCCCTGAGGAGGTTCTACCCCGTGGAAACGCTCTTTAATGGAACTCTAACTTTAGCTGGTCGTGACCAAGAAACCACTGGTTTCGCTTGGTGGGCTGGTAATGCCCGACTTATTAATTTGTCAGGCAAATTACTTGGGGCTCATGTGGCTCATGCCGGATTAATTGTATTCTGGGCTGGAGCAATGAATCTATTTGAAGTGGCTCATTTTGTACCGGAAAAACCTATGTATGAACAAGGATTGATTTTACTTCCCCATCTAGCTACTTTAGGATGGGGAGTCGGTCCTGGTGGGGAAATCGTGGACACTTTTCCCTATTTTGTATCTGGGGTACTTCACTTAATTTCTTCTGCAGTTTTAGGTTTCGGTGGTATTTATCACGCA…	1	photosystem II 44 kDa protein	11		psbC
psbC gene	18563	19984	reverse	gene	1422	ATGAAAACCTTATATTCCCTGAGGAGGTTCTACCCCGTGGAAACGCTCTTTAATGGAACTCTAACTTTAGCTGGTCGTGACCAAGAAACCACTGGTTTCGCTTGGTGGGCTGGTAATGCCCGACTTATTAATTTGTCAGGCAAATTACTTGGGGCTCATGTGGCTCATGCCGGATTAATTGTATTCTGGGCTGGAGCAATGAATCTATTTGAAGTGGCTCATTTTGTACCGGAAAAACCTATGTATGAACAAGGATTGATTTTACTTCCCCATCTAGCTACTTTAGGATGGGGAGTCGGTCCTGGTGGGGAAATCGTGGACACTTTTCCCTATTTTGTATCTGGGGTACTTCACTTAATTTCTTCTGCAGTTTTAGGTTTCGGTGGTATTTATCACGCA…	1				psbC
psbD CDS	19932	20993	reverse	CDS	1062	ATGACTATAGCCCTTGGAAAGTCTTCCAAAGAGGAACAAACTTTATTTGATATTATGGATGACTGGCTACGCAGAGACCGTTTTGTTTTTGTGGGTTGGTCCGGTCTATTGCTTTTTCCTTGTGCTTATTTTGCGCTAGGCGGATGGTTCACGGGTACAACTTTTGTGACTTCGTGGTATACTCATGGATTGGCCAGTTCCTATTTGGAAGGTTGTAATTTTTTAACTGCTGCAGTTTCTACGCCTGCTAATAGTTTAGCACATTCTTTGCTGCTATTATGGGGTCCTGAAGCACAAGGAGATTTTACTCGTTGGTGTCAATTAGGTGGTCTATGGACTTTCGTTGCTCTTCATGGTGCTTTTGGTCTAATAGGCTTCATGCTACGCCAATTTGAACTT…	1	photosystem II protein D2	11		psbD
psbD gene	19932	20993	reverse	gene	1062	ATGACTATAGCCCTTGGAAAGTCTTCCAAAGAGGAACAAACTTTATTTGATATTATGGATGACTGGCTACGCAGAGACCGTTTTGTTTTTGTGGGTTGGTCCGGTCTATTGCTTTTTCCTTGTGCTTATTTTGCGCTAGGCGGATGGTTCACGGGTACAACTTTTGTGACTTCGTGGTATACTCATGGATTGGCCAGTTCCTATTTGGAAGGTTGTAATTTTTTAACTGCTGCAGTTTCTACGCCTGCTAATAGTTTAGCACATTCTTTGCTGCTATTATGGGGTCCTGAAGCACAAGGAGATTTTACTCGTTGGTGTCAATTAGGTGGTCTATGGACTTTCGTTGCTCTTCATGGTGCTTTTGGTCTAATAGGCTTCATGCTACGCCAATTTGAACTT…	1				psbD
trnT-GGU tRNA	22275	22317	reverse	tRNA	43	CATGGTAAGGCGTAAGTCATCGGTTCAAGCCCGATAAAGGGCT	1	trnT-GGU			tRNA008
trnT-GGU gene	22275	22317	reverse	gene	43	CATGGTAAGGCGTAAGTCATCGGTTCAAGCCCGATAAAGGGCT	1				tRNA008
trnE-UUC tRNA	22506	22578	forward	tRNA	73	GCCCCTATCGTCTAGTGGCCCAGGACATCTCTCTTTCAAGGAGGCAACGGGGATTCGATTTCCCCTAGGGGTA	1	trnE-UUC			tRNA009
trnE-UUC gene	22506	22578	forward	gene	73	GCCCCTATCGTCTAGTGGCCCAGGACATCTCTCTTTCAAGGAGGCAACGGGGATTCGATTTCCCCTAGGGGTA	1				tRNA009
trnY-GUA tRNA	22641	22724	forward	tRNA	84	GGGTCGATGCCCGAGTGGCTAATGGGGACGGACTGTAAATTCGTTGGCAATATGCCTACGCTGGTTCAAATCCAGCTCGGCCCA	1	trnY-GUA			tRNA010
trnY-GUA gene	22641	22724	forward	gene	84	GGGTCGATGCCCGAGTGGCTAATGGGGACGGACTGTAAATTCGTTGGCAATATGCCTACGCTGGTTCAAATCCAGCTCGGCCCA	1				tRNA010
trnD-GUC tRNA	22941	23014	forward	tRNA	74	GGGATTGTAGTTCAATTGGTTAGAGTACCGCCCTGTCAAGACGGAAGTTGCGGGTTCGAGCCCCGTCAGTCCCG	1	trnD-GUC			tRNA011
trnD-GUC gene	22941	23014	forward	gene	74	GGGATTGTAGTTCAATTGGTTAGAGTACCGCCCTGTCAAGACGGAAGTTGCGGGTTCGAGCCCCGTCAGTCCCG	1				tRNA011
psbM CDS	24752	24862	forward	CDS	111	ATGGAAGTAAATAATCTCGCATTTATTGCTATTGCATTGTTCATTGGATTTCCTACTGCTTTTCTACTTATCATTTACGTAAAAACGGCGAGTCAAGCCGAAGTACAGTGA	1	photosystem II M protein	11		psbM
psbM gene	24752	24862	forward	gene	111	ATGGAAGTAAATAATCTCGCATTTATTGCTATTGCATTGTTCATTGGATTTCCTACTGCTTTTCTACTTATCATTTACGTAAAAACGGCGAGTCAAGCCGAAGTACAGTGA	1				psbM
petN CDS	25592	25681	reverse	CDS	90	ATGGATATAGTCGGTATCGCTTGGGCTGCTCTAATGGTAGTTTTTACTTTTTCTCTTTCACTCGTAGTATGGGGTAGAAGTGGGCTTTAA	1	Cytochrome b6/f complex subunit N	11		petN
petN gene	25592	25681	reverse	gene	90	ATGGATATAGTCGGTATCGCTTGGGCTGCTCTAATGGTAGTTTTTACTTTTTCTCTTTCACTCGTAGTATGGGGTAGAAGTGGGCTTTAA	1				petN
trnC-GCA tRNA	25993	26063	reverse	tRNA	71	GGCGACATAGCCAAGTGGTAAGGCAGGGGACTGCAAATCCTCGATCCCCAGTTCAAATCTGGGTGTCGCCT	1	trnC-GCA			tRNA012
trnC-GCA gene	25993	26063	reverse	gene	71	GGCGACATAGCCAAGTGGTAAGGCAGGGGACTGCAAATCCTCGATCCCCAGTTCAAATCTGGGTGTCGCCT	1				tRNA012
rpoB CDS	26610	29864	forward	CDS	3255	ATGCGATTAGATAAAAATAAAGGAATATTTACAATTCCCGAATTTGGTAAAATACAACTTGAAGGATTTGATCGTTTTATCGATCAAGGCTTAATAGAAGAACTCAATAAGTTTTCAAAAATTGAAAGCCCAAATAAACAAATAAAATTTCTCCTTTTTGGGAATGAATATAAATTAACAGAACCTTCCATTAAAGAGAGAGATGCTGTATATATGTCTCTTACATATCACTGTCAATTATATGTACCAGCAAGATTGATTAAGAAAACTAAAACTCGTGAAAAGATAAAGAATCGGATGATTTTATATCTGGGAGATATTCCTTTAATGAATTCTAAAGGAACTTTTGTAATAAATGGAAATTACAGAGTCGTGGTCAATCAAATATTAAGAAGTCCC…	1	RNA polymerase beta chain	11		rpoB
rpoB gene	26610	29864	forward	gene	3255	ATGCGATTAGATAAAAATAAAGGAATATTTACAATTCCCGAATTTGGTAAAATACAACTTGAAGGATTTGATCGTTTTATCGATCAAGGCTTAATAGAAGAACTCAATAAGTTTTCAAAAATTGAAAGCCCAAATAAACAAATAAAATTTCTCCTTTTTGGGAATGAATATAAATTAACAGAACCTTCCATTAAAGAGAGAGATGCTGTATATATGTCTCTTACATATCACTGTCAATTATATGTACCAGCAAGATTGATTAAGAAAACTAAAACTCGTGAAAAGATAAAGAATCGGATGATTTTATATCTGGGAGATATTCCTTTAATGAATTCTAAAGGAACTTTTGTAATAAATGGAAATTACAGAGTCGTGGTCAATCAAATATTAAGAAGTCCC…	1				rpoB
rpoC1 CDS	29891	32693	forward	CDS	2097	ATGAGTGACCAGGATAAACACGAACAACTTCGAATTGGATTAGTTTCTCCCGAGCAGATTCTCGCTTGGTCTGAAAGAATATTACCTAATGGAGAAAGAGTCGGACAAGTGACTACAGAACGCACTTTAGATTATAGAACTTATGAACCAGTAAGAGATGGATTATTTTGTGAAAGAATATTTGGACCTAAGAAAAGGGGAGTTTGTGCTTGTGTAAAACCTCGAATGATGGAAAATGACAAGGAAAACTACAACTCCAATTTTTGTACTCAATGTGGAGTTGAACTTGGTATTGATCCTCGAATTCGAAGATATCGAATGGGATACATTAAACTGGCATGTCCAGTTGTTCATATTTGGTATTTCAAACGACGCCCCAGTTATATCGCGGATCTATTA…	2	RNA polymerase beta subunit-1	11		rpoC1
rpoC1 gene	29891	32693	forward	gene	2803	ATGAGTGACCAGGATAAACACGAACAACTTCGAATTGGATTAGTTTCTCCCGAGCAGATTCTCGCTTGGTCTGAAAGAATATTACCTAATGGAGAAAGAGTCGGACAAGTGACTACAGAACGCACTTTAGATTATAGAACTTATGAACCAGTAAGAGATGGATTATTTTGTGAAAGAATATTTGGACCTAAGAAAAGGGGAGTTTGTGCTTGTGTAAAACCTCGAATGATGGAAAATGACAAGGAAAACTACAACTCCAATTTTTGTACTCAATGTGGAGTTGAACTTGGTATTGATCCTCGAATTCGAAGATATCGAATGGGATACATTAAACTGGCATGTCCAGTTGTTCATATTTGGTATTTCAAACGACGCCCCAGTTATATCGCGGATCTATTA…	1				rpoC1
rpoC2 CDS	32806	36417	forward	CDS	3612	ATGACACAAAATTTTGTAAAATTTATCCATCCCTTTCCCTTTGAAGTGCCCTTTTTTAATAAAGGGATCGATAAATTTGTTATGAAGCACCTTATTAGAAGATTCGTAAATCAATTTGGAATGACATATACATCACATATATTAGATCAACTGAAGATTTTAGGTTTCCAGCAAGCTACCGACGCAGCTATTTCATTAGGAATTGATGATCTTTTAACAACACCATCTAAAGCATGGCTTATCCAAGATGCGCAGCAACAAGGGTTTGCTTCGGAAAGACATCATGATTATGGGAATGTACATGCAGTAGAAAAATTACGTCAATTGATTGAGATATGGCATGCTACCAGTGAATATTTGAGACGAGAAATGAATCCGAATTTTAGGATGACTGATCCT…	1	RNA polymerase beta subunit-2	11		rpoC2
rpoC2 gene	32806	36417	forward	gene	3612	ATGACACAAAATTTTGTAAAATTTATCCATCCCTTTCCCTTTGAAGTGCCCTTTTTTAATAAAGGGATCGATAAATTTGTTATGAAGCACCTTATTAGAAGATTCGTAAATCAATTTGGAATGACATATACATCACATATATTAGATCAACTGAAGATTTTAGGTTTCCAGCAAGCTACCGACGCAGCTATTTCATTAGGAATTGATGATCTTTTAACAACACCATCTAAAGCATGGCTTATCCAAGATGCGCAGCAACAAGGGTTTGCTTCGGAAAGACATCATGATTATGGGAATGTACATGCAGTAGAAAAATTACGTCAATTGATTGAGATATGGCATGCTACCAGTGAATATTTGAGACGAGAAATGAATCCGAATTTTAGGATGACTGATCCT…	1				rpoC2
rps2 CDS	36529	37224	forward	CDS	696	ATGACGAAAAAAAATTGGAACATCAATTTGAAAGAGATGGTAAAAGTAGGAGTTCATTTTGGTCATGAGACCAGAAAATGGAATCCTAAAATGGCACCTTACATTTTTAAAGAACGTAAAGATAGTCATATTATAAATTTAACTTACACCGCTCGTTTTTTATCAGAAGCCTGTGATTTTGTGTTTGATGGAGCAAAAAGAGGAAAACAATTTATGATAGTTGGTACAAAACATCAAACAGCTGATGCTGCTAAATTAGCTGCTTTAGCAGCTCGATGTCATTATGTAAATAAAAAATGGCTCGCGGGTATGTTAACTAATTGGTTTACTACAGAAGCAAGACTTGAAAAATTAAAAAATTTAACGAAAAAAAAAAATACGGGAGGATTTGATGGATTT…	1	ribosomal protein S2	11		rps2
rps2 gene	36529	37224	forward	gene	696	ATGACGAAAAAAAATTGGAACATCAATTTGAAAGAGATGGTAAAAGTAGGAGTTCATTTTGGTCATGAGACCAGAAAATGGAATCCTAAAATGGCACCTTACATTTTTAAAGAACGTAAAGATAGTCATATTATAAATTTAACTTACACCGCTCGTTTTTTATCAGAAGCCTGTGATTTTGTGTTTGATGGAGCAAAAAGAGGAAAACAATTTATGATAGTTGGTACAAAACATCAAACAGCTGATGCTGCTAAATTAGCTGCTTTAGCAGCTCGATGTCATTATGTAAATAAAAAATGGCTCGCGGGTATGTTAACTAATTGGTTTACTACAGAAGCAAGACTTGAAAAATTAAAAAATTTAACGAAAAAAAAAAATACGGGAGGATTTGATGGATTT…	1				rps2
atpI CDS	37473	38219	forward	CDS	747	ATGGATATTGTACAATTTCCTATTAACATGCTGAATTATTTCTACGAGATATCCGGTGTGGAAGTAGGTCAGCATTTTTATTGGCAAATAGGGGGGTTTCAAGTTCATGCACAGGTACTTATAACTTCCTGGATTGTAATTGCTGTCTTATTAGGTTCAGCTACTCTAGCTGTTCGAGACCCACAAATCATTCCGAACGGAGCACAAAATTTTATGGAATATGTTCTCGAATTTGTTGAGGACTTGGCTAGAACTCAGATTGGCGAAGAAGAATATGGTCCCTGGGTCCCTTTTATAGGGACTATGTTTCTATTTATCTTTGTTTCTAACTGGGCAGGTGCTCTTTTTCCTTGGGGAATTATTAAATTACCTCATGGGGAATTAGCCGCACCTACAAAT…	1	ATP synthase CF0 A chain	11		atpI
atpI gene	37473	38219	forward	gene	747	ATGGATATTGTACAATTTCCTATTAACATGCTGAATTATTTCTACGAGATATCCGGTGTGGAAGTAGGTCAGCATTTTTATTGGCAAATAGGGGGGTTTCAAGTTCATGCACAGGTACTTATAACTTCCTGGATTGTAATTGCTGTCTTATTAGGTTCAGCTACTCTAGCTGTTCGAGACCCACAAATCATTCCGAACGGAGCACAAAATTTTATGGAATATGTTCTCGAATTTGTTGAGGACTTGGCTAGAACTCAGATTGGCGAAGAAGAATATGGTCCCTGGGTCCCTTTTATAGGGACTATGTTTCTATTTATCTTTGTTTCTAACTGGGCAGGTGCTCTTTTTCCTTGGGGAATTATTAAATTACCTCATGGGGAATTAGCCGCACCTACAAAT…	1				atpI
atpH CDS	38875	39120	forward	CDS	246	ATGAATCCTTTGATTTCTGCTGCTTCCGTTATTGCTGCTGGATTATCCGTAGGCCTTGCTTCTATTGGACCTGGCATTGGTCAAGGCACTGCTGCGGGACAAGCTGTTGAAGGTATTGCGAGACAACCAGAGGCGGAGGGTAAAATACGAGGCACCTTACTGCTAAGTTTAGCTTTTATGGAAGCTTTAACTATTTATGGATTAGTTGTAGCTCTGGCACTTTTATTTGCTAATCCATTTGTTTGA	1	ATP synthase CF0 C chain	11		atpH
atpH gene	38875	39120	forward	gene	246	ATGAATCCTTTGATTTCTGCTGCTTCCGTTATTGCTGCTGGATTATCCGTAGGCCTTGCTTCTATTGGACCTGGCATTGGTCAAGGCACTGCTGCGGGACAAGCTGTTGAAGGTATTGCGAGACAACCAGAGGCGGAGGGTAAAATACGAGGCACCTTACTGCTAAGTTTAGCTTTTATGGAAGCTTTAACTATTTATGGATTAGTTGTAGCTCTGGCACTTTTATTTGCTAATCCATTTGTTTGA	1				atpH
atpF CDS	39426	40679	forward	CDS	561	ATGAGGGGAGAGCGTATGAAAAATGTAACTGATTCTTTCATTTCCCTATCCTCCGCTGAGGGTTTCGGGTTAAATACCAATATTTTAGAAACAAATATAATAAATCTCAGTGTGGTGCTTGGTGTACTGATCTATTTCGGAAAGGGAGTGTTAAGTAATCTATTAGATAACCGTAAAGAGAAAATATTGAGTACTATTCAGAATTCTGACGAACTATGTAAAGGAGCTGCTAATCAGCTTGAGCAAGCCCGGGTTCGCTTACGGGAAGTAGAAATGCGAGCACGCGAAATTCGGGTAAATGGATACTCTCAAATAGAACAAGAAAAAGAGGATCTTATCGATATTGCTTGTATTAATTTGAAACAATTAGAAAATTCAAAGAATGAAACCATTCACTTG…	2	ATP synthase CF0 B chain	11		atpF
atpF gene	39426	40679	forward	gene	1254	ATGAGGGGAGAGCGTATGAAAAATGTAACTGATTCTTTCATTTCCCTATCCTCCGCTGAGGGTTTCGGGTTAAATACCAATATTTTAGAAACAAATATAATAAATCTCAGTGTGGTGCTTGGTGTACTGATCTATTTCGGAAAGGGAGTGTGTGCGAGTTGTATATTTGAATAATCTAGCTGGATCCAACCAACTGCACTTTGTAGATAGAAAAGTGCATGATCTCAACGAATTACTTCTAAAAGGGAAAAAAATATGGAAGAACTATAGCATTTCGTAATTGATTGGGAAATTTTCTTACCAATCCCAACCAACAAGAGAAAATCTTTAGAATGGTTAAAGCTAAACTGCTTGAAGTCCAAGCACAACTGGGTACTCTTTCCACCGCTGTGCTAATAT…	1				atpF
atpA CDS	40783	42306	forward	CDS	1524	ATGGTAACTATTCGACCCGATGAAATCAGTAGTATGATACGTAAACAGATTGAACAATATAATAACGAGGTCCAAGTTGTTAATATTGGTACTGTACTTCAAGTAGGAGATGGCATTGCTCGTATTCATGGTCTTGATAAAGTAATGGCAGGGGAATTAGTAGAATTCGTAGATGGTACAGTAGGTATTGCCCTAAATCTAGAATCAGATAATGTTGGAGCTGTATTAATGGGTGATGGCTTGATGATACAAGAGGGCAGTTCCGTGAGAGCAACAGGAAAAATTGCTCAGATACCAGTAAGTGATGCTTATTTGGGTCGAGTTGTAAATGCGCTAGCTCGACCTATTGATGGTAAGGGTAAGATTTCATCTTCCGAATCTCGATTGATCGAATCTCCC…	1	ATP synthase CF1 alpha chain	11		atpA
atpA gene	40783	42306	forward	gene	1524	ATGGTAACTATTCGACCCGATGAAATCAGTAGTATGATACGTAAACAGATTGAACAATATAATAACGAGGTCCAAGTTGTTAATATTGGTACTGTACTTCAAGTAGGAGATGGCATTGCTCGTATTCATGGTCTTGATAAAGTAATGGCAGGGGAATTAGTAGAATTCGTAGATGGTACAGTAGGTATTGCCCTAAATCTAGAATCAGATAATGTTGGAGCTGTATTAATGGGTGATGGCTTGATGATACAAGAGGGCAGTTCCGTGAGAGCAACAGGAAAAATTGCTCAGATACCAGTAAGTGATGCTTATTTGGGTCGAGTTGTAAATGCGCTAGCTCGACCTATTGATGGTAAGGGTAAGATTTCATCTTCCGAATCTCGATTGATCGAATCTCCC…	1				atpA
trnR-UCU tRNA	42355	42426	reverse	tRNA	72	GCGTCCATCGTCTAATGGATAGGACAGAGGTCTTCTAAACCTTAAGTATAGGTTCAAATCCTATTGGACGTA	1	trnR-UCU			tRNA013
trnR-UCU gene	42355	42426	reverse	gene	72	GCGTCCATCGTCTAATGGATAGGACAGAGGTCTTCTAAACCTTAAGTATAGGTTCAAATCCTATTGGACGTA	1				tRNA013
trnG-UCC tRNA	42603	43469	reverse	tRNA	71	GCGGGTATAGTTTAGTGGTAAAACCCTAGCCTTCCAAGCTAACGATGCGGGTTCGATTCCCGCTACCCGCT	2	trnG-UCC			tRNA014
trnG-UCC gene	42603	43469	reverse	gene	867	GCGGGTATAGTTTAGTGGTAAAAGTGTGATTCGTTCTATCATTATATTCAACAGAGTTGAAGGATCTTTCAACTCTCGTCTATATTTTGAAAAAAAAAGCTCTATTTCTATATAGGTTCCAAACCTCTCCTATGAATACCCTGGTTCAGGAAAGGAATTGTGCACATTCTCGTAATTTGGATTTGGAATGATAAAACAACCTTATTTTCCATTCCATCCAAGATGGCGAAACAGAATGTAGAATGTTTTCAAGGATTAGACCGATCTATCTAATCAGATCAATTAAAGATCCATGGATATCAAAAGATTATTTTTCATCGTAACTAAATGTTCAACTGCTAGAATAGCAAAAGTTGGAGCCAAATAGCTAGATAACAGTGACTTTGGTTTACTTGAGTC…	1				tRNA014
psaM CDS	44006	44101	forward	CDS	96	ATGATATCACTAGGTCAAATTTTGATAGCCCTTTTAGCTGCTTTTATAGTATTATTTTTAGCTTTCAGATTAGCTAGAGCACTGTATGCTTCATAA	1	photosystem I subunit XII	11		psaM
psaM gene	44006	44101	forward	gene	96	ATGATATCACTAGGTCAAATTTTGATAGCCCTTTTAGCTGCTTTTATAGTATTATTTTTAGCTTTCAGATTAGCTAGAGCACTGTATGCTTCATAA	1				psaM
trnS-GCU tRNA	44270	44356	forward	tRNA	87	GGAGAGATGGCTGAGCGGACTAAAGCGGTGGATTGCTAATCCGTTGTACAGACTATTTGTACCGAGGGTTCGAATCCCTCTCTCTCC	1	trnS-GCU			tRNA015
trnS-GCU gene	44270	44356	forward	gene	87	GGAGAGATGGCTGAGCGGACTAAAGCGGTGGATTGCTAATCCGTTGTACAGACTATTTGTACCGAGGGTTCGAATCCCTCTCTCTCC	1				tRNA015
psbI CDS	44438	44548	reverse	CDS	111	ATGCTTACTCTTAAGCTGTTCGTTTACACAGTAGTGATATTTTTTGTTTCTCTCTTTATCTTTGGATTCCTATCAAACGATCCAGGACGAAATCCTGGGCGTAAAGAATAG	1	photosystem II protein I	11		psbI
psbI gene	44438	44548	reverse	gene	111	ATGCTTACTCTTAAGCTGTTCGTTTACACAGTAGTGATATTTTTTGTTTCTCTCTTTATCTTTGGATTCCTATCAAACGATCCAGGACGAAATCCTGGGCGTAAAGAATAG	1				psbI
psbK CDS	45138	45323	reverse	CDS	186	ATGCCAGTTATCCTCAACCTCCATATTTGTCTAGACGATGCTGCTTTTCATTTGAATAATCCCTTTTTTGCCAAATTGCCTGAAGCTTATGCGATTTTCGATCCAATTGTTAATGTAATGCCAATTATCCCTCTGTTCTTTTTTTTATTAGCCTTTGCTTGGCAAGCTGCCGTAAGTTTTCGATAA	1	photosystem II protein K	11		psbK
psbK gene	45138	45323	reverse	gene	186	ATGCCAGTTATCCTCAACCTCCATATTTGTCTAGACGATGCTGCTTTTCATTTGAATAATCCCTTTTTTGCCAAATTGCCTGAAGCTTATGCGATTTTCGATCCAATTGTTAATGTAATGCCAATTATCCCTCTGTTCTTTTTTTTATTAGCCTTTGCTTGGCAAGCTGCCGTAAGTTTTCGATAA	1				psbK
trnQ-UUG tRNA	45623	45695	forward	tRNA	73	TGGGGCGTGGCCAAGCGGTAAGGCAGCAGGTTTTGGTCCTGTTATTGCGAAGGTTCGAATCCTTCCGTCCCAG	1	trnQ-UUG			tRNA016
trnQ-UUG gene	45623	45695	forward	gene	73	TGGGGCGTGGCCAAGCGGTAAGGCAGCAGGTTTTGGTCCTGTTATTGCGAAGGTTCGAATCCTTCCGTCCCAG	1				tRNA016
trnL-UAA tRNA	45947	46511	forward	tRNA	88	GGGGATATGGCGGAATCGGTAGACGCTACGGACTTAAAAAAATCCGTTGGTTTTATAGATCGTGAGGGTTCGAGTCCCTCTATCCCCA	2	trnL-UAA			tRNA017
trnL-UAA gene	45947	46511	forward	gene	565	GGGGATATGGCGGAATCGGTAGACGCTACGGACTTAAATTTTTTGAGCCTTGGTATGGAAACTTACCAAGTGATAGCATCCAAATCCAGGGAACCCTGGGATATTTTGAATGGGGAATCCTGAGCCAAATCCGATTTATAGAGACAATAGTTTCCTTTCCGAGAAAGGGATAGGTGCAGAGACTCAACGGAAGCTATTCTAACGAATCAACATAATTTGAATTGGATACAATACATTATTATACAGAATGTCTTTTGTATTTTATTTAACGCTTGAAAAAGCATTATATATCACCAATAAACAAAAATAACGATTAGAGCTTGAATTGTTCTAGGTTTGTTTTGAAAAAACATGCCTAGCTTCAAATTGAAATTGAAGGATTTTTCCAATTAAGAGCTT…	1				tRNA017
trnF-GAA tRNA	46756	46828	forward	tRNA	73	GCCGGGATAGCTCAGTTGGTAGAGCAGAGGACTGAAAATCCTTGTGTCACCAGTTCAAATCTGGTTCCTGGCA	1	trnF-GAA			tRNA018
trnF-GAA gene	46756	46828	forward	gene	73	GCCGGGATAGCTCAGTTGGTAGAGCAGAGGACTGAAAATCCTTGTGTCACCAGTTCAAATCTGGTTCCTGGCA	1				tRNA018
ndhD CDS	47139	48638	reverse	CDS	1500	ATGAGTAATTTACCTTGGTTAACAACAATTGTTATTTTGCCCATATCTGCGGGGTTATTAATCCCATTATTTCCCCATAAAGGAAATAAAATGATTCGATGGTATACTCTAGGTATTTGCTTATTAGATCTTCTTTTAATGACCTATATATTCCGTTATCATTATCATTTTGATAATTCATTAATCCAATTGGAAGAGGATTATAACTGGATAAATCTTATCCATTTTCATTGGAAACTGGGAATTGATGGATTTTCCATTGGACTTATTTTATTAACGGGATTTGTAACTACTTTAGCTACTTTAGCTGCTTGGCCAGTTACTCGGAATCCGCGATTATTGCATTTCTTGATGTTGGCAATGTACAGTGGCCAATTGGGGTTATTTGCTTCTCGAGAT…	1	NADH-plastoquinone oxidoreductase subunit 4	11		ndhD
ndhD gene	47139	48638	reverse	gene	1500	ATGAGTAATTTACCTTGGTTAACAACAATTGTTATTTTGCCCATATCTGCGGGGTTATTAATCCCATTATTTCCCCATAAAGGAAATAAAATGATTCGATGGTATACTCTAGGTATTTGCTTATTAGATCTTCTTTTAATGACCTATATATTCCGTTATCATTATCATTTTGATAATTCATTAATCCAATTGGAAGAGGATTATAACTGGATAAATCTTATCCATTTTCATTGGAAACTGGGAATTGATGGATTTTCCATTGGACTTATTTTATTAACGGGATTTGTAACTACTTTAGCTACTTTAGCTGCTTGGCCAGTTACTCGGAATCCGCGATTATTGCATTTCTTGATGTTGGCAATGTACAGTGGCCAATTGGGGTTATTTGCTTCTCGAGAT…	1				ndhD
psaC CDS	48768	49013	reverse	CDS	246	ATGGCACATTCAGTCAAAATTTATGATACATGCATTGGTTGTACCCAGTGTGTACGAGCGTGTCCCACAGATGTATTAGAAATGATACCTTGGGAAGGATGTAAAGCTAAGCAAATTGCTTCTGCTCCAAGAACAGAAGACTGCGTAGGTTGTAAGAGGTGTGAATCGGCTTGTCCAACGGATTTCTTAAGTGTACGTGTTTATTTATGGCATGAAACAACACGCAGTATGGGTCTAGCTTACTAA	1	photosystem I subunit VII	11		psaC
psaC gene	48768	49013	reverse	gene	246	ATGGCACATTCAGTCAAAATTTATGATACATGCATTGGTTGTACCCAGTGTGTACGAGCGTGTCCCACAGATGTATTAGAAATGATACCTTGGGAAGGATGTAAAGCTAAGCAAATTGCTTCTGCTCCAAGAACAGAAGACTGCGTAGGTTGTAAGAGGTGTGAATCGGCTTGTCCAACGGATTTCTTAAGTGTACGTGTTTATTTATGGCATGAAACAACACGCAGTATGGGTCTAGCTTACTAA	1				psaC
ndhE CDS	49392	49694	reverse	CDS	303	ATGCTCGAACATGCGCTTATTTTAGGTGCTTATTTATTCTCTATCGGTATTTATGGACTAGTAACAAGTCGAAACATGGTTAAAGCACTTATGTGTCTTGAGCTAATACTCAATGCGGTTAATTTAAACCTAGTAACATTCTCAGATTTTTTTGATAGTAGGCAAGTAAAGGGGGATATCTTCTCGATCTTTGTTATAGCTATTGCTGCTGCTGAAGCAGCTATTGGATTAGCTATTGTTCTGGCAATATATCGTAACAGAAAATCAACTCGTATCGATCAATTTAATTTGTCAAAATGGTAA	1	NADH-plastoquinone oxidoreductase subunit 4L	11		ndhE
ndhE gene	49392	49694	reverse	gene	303	ATGCTCGAACATGCGCTTATTTTAGGTGCTTATTTATTCTCTATCGGTATTTATGGACTAGTAACAAGTCGAAACATGGTTAAAGCACTTATGTGTCTTGAGCTAATACTCAATGCGGTTAATTTAAACCTAGTAACATTCTCAGATTTTTTTGATAGTAGGCAAGTAAAGGGGGATATCTTCTCGATCTTTGTTATAGCTATTGCTGCTGCTGAAGCAGCTATTGGATTAGCTATTGTTCTGGCAATATATCGTAACAGAAAATCAACTCGTATCGATCAATTTAATTTGTCAAAATGGTAA	1				ndhE
ndhG CDS	49853	50395	reverse	CDS	543	ATGAATCGACCTGAATCGATATATAATCTTCTTTTGGCTCCTCTAACGCTAAGTCTTATATTAGGAGGTATAGGAGTAGTATTACTTACTAATATAATTTATTCTGCTCTTTCATTGGGGCTAGTTCTTATTTGTATATCCCTTTTCTATATTATATTGAACGCGGATTTCGTAGCTGTTGCACAAATCCTGATCTACATAGGAGCTGTTAATATTTTGATTCTATTTGCCGTGATGTTGATGAATAATCCGAAATATCCTAATTATGCCCCTCCCTGGACCGTCGGAGATAGTATTACTTCAATAGTTTGTACGAGTCTTTTTTGTTCATTAATTACTATTATCTTGAACATATCATGGTTCGGAATATCTCTGACTCAAAAATCAGATCAAATGTTA…	1	NADH-plastoquinone oxidoreductase subunit 6	11		ndhG
ndhG gene	49853	50395	reverse	gene	543	ATGAATCGACCTGAATCGATATATAATCTTCTTTTGGCTCCTCTAACGCTAAGTCTTATATTAGGAGGTATAGGAGTAGTATTACTTACTAATATAATTTATTCTGCTCTTTCATTGGGGCTAGTTCTTATTTGTATATCCCTTTTCTATATTATATTGAACGCGGATTTCGTAGCTGTTGCACAAATCCTGATCTACATAGGAGCTGTTAATATTTTGATTCTATTTGCCGTGATGTTGATGAATAATCCGAAATATCCTAATTATGCCCCTCCCTGGACCGTCGGAGATAGTATTACTTCAATAGTTTGTACGAGTCTTTTTTGTTCATTAATTACTATTATCTTGAACATATCATGGTTCGGAATATCTCTGACTCAAAAATCAGATCAAATGTTA…	1				ndhG
ndhI CDS	50694	51194	reverse	CDS	501	ATGTTCTCCATGGTAACTGGGTTTATGAATTATAGTGAACAAGCAATACAGGCTGCGAGATACATCGGTCAAGGTTTTATGGTTACCTTATATCACATGAATCGTTTACCTATTACTATTCAATATCCCTATGAAAAATTGATTCCATCAGAACGATTTCGCGGGAGGATCCACTTTGAATTTGATAAATGTATTGCTTGTGAAGTATGCGTCCGTGTATGCCCGATCAATCTACCTGTTGTGGATTGGAAAGTCGGAATAGATATTGGAAAAAAACGATTGGAAAATTATAGTATTGATTTTGGAATTTGTATCTTTTGTGGAAATTGTGTCGAATATTGCCCTACAAATTGTCTGGCGATGACTGAAGAATATGAACTTTCGACCTATGATCGTCAT…	1	NADH-plastoquinone oxidoreductase subunit I	11		ndhI
ndhI gene	50694	51194	reverse	gene	501	ATGTTCTCCATGGTAACTGGGTTTATGAATTATAGTGAACAAGCAATACAGGCTGCGAGATACATCGGTCAAGGTTTTATGGTTACCTTATATCACATGAATCGTTTACCTATTACTATTCAATATCCCTATGAAAAATTGATTCCATCAGAACGATTTCGCGGGAGGATCCACTTTGAATTTGATAAATGTATTGCTTGTGAAGTATGCGTCCGTGTATGCCCGATCAATCTACCTGTTGTGGATTGGAAAGTCGGAATAGATATTGGAAAAAAACGATTGGAAAATTATAGTATTGATTTTGGAATTTGTATCTTTTGTGGAAATTGTGTCGAATATTGCCCTACAAATTGTCTGGCGATGACTGAAGAATATGAACTTTCGACCTATGATCGTCAT…	1				ndhI
ndhA CDS	51308	53155	reverse	CDS	1107	ATGGTGATTAATATAGCAGATCTCGAAGAACAAGCTATCAATTTATTTTCTCGATTGGGATTTTCAAGAGAAATCTCTAGTCTTATATGGATTCTAATCAACATAATTATCCTTCTATTGGGAATTACGATAGGATTATTAGTTATTGTATGGCTCGAAAGAAAAATATCTGCGGGAATACAACAACGCATTGGACCTGAATACGCCGGTCCTTTGGGAATTATTCAAGCTTTGACGGATGGAATAAAATTACTGCTAAAAGAGGATATTATTCCATCTAGGGGGGATATTTGGTTATTTAGTATTGGACCAGCGGTAGTGGTCATACCTATTTTTTTAGGCTATTTAGTAATTCCCTTTGGTCGCCACATTATTTTAATGGATCTTAGTATAGGCGTT…	2	NADH-plastoquinone oxidoreductase subunit 1	11		ndhA
ndhA gene	51308	53155	reverse	gene	1848	ATGGTGATTAATATAGCAGATCTCGAAGAACAAGCTATCAATTTATTTTCTCGATTGGGATTTTCAAGAGAAATCTCTAGTCTTATATGGATTCTAATCAACATAATTATCCTTCTATTGGGAATTACGATAGGATTATTAGTTATTGTATGGCTCGAAAGAAAAATATCTGCGGGAATACAACAACGCATTGGACCTGAATACGCCGGTCCTTTGGGAATTATTCAAGCTTTGACGGATGGAATAAAATTACTGCTAAAAGAGGATATTATTCCATCTAGGGGGGATATTTGGTTATTTAGTATTGGACCAGCGGTAGTGGTCATACCTATTTTTTTAGGCTATTTAGTAATTCCCTTTGGTCGCCACATTATTTTAATGGATCTTAGTATAGGCGTT…	1				ndhA
ndhH CDS	53157	54338	reverse	CDS	1182	ATGATTATGGTTGCTAGGGAGAAAGACCTCATGATGGTAAGTATGGGTCCTCATCATCCATCAATGCATGGTGTTCTTCGACTGATTGTTACTCTAGATGGTGAAGATGTTATTGACTGTGAACCTATATTAGGTTATTTACATAGAGGGATGGAAAAAATTGCTGAGAACCGAACAATTGTTCAATATCTCCCCTATGTAACACGATGGGATTATTTGGCTACTATGTTCACAGAGGCGATAACGGTTAATGCACCAGAAAAATTGGAAAATATTCAAATACCTAAAAGGGCTAGCTATATTAGAATGATTATGCTAGAGTTAAGTCGTATAGCTTCTCATTTGTTATGGCTTGGACCTTTCATGGCTGATATTGGTGCGCAGACTCCTTTCTTTTAT…	1	NADH-plastoquinone oxidoreductase subunit	11		ndhH
ndhH gene	53157	54338	reverse	gene	1182	ATGATTATGGTTGCTAGGGAGAAAGACCTCATGATGGTAAGTATGGGTCCTCATCATCCATCAATGCATGGTGTTCTTCGACTGATTGTTACTCTAGATGGTGAAGATGTTATTGACTGTGAACCTATATTAGGTTATTTACATAGAGGGATGGAAAAAATTGCTGAGAACCGAACAATTGTTCAATATCTCCCCTATGTAACACGATGGGATTATTTGGCTACTATGTTCACAGAGGCGATAACGGTTAATGCACCAGAAAAATTGGAAAATATTCAAATACCTAAAAGGGCTAGCTATATTAGAATGATTATGCTAGAGTTAAGTCGTATAGCTTCTCATTTGTTATGGCTTGGACCTTTCATGGCTGATATTGGTGCGCAGACTCCTTTCTTTTAT…	1				ndhH
rps15 CDS	54446	54706	reverse	CDS	261	ATGATCAAAAATTTGTCCGTTCGCCCCTCTTTGATTCCTAGAGAACAAAGAGGATCTGTTGAATCTCAAGTATGTTATTTAACCGGTCGAATTAAAAGACTTACTGAACATTTGGACCTACATGGAAGAGACTACTCGTCCCAAAGAGGTTTGTGGAAAATTGTGGGTAAACGTAAACGACTTCTGATTTATCTGTTCAAGAAAGATAGACTTCGTTACAAAAGTTTAATCGGTCAATTAGATATTCGCGGACCGCGTTAA	1	ribosomal protein S15	11		rps15
rps15 gene	54446	54706	reverse	gene	261	ATGATCAAAAATTTGTCCGTTCGCCCCTCTTTGATTCCTAGAGAACAAAGAGGATCTGTTGAATCTCAAGTATGTTATTTAACCGGTCGAATTAAAAGACTTACTGAACATTTGGACCTACATGGAAGAGACTACTCGTCCCAAAGAGGTTTGTGGAAAATTGTGGGTAAACGTAAACGACTTCTGATTTATCTGTTCAAGAAAGATAGACTTCGTTACAAAAGTTTAATCGGTCAATTAGATATTCGCGGACCGCGTTAA	1				rps15
rpl32 CDS	55245	55514	reverse	CDS	270	ATGGCTGTACCAAAAAAACGCACCTCTAAATCCAAAAAACAAAATCGTAACAATGTTTGGAGGAAAAAAGCGTATTGGGCCGCAGCAAAAGCTCTTTCTTATGTTAAGAGTGAGTATATTTATTCTGAGCTTGAGCTTTACGGTGATGGTGATTGGAAGATATTCCCTGCAGCTAATTCACCGGGAAGAAAACCCGAGGGTTTTCTTTCCTCCACAGCATCCTCCATAGCAGAGGAAGAGGATAAGCGGGAACGAGAAGAAAGAGGATGA	1	ribosomal protein L32	11		rpl32
rpl32 gene	55245	55514	reverse	gene	270	ATGGCTGTACCAAAAAAACGCACCTCTAAATCCAAAAAACAAAATCGTAACAATGTTTGGAGGAAAAAAGCGTATTGGGCCGCAGCAAAAGCTCTTTCTTATGTTAAGAGTGAGTATATTTATTCTGAGCTTGAGCTTTACGGTGATGGTGATTGGAAGATATTCCCTGCAGCTAATTCACCGGGAAGAAAACCCGAGGGTTTTCTTTCCTCCACAGCATCCTCCATAGCAGAGGAAGAGGATAAGCGGGAACGAGAAGAAAGAGGATGA	1				rpl32
ndhF CDS	56174	58390	forward	CDS	2217	ATGGAATTCATATACAAATATGCTTGGATTGTGCCTTTCCTTCCGCTTTCAGCTTCTGTACCAATCGGATTAGGCTCCTTATTTTTTCCAGGAGCAACTAAGAGTGTTCGCCGTACATGGGCTCTTATTAGCATTTTTCTGTTAAGCGTAGCTATGTTTCTTTCTTTCAATTTGTTCTTGCAACAGATTACCGGTGGCCCCATCTATCGATATTTCTGGTCCTGGGTTATCAATAATAAGTTTTCATTAGAGTTGGGCTATTTGATTGATCCACTTACTTCCATTATGTTAGTTTTAGTCACAACAGTTGGAACCATGGTTATGATCTACAGCGATAATTATATGTCTCATGATAAAACATATGTGAGGTTTTTTGCTTACCTGAATTTTTTCAATGCT…	1	NADH-plastoquinone oxidoreductase subunit 5	11		ndhF
ndhF gene	56174	58390	forward	gene	2217	ATGGAATTCATATACAAATATGCTTGGATTGTGCCTTTCCTTCCGCTTTCAGCTTCTGTACCAATCGGATTAGGCTCCTTATTTTTTCCAGGAGCAACTAAGAGTGTTCGCCGTACATGGGCTCTTATTAGCATTTTTCTGTTAAGCGTAGCTATGTTTCTTTCTTTCAATTTGTTCTTGCAACAGATTACCGGTGGCCCCATCTATCGATATTTCTGGTCCTGGGTTATCAATAATAAGTTTTCATTAGAGTTGGGCTATTTGATTGATCCACTTACTTCCATTATGTTAGTTTTAGTCACAACAGTTGGAACCATGGTTATGATCTACAGCGATAATTATATGTCTCATGATAAAACATATGTGAGGTTTTTTGCTTACCTGAATTTTTTCAATGCT…	1				ndhF
trnN-GUU tRNA	59221	59293	reverse	tRNA	73	TCCTCAGTAGCTCAGTGGTAGAGCGGTCGGCTGTTAACCGATTGGTCGTAGGTTCAAATCCTATTTGAGGAGA	1	trnN-GUU			tRNA019
trnN-GUU gene	59221	59293	reverse	gene	73	TCCTCAGTAGCTCAGTGGTAGAGCGGTCGGCTGTTAACCGATTGGTCGTAGGTTCAAATCCTATTTGAGGAGA	1				tRNA019
trnR-ACG tRNA	60003	60076	reverse	tRNA	74	GGGCCTGTAGCTCAGAGGATTAGAGCACGTGGCTACGAACCACGGTGTCGGGGGTTCAAATCCCTCCTCGCCCA	1	trnR-ACG			tRNA020
trnR-ACG gene	60003	60076	reverse	gene	74	GGGCCTGTAGCTCAGAGGATTAGAGCACGTGGCTACGAACCACGGTGTCGGGGGTTCAAATCCCTCCTCGCCCA	1				tRNA020
rrn5 rRNA	60178	60298	reverse	rRNA	121	AATTCTGGTGTCTCAGGCGTAGGGGAACCACACCAATCCATCCCGAACTTGGTGGTTAAACTTTACTGCGGTGACGATACTGCAGGGGAAGCCCTGTGGAAAAATAGCTCGATGCCAGAAT	1	rrn5 ribosomal RNA			rRNA001
rrn5 gene	60178	60298	reverse	gene	121	AATTCTGGTGTCTCAGGCGTAGGGGAACCACACCAATCCATCCCGAACTTGGTGGTTAAACTTTACTGCGGTGACGATACTGCAGGGGAAGCCCTGTGGAAAAATAGCTCGATGCCAGAAT	1				rRNA001
rrn4.5 rRNA	60629	60730	reverse	rRNA	102	TAAGGTCATGGCGAGACGAGCCGTTTATTAGACGATAGGTGTCAAGTGGAAGTGCAGTGATGCATGCAGCCGAGGCATCCTAAGAGACCGGAAGATTTGAAC	1	rrn4.5 ribosomal RNA			rRNA002
rrn4.5 gene	60629	60730	reverse	gene	102	TAAGGTCATGGCGAGACGAGCCGTTTATTAGACGATAGGTGTCAAGTGGAAGTGCAGTGATGCATGCAGCCGAGGCATCCTAAGAGACCGGAAGATTTGAAC	1				rRNA002
rrn23 rRNA	60732	63587	reverse	rRNA	2856	TCAAAAAACTAAAGGGCCTACGGTGGATACCTAGGCACCCAGAGACGAAGAAGGGCGTGGTAAGCGACGAAATGCTTCGGGGAGTGGAAATTGAGCATAGATCCGGAGATTCCCGAATAGGTTAACCTTTTTAACTATCTGTCGAATCCATAGGCAGACAAGGGGCAACCTGGCGAACTGAAACATCTTAGTAGCCAGAGGAAGAGAAAGCAAAAGCGATTCCCGTAGTAGCGGCGAGCGAAATGGGATCAGCCTAAACCGTTAAAACGGGGTTGTGGGAGAGCAATCTAAGCGTCATGCTGCTAGGCGAAGCAGTGGGTGGAATACCGCACCCTAGATGGTGAGAGTCCAGTAGCCGAAAGCATCGTGACAGCTTACGCTCTAACCCGAGTAGCATGG…	1	rrn23 ribosomal RNA			rRNA003
rrn23 gene	60732	63587	reverse	gene	2856	TCAAAAAACTAAAGGGCCTACGGTGGATACCTAGGCACCCAGAGACGAAGAAGGGCGTGGTAAGCGACGAAATGCTTCGGGGAGTGGAAATTGAGCATAGATCCGGAGATTCCCGAATAGGTTAACCTTTTTAACTATCTGTCGAATCCATAGGCAGACAAGGGGCAACCTGGCGAACTGAAACATCTTAGTAGCCAGAGGAAGAGAAAGCAAAAGCGATTCCCGTAGTAGCGGCGAGCGAAATGGGATCAGCCTAAACCGTTAAAACGGGGTTGTGGGAGAGCAATCTAAGCGTCATGCTGCTAGGCGAAGCAGTGGGTGGAATACCGCACCCTAGATGGTGAGAGTCCAGTAGCCGAAAGCATCGTGACAGCTTACGCTCTAACCCGAGTAGCATGG…	1				rRNA003
trnA-UGC	63722	64569	reverse	tRNA	73	GGGGATATAGCTCAGTTGGTAGAGCTCCGCTCTTGCAAGGCGGATGTCAGCGGTTCGAGTCCGCTTATCTCCA	2	trnA-UGC			tRNA021
trnA-UGC gene	63722	64569	reverse	gene	848	GGGGATATAGCTCAGTTGGTAGAGCTCCGCTCTTGCAATCGGGTCGTTGCGATTACGGGTTGGATGTCTGATTGTTTCGGCGGTAATGATAGTATTTTTTACCTGAACCAGTGGCTCACTTTTTATCAGTAATGGGGGAAAGGACCGTAACATGCCACTGAAAAACTCTATTGAGACGAAGATAGACTGTCAAGAACGTAGAGAAGGTAGGGTGGGTAGTTGGTTAGATCTAGTATCGATCGTACATGGCCGATAGTTGGAGTCGGCGGCTCTCCTAGGGATCCTTCTTCTAGGATCCTCGGGGAAGAGGATCAAGTTGGCCCTTGCGAACAACTTGAGATACTATCTCCCTTCAACCCTTTTGAGCCCAAAAAATGGGGCAGAAGGAGGAAAAGTCAT…	1				tRNA021
trnI-GAU tRNA	64621	65569	reverse	tRNA	77	GGGCTATTAGCTCAGTGGTAGAGCGCGCCCCTGATAATTGCGGGGCGAGGTCTCTGGTTCAAGCCCAGGATAGCCCA	2	trnI-GAU			tRNA022
trnI-GAU gene	64621	65569	reverse	gene	949	GGGCTATTAGCTCAGTGGTAGAGCGCGCCCCTGATAATTGCGTCGTTGTGCCTGGGCTGTGAAGGCTATCAGCCACATGGATAGTTCAATGTGCTCATCAACGCCTGACCCAGAGATGTGGATCATCCAAGGCACATTAGCATGGCGTACTCCTTCTGTTCGAACCAGGGTTTGAAACTGACTTTCTTATCAGAAGGATAGATGGGGTGATTAAGGTGAGATCGAATGTAGATCAAATTTTCTATTCATTCGTGGGATCTGGGCGGTCCTGGGTAGCCAATTTGGCTACTTTTTTCTCGAGAATCCATACATATCTTATCAGTGTATGGAAGGCTATCTCTCGAGCACAGGCTGAAGTTCTTATTATAAGCCTAAATGTGTAAAAAAAGCACCTAATAA…	1				tRNA022
rrn16 rRNA	66011	67497	reverse	rRNA	1487	AGGATGAACGCTGGCGGCATGCTTAACACATGCAAGTCGAACGGGAAGTGGTGTTTCCAGTGGCGAACGGGTGAGTAATGCGTAAGAACCTGCCCTTGGGAGGGGAACAACAGCTGGAAACGGTTGCTAATACCCCATAGAATTAGTACCTCCATGAGGTAGGCTGAGGAGCAAAAGGGAGGAATCCGCCCAAGGAGGGGCTCACGTCTGATTAGCTAGTTGGTGAGGCAATGGCTTACCAAGGCTCCGATCAGTAGTTGGTCTGAGAGGATGATCAGCCACACTGGGACTGAGACACGGCCCAGACTCCTACGGGAGGCAGCAGTGAGGAATTTTCCGCAATGGGCGAAAGCCTGACGGAGCAATGCCGCGTGAAGGAACAAGGCTCACGGGTCGTAA…	1	rrn16 ribosomal RNA			rRNA005
rrn16 gene	66011	67497	reverse	gene	1487	AGGATGAACGCTGGCGGCATGCTTAACACATGCAAGTCGAACGGGAAGTGGTGTTTCCAGTGGCGAACGGGTGAGTAATGCGTAAGAACCTGCCCTTGGGAGGGGAACAACAGCTGGAAACGGTTGCTAATACCCCATAGAATTAGTACCTCCATGAGGTAGGCTGAGGAGCAAAAGGGAGGAATCCGCCCAAGGAGGGGCTCACGTCTGATTAGCTAGTTGGTGAGGCAATGGCTTACCAAGGCTCCGATCAGTAGTTGGTCTGAGAGGATGATCAGCCACACTGGGACTGAGACACGGCCCAGACTCCTACGGGAGGCAGCAGTGAGGAATTTTCCGCAATGGGCGAAAGCCTGACGGAGCAATGCCGCGTGAAGGAACAAGGCTCACGGGTCGTAA…	1				rRNA005
trnV-GAC tRNA	68099	68170	reverse	tRNA	72	AGGGATATAACTCAGTGGTAGAGTGTCACCTTGACGTGGTGAAAGTCATCAGTTCAAAACTGATTATCCCTA	1	trnV-GAC			tRNA023
trnV-GAC gene	68099	68170	reverse	gene	72	AGGGATATAACTCAGTGGTAGAGTGTCACCTTGACGTGGTGAAAGTCATCAGTTCAAAACTGATTATCCCTA	1				tRNA023
rps12 CDS	69041	109346	forward	CDS	372	GTGCCGACTATTCAACAACTTATTAGAAACGCGAGACAGCCAATAGAAAATAGAACAAAATCTCCTGCTCTTAGAGGATGCCCTCAGCGTAAAGGAGTATGTGCCAGGGTGTATACTATCACCCCTAAAAAACCAAACTCTGCCTTACGTAAAGTCGCCAGAGTACGATTAACCTCTAAATATGAAATAACTGCTTATATACCTGGTATTGACCATAATTTACAAGAACATTCTGTAGTATTAGTAAGAGGTGGAAGAGTTAAAGATTTGCCCGGTGTTAAATATCACATAATTCGAGGAATCTTAGATGCTGTCTCAGTCAAAAATCGTAAACAAGGGCGTTCTAAATATGGAGTTAAAAAGCCGAAATAA	3	ribosomal protein S12	11		rps12
rps12 gene	69041	109346	forward	gene	901	GTGCCGACTATTCAACAACTTATTAGAAACGCGAGACAGCCAATAGAAAATAGAACAAAATCTCCTGCTCTTAGAGGATGCCCTCAGCGTAAAGGAGTATGTGCCAGGGTGTATACTATCACCCCTAAAAAACCAAACTCTGCCTTACGTAAAGTCGCCAGAGTACGATTAACCTCTAAATATGAAATAACTGCTTATATACCTGGTATTGACCATAATTTACAAGAACATTCTGTAGTATTAGTAAGAGGTGGAAGAGTTAAAGATTTGCCCGGTGTTAAATATCACATAATTCGAGGAATCTTAGATGCTGTCTCAGTCAAAAATCGTAAACAAGGGCGTTCTAGTGCGTTGTATATTCTTATCTAAGATTTGTATCATTTTATGATGATGCCATGT…	2				rps12
rps7 CDS	69876	70343	forward	CDS	468	ATGTCACGCCAAAGTACTGTAGAAAAGAAAATTGAGAAATTTGATCCGATTTATCATAATCGATTAGTTAACATGGTCGTTAACCGTATTCTTAAACACGGAAAAAAATCATTAGCTTATCGAATTTTTTATCAATCTCTAAAAAAGATTCAACAAAAAACAGAGAAAAATCCACTAATTGTTCTACGTCAAGCAATACAAAAATTAACTCCCAAATTGATAGTAAAATCAAGACGTGTAAGTGGATCCACTTATCAAGTTCCCATTGAAATAAAAAAGAAAGAAGGAAAAATACTTGCTATTCGTTGGTTATTAGAATCATCCAGAAAACGTTCTGGTCGAAATATGCATTTCAAATTGAGTTACGAAATAATGGATGCTGCCAGAGAGAAAGGCAAT…	1	ribosomal protein S7	11		rps7
rps7 gene	69876	70343	forward	gene	468	ATGTCACGCCAAAGTACTGTAGAAAAGAAAATTGAGAAATTTGATCCGATTTATCATAATCGATTAGTTAACATGGTCGTTAACCGTATTCTTAAACACGGAAAAAAATCATTAGCTTATCGAATTTTTTATCAATCTCTAAAAAAGATTCAACAAAAAACAGAGAAAAATCCACTAATTGTTCTACGTCAAGCAATACAAAAATTAACTCCCAAATTGATAGTAAAATCAAGACGTGTAAGTGGATCCACTTATCAAGTTCCCATTGAAATAAAAAAGAAAGAAGGAAAAATACTTGCTATTCGTTGGTTATTAGAATCATCCAGAAAACGTTCTGGTCGAAATATGCATTTCAAATTGAGTTACGAAATAATGGATGCTGCCAGAGAGAAAGGCAAT…	1				rps7
ndhB CDS	70648	72808	forward	CDS	1479	ATGAAAGAATTTCATTTGCTTCTCTTCTATGGAAGTTCCATTTTTCCAGAATGTATCCTGATTTTCGGCCTATTCCTTCTTCTAGTGATCGACTTCATTTCTGATCAGAAAAAGACAACTTGGTTTTATTTCATCTCTTTAACAAGTTTAGTGCTAAGCACAGCCTTTTTGTTATTTCAATGGAGAGAAGAACCTACCATCAGTTTTTTTGGTAATTTCCAAACAAACAATTTTAATAAAATATTTCGGTTTCTCATTTTATTATGTTCCACTTTATGTATTCCTCTATCCGTGGAATACATTCAATGTACAGAAATGGCTGTAACAGAGTTTTTGTTATTCATATTAACAGCTACTCTAGGAGGAATGTTTTTATGTGGTGCTAATGATTTAACAACT…	2	NADH-plastoquinone oxidoreductase subunit 2	11		ndhB
ndhB gene	70648	72808	forward	gene	2161	ATGAAAGAATTTCATTTGCTTCTCTTCTATGGAAGTTCCATTTTTCCAGAATGTATCCTGATTTTCGGCCTATTCCTTCTTCTAGTGATCGACTTCATTTCTGATCAGAAAAAGACAACTTGGTTTTATTTCATCTCTTTAACAAGTTTAGTGCTAAGCACAGCCTTTTTGTTATTTCAATGGAGAGAAGAACCTACCATCAGTTTTTTTGGTAATTTCCAAACAAACAATTTTAATAAAATATTTCGGTTTCTCATTTTATTATGTTCCACTTTATGTATTCCTCTATCCGTGGAATACATTCAATGTACAGAAATGGCTGTAACAGAGTTTTTGTTATTCATATTAACAGCTACTCTAGGAGGAATGTTTTTATGTGGTGCTAATGATTTAACAACT…	1				ndhB
trnI-CAU tRNA	73169	73241	reverse	tRNA	73	GCATCCATGGCTGAATGGTTAAAGCACCCAACTCATAATTGGGAAGTCGCGGGTTCAATTCCTGCTGGATGCA	1	trnI-CAU			tRNA024
trnI-CAU gene	73169	73241	reverse	gene	73	GCATCCATGGCTGAATGGTTAAAGCACCCAACTCATAATTGGGAAGTCGCGGGTTCAATTCCTGCTGGATGCA	1				tRNA024
ycf2 CDS	73952	80734	forward	CDS	6783	ATGAAAAAACATGAGAACCCGTGGTCTACGGACCCTATTGGAAAGAACCGAGAAATAGTTTGGTTCTTTAGCGTTCAGTCGAAATTGAAAGATAACATGATGGAAATATTCGTTCCATGGAACGAATCCAATTTGGTGAGATTGCTAAGTCAAATATTTTCTGGTCGAGAAAGTGTTGTTAAGCTTTTTGACTTTCGGATTCTTAGTACATTACTTATACGGGATATACGTATATTTATTTTAAAAGGGCAAGCAATAAAAGCTGTAATGATAATAGCATTACCATTACTTTTCTATTTTTTAAATACTCGAGCTTTAATTGAAAGAGACAAATCATCATATAATTTGATGAAGATATTTCCATCTGTACAACATTTTGGAGCTACAAAGAAAAATTTG…	1	hypothetical protein Ycf2	11
ycf2 gene	73952	80734	forward	gene	6783	ATGAAAAAACATGAGAACCCGTGGTCTACGGACCCTATTGGAAAGAACCGAGAAATAGTTTGGTTCTTTAGCGTTCAGTCGAAATTGAAAGATAACATGATGGAAATATTCGTTCCATGGAACGAATCCAATTTGGTGAGATTGCTAAGTCAAATATTTTCTGGTCGAGAAAGTGTTGTTAAGCTTTTTGACTTTCGGATTCTTAGTACATTACTTATACGGGATATACGTATATTTATTTTAAAAGGGCAAGCAATAAAAGCTGTAATGATAATAGCATTACCATTACTTTTCTATTTTTTAAATACTCGAGCTTTAATTGAAAGAGACAAATCATCATATAATTTGATGAAGATATTTCCATCTGTACAACATTTTGGAGCTACAAAGAAAAATTTG…	1
trnL-CAA tRNA	81114	81194	reverse	tRNA	81	GCCTTGATGGTGAAATGGTAGACACGCGACATTCAAAACGTCGTGCTAAACAGCGTGGAGGTTCGAGTCCTCTTCAAGGCA	1	tRNA-Leu		GeneID:32958463	CDC99_pgt024
trnL-CAA gene	81114	81194	reverse	gene	81	GCCTTGATGGTGAAATGGTAGACACGCGACATTCAAAACGTCGTGCTAAACAGCGTGGAGGTTCGAGTCCTCTTCAAGGCA	1			GeneID:32958463	CDC99_pgt024
rpl23 CDS	81603	81902	forward	CDS	300	ATGTATGAAGTTCAATATCTAGATTTAGTACTTACAGAGAAAAGTGTTAGTCTATTTGAAAAAAATCAATATATTTTAAATGTCGATTCGGGATCGAATAAAACAAAGATCAAAAATTGGATTGAACTTTTCTTCAATGTTAAAGTAATAGGAGTCAATAGTTATCGGCCTCCGCAAAAGAAAGAAAAAAGAGGAAATATAAAACAAATAATGAAACATAGAATGCATTATAAACGCATGATTATTACACTAAAACCAGGTTATTCTATTCCACTTTTTCCTTCAAAAAAATTTATTTAA	1	ribosomal protein L23	11		rpl23
rpl23 gene	81603	81902	forward	gene	300	ATGTATGAAGTTCAATATCTAGATTTAGTACTTACAGAGAAAAGTGTTAGTCTATTTGAAAAAAATCAATATATTTTAAATGTCGATTCGGGATCGAATAAAACAAAGATCAAAAATTGGATTGAACTTTTCTTCAATGTTAAAGTAATAGGAGTCAATAGTTATCGGCCTCCGCAAAAGAAAGAAAAAAGAGGAAATATAAAACAAATAATGAAACATAGAATGCATTATAAACGCATGATTATTACACTAAAACCAGGTTATTCTATTCCACTTTTTCCTTCAAAAAAATTTATTTAA	1				rpl23
rpl2 CDS	81911	83388	forward	CDS	837	ATGAACACCCGTTCGTACAGCACTTTTACTCCGGGCACACGTGATAAATCTCTATCAAGTTTTGATGGAAAAGTCCAATCTCATCCACAAAAGAAATTGACTTCCGGCCAGCATCGTTGTGGCAAAGGTCGTAATAATAGTGGAATTATTACCATACGACATAGAGGAGGAGGTCACAAGCGTCTGTATCGTCAAATTGATTTTCGACGGAGTGAGAAAAACAACATATTGGGAAAAATTGTAACAATAGAAAGTGACCCTAATAGAAGTGCATATATCTGTCTTGTGCACTACAGAGATGGTCAAAAGACATATATTTTGCATCCGAGGGGGATTATGATTGGAGATACTATTCTGTCCGGTCCAAGAGCTCCCATATCAATGGGAAATGCCCTACCT…	2	ribosomal protein L2	11		rpl2
rpl2 gene	81911	83388	forward	gene	1478	ATGAACACCCGTTCGTACAGCACTTTTACTCCGGGCACACGTGATAAATCTCTATCAAGTTTTGATGGAAAAGTCCAATCTCATCCACAAAAGAAATTGACTTCCGGCCAGCATCGTTGTGGCAAAGGTCGTAATAATAGTGGAATTATTACCATACGACATAGAGGAGGAGGTCACAAGCGTCTGTATCGTCAAATTGATTTTCGACGGAGTGAGAAAAACAACATATTGGGAAAAATTGTAACAATAGAAAGTGACCCTAATAGAAGTGCATATATCTGTCTTGTGCACTACAGAGATGGTCAAAAGACATATATTTTGCATCCGAGGGGGATTATGATTGGAGATACTATTCTGTCCGGTCCAAGAGCTCCCATATCAATGGGAAATGCCCTACCT…	1				rpl2
rps19 CDS	83445	83738	forward	CDS	294	ATGGCACGTTCACTAAGAAAAAATACTTTTGTATCTAATGATTTGTTGAGTAAAATAGATAATCTAAACATGAATAAAGAGAAGAAGATAATAGTAACCTGGTCCCGGAGATCTGCCATTGTACCCGCAATGATCGGTCATACCATTGCTGTTCATAATGGAAAGTCACATTTACCCATTTTTATAACAAATGGTATGATAAACCACAAATTAGGAGAATTTGCACCTACTTCCATTTTCCAGGGACATGCGAAAAAGGATAAAAAATCGAAAAACGAAAAAAAAAAAAAATAA	1	ribosomal protein S19	11		rps19
rps19 gene	83445	83738	forward	gene	294	ATGGCACGTTCACTAAGAAAAAATACTTTTGTATCTAATGATTTGTTGAGTAAAATAGATAATCTAAACATGAATAAAGAGAAGAAGATAATAGTAACCTGGTCCCGGAGATCTGCCATTGTACCCGCAATGATCGGTCATACCATTGCTGTTCATAATGGAAAGTCACATTTACCCATTTTTATAACAAATGGTATGATAAACCACAAATTAGGAGAATTTGCACCTACTTCCATTTTCCAGGGACATGCGAAAAAGGATAAAAAATCGAAAAACGAAAAAAAAAAAAAATAA	1				rps19
rpl22 CDS	83830	84225	forward	CDS	396	ATGAAGATGAAATTTATAAATAGGGCTTCAACTAGAAAAATACGAGCTGTAGCTAAACATGTACGTATGTCTTCTAATAAAGCACGTAGAGTAGCTCATCAACTTCGTGGTTGTACCTATATGGAGGCACTTTCGATACTGAATTGGATGCCTCATAGAGCATGTTATCCCATATTAAAAGTACTTCGTTCTGCAGCCGCAAATGCATATCACAATATGGGTATAGATAAGGGCTTTTTATTTGTCCTTATGGCTGAAGTGAATGAAGGTCCTATTTTCAAAAGATTTCGACCTAGAGCTCGGGGACGCGGTTATCCAATACAGAAACCCACTTGTCATATAAGTATTACATTGGAGGATGTAACTGACTCTAACTCAATTATGGTAAAAAAATAG	1	ribosomal protein L22	11		rpl22
rpl22 gene	83830	84225	forward	gene	396	ATGAAGATGAAATTTATAAATAGGGCTTCAACTAGAAAAATACGAGCTGTAGCTAAACATGTACGTATGTCTTCTAATAAAGCACGTAGAGTAGCTCATCAACTTCGTGGTTGTACCTATATGGAGGCACTTTCGATACTGAATTGGATGCCTCATAGAGCATGTTATCCCATATTAAAAGTACTTCGTTCTGCAGCCGCAAATGCATATCACAATATGGGTATAGATAAGGGCTTTTTATTTGTCCTTATGGCTGAAGTGAATGAAGGTCCTATTTTCAAAAGATTTCGACCTAGAGCTCGGGGACGCGGTTATCCAATACAGAAACCCACTTGTCATATAAGTATTACATTGGAGGATGTAACTGACTCTAACTCAATTATGGTAAAAAAATAG	1				rpl22
rps3 CDS	84289	84981	forward	CDS	693	ATGGGAAACAAAATAAATCCACTTGGTTTTAGACTTGGTTTTACTCAAAACCATTGTTCCCTTTGGTTTGAAGAAAGGGATTATTCCGAAGATCTACGAGAAGATGAGAGAATATATAATTGCATTGAAAATTATGTACAACATATAAAAAGTTCCATAAATTCTAGTTATGGAGGAATTACACGTATAGAGATTCTGAAACAGACCGAATTGATTTCGGTAAATATATATATTGCATTTGTCAACTTGTTTATCGAAAAAAAGGGCCAAGAAAAAAAGAAAAAAAAAGATGACGAAGAAGAAATTAAGCAATTAAGAAAGGAAGTACAAAATATGCTTGTACAAAGTATGCTTGATTCTGTAAACAGAGAACTTGTCATTTCTATAGAAAAAGTGGAG…	1	ribosomal protein S3	11		rps3
rps3 gene	84289	84981	forward	gene	693	ATGGGAAACAAAATAAATCCACTTGGTTTTAGACTTGGTTTTACTCAAAACCATTGTTCCCTTTGGTTTGAAGAAAGGGATTATTCCGAAGATCTACGAGAAGATGAGAGAATATATAATTGCATTGAAAATTATGTACAACATATAAAAAGTTCCATAAATTCTAGTTATGGAGGAATTACACGTATAGAGATTCTGAAACAGACCGAATTGATTTCGGTAAATATATATATTGCATTTGTCAACTTGTTTATCGAAAAAAAGGGCCAAGAAAAAAAGAAAAAAAAAGATGACGAAGAAGAAATTAAGCAATTAAGAAAGGAAGTACAAAATATGCTTGTACAAAGTATGCTTGATTCTGTAAACAGAGAACTTGTCATTTCTATAGAAAAAGTGGAG…	1				rps3
rpl16 CDS	85073	86322	forward	CDS	420	ATGCTTAGTCCAAAAAGAACGAAATTTCGTCACCAACATAGGGGAAGAATCAAGGGAATATCTTCTCGGGGTAATCGCATTTGTTTTGGTAGATTTGCTCTTCAGGCATTGGAACCTGTTTGGATCACATCTGGGCAGATAGAAGCAGGACGACGAGCAATTACTCGTTATGCCCGCCGCGGCGTAAAAATATGGATACGTATATTTCCCGACAAACCTATTAGAACGAGACCTGCAGAAATACGTATGGGTTCGGGGAAAGCCAAGGGATCTCCAGAATATTGGGTATCCGTCGTCAAACCAGGTCGAATACTTTATGAAATAAGTGGAGTATCAGAAACTATAGCTAGAGCAGCTTTTCAAATCGTTGCGTATAAAATGCCTATACATACTAAATTT…	2	ribosomal protein L16	11		rpl16
rpl16 gene	85073	86322	forward	gene	1250	ATGCTTAGTGTGCGACTCGTTGAGATCAAGCTTTTGCTTCTTTTCTAAAATGATAGAGAACTCCAAATAAAAACAAATTGGTCTCTGGTATATTTAATTTATATTAATTACTAAGATCCAATAAGCTAGTTATTTCAATATAAATAGTTCTATCAAATAAACGAAAGACTTTTTCCCACAAAGAGACAAACCTATATCTCTCGTAAAGAGAAAAAGAGTCTTTGCTAATGCAAGAAAAGAAAAAGGGAAGGAAGGAGAAAAAGAAAAAATGAGATCTTCTTCCTTACAGTATTGTATGGTTCATAAATCACCCCCAAAGAGCAGTGTGATAAAGCATAAGAATTATCCTGATTATTAGAGCTTCGGATCAATGGAAACTAAGAAAATTGATTCCTGTAA…	1				rpl16
rpl14 CDS	86418	86786	forward	CDS	369	ATGATTCAGTCCCAAACTTACTTGAATGTAGCAGACAACAGTGGAGCCCGAAAATTAATGTGTATTCGAGTGCTAGGAGCAGGTAATCGTAACACCGCTAATATCGGCGATATTATCATCGCTATAATTAAAGAAGCAGCACCTAATATGCCTCTGGAAGAATCAGAGGTAGTTAGAGCCGTAGTTATACGTACGTGTAAAGAACTTAAACGTAGTGATGGAATGATAATACGATCTGATGACAATGCAGCAGTTGTCATTGATCAGAAAGGAAATCCAAGAGGAACTCGAGTTTTTGGTTCAGTTACTGAGGAATTAAGAGAATTGAATTTCACCAAAATAATCTCATTGGCTCCTGAAGTATTATAA	1	ribosomal protein L14	11		rpl14
rpl14 gene	86418	86786	forward	gene	369	ATGATTCAGTCCCAAACTTACTTGAATGTAGCAGACAACAGTGGAGCCCGAAAATTAATGTGTATTCGAGTGCTAGGAGCAGGTAATCGTAACACCGCTAATATCGGCGATATTATCATCGCTATAATTAAAGAAGCAGCACCTAATATGCCTCTGGAAGAATCAGAGGTAGTTAGAGCCGTAGTTATACGTACGTGTAAAGAACTTAAACGTAGTGATGGAATGATAATACGATCTGATGACAATGCAGCAGTTGTCATTGATCAGAAAGGAAATCCAAGAGGAACTCGAGTTTTTGGTTCAGTTACTGAGGAATTAAGAGAATTGAATTTCACCAAAATAATCTCATTGGCTCCTGAAGTATTATAA	1				rpl14
rps8 CDS	86888	87286	forward	CDS	399	ATGGGTAATGATACTATTGCTAATCTAATGACTTATATAAGAAATGCTGATATGGTAAAAAAAAAAACAGTTCGAGTAGCAGCTACTATTATTACCGAGAACATCACAAGGATTCTTCTACGAGAAGGTTTTATAGAGGATGTTAGGAAACATCGAGAAGGTAAAAAATCTTTTTTTGTTTTAACTTTAAAATCTAGGGGAAGGACGCAAAAGAGATATATAACCGCTTCAAAGCGTATTAGCAAACCTGGTCTTAGAATCTATTCTAATTCCCGAGAGATCCCTAAAGTTTTAGGTGGAATGGGGATTGCAATCCTTTCTACTTCGCAAGGAATAATGACTGATCGAGAAGCTCGACAAAAAAAAATAGGAGGGGAATTATTATGTATTTTATGGTAA	1	ribosomal protein S8	11		rps8
rps8 gene	86888	87286	forward	gene	399	ATGGGTAATGATACTATTGCTAATCTAATGACTTATATAAGAAATGCTGATATGGTAAAAAAAAAAACAGTTCGAGTAGCAGCTACTATTATTACCGAGAACATCACAAGGATTCTTCTACGAGAAGGTTTTATAGAGGATGTTAGGAAACATCGAGAAGGTAAAAAATCTTTTTTTGTTTTAACTTTAAAATCTAGGGGAAGGACGCAAAAGAGATATATAACCGCTTCAAAGCGTATTAGCAAACCTGGTCTTAGAATCTATTCTAATTCCCGAGAGATCCCTAAAGTTTTAGGTGGAATGGGGATTGCAATCCTTTCTACTTCGCAAGGAATAATGACTGATCGAGAAGCTCGACAAAAAAAAATAGGAGGGGAATTATTATGTATTTTATGGTAA	1				rps8
infA CDS	87703	87972	forward	CDS	270	ATGAATACCAAAAAGAATTTTGTCACTGTTGAGGGTGTAGTTACGATAGCATATCCTAATGGTATGTTCTTAGTCCATCTAGATAACGATATAGATGTTTTAACGGTTGTATCAGGTAAAATTAGATATCGAACAATACGAGTAGTACCGGGAGATAGAGTGACAGTTGAATTACCTCTTTACGATTTAAGCAAAGGACGTATAATATATAGACATCCCGTCAAACGAAATGATGATGATGACTTTATATCTGCTACTGATCAATATTGA	1	translation initiation factor 1	11		infA
infA gene	87703	87972	forward	gene	270	ATGAATACCAAAAAGAATTTTGTCACTGTTGAGGGTGTAGTTACGATAGCATATCCTAATGGTATGTTCTTAGTCCATCTAGATAACGATATAGATGTTTTAACGGTTGTATCAGGTAAAATTAGATATCGAACAATACGAGTAGTACCGGGAGATAGAGTGACAGTTGAATTACCTCTTTACGATTTAAGCAAAGGACGTATAATATATAGACATCCCGTCAAACGAAATGATGATGATGACTTTATATCTGCTACTGATCAATATTGA	1				infA
rpl36 CDS	88036	88149	forward	CDS	114	ATGAAAATCCGTGCTTCTGTTCGCAAAATTTGCGAAAAGTGCCGCCTAATTCGTAGACGGAAACGCCTTCTTGTAATTTGTTACAATCCGAGGCATAAACAAAAACAGGGCTAA	1	ribosomal protein L36	11		rpl36
rpl36 gene	88036	88149	forward	gene	114	ATGAAAATCCGTGCTTCTGTTCGCAAAATTTGCGAAAAGTGCCGCCTAATTCGTAGACGGAAACGCCTTCTTGTAATTTGTTACAATCCGAGGCATAAACAAAAACAGGGCTAA	1				rpl36
rps11 CDS	88373	88771	forward	CDS	399	GTGCCACGTAGAGCTACAAGAAGATTTTTGCCACGTAAAACCAAACATCGAATACTGAAAGGAGTTATTTATGTTCGAGCAAGTTTTCGCAATACCATTGTTACTGTTACAGATACACGGGGGCAAGCGGTTTCTTGGTCTTCTGCCGGTGCTTGTGGATTCAAAGGTACAAAAAGACGTTCACCATTTGCTGCTCAGACTGCAGCAGCAAATGTTGTTCATACCTTAGTAAATCAGGGTCTTCTGAAAGAAGCAGAAGTTATGATAAGTGGCCCTGGTCCGGGGAGAGATACAGCATTACGAGCCATTGCTAAAAGTGGTATACAATTAAGTTATGTACGTGATGTAACTCCTATGCCACATAACGGATGTAGACCTCCCAAAAGGAGACGTGTGTAA	1	ribosomal protein S11	11		rps11
rps11 gene	88373	88771	forward	gene	399	GTGCCACGTAGAGCTACAAGAAGATTTTTGCCACGTAAAACCAAACATCGAATACTGAAAGGAGTTATTTATGTTCGAGCAAGTTTTCGCAATACCATTGTTACTGTTACAGATACACGGGGGCAAGCGGTTTCTTGGTCTTCTGCCGGTGCTTGTGGATTCAAAGGTACAAAAAGACGTTCACCATTTGCTGCTCAGACTGCAGCAGCAAATGTTGTTCATACCTTAGTAAATCAGGGTCTTCTGAAAGAAGCAGAAGTTATGATAAGTGGCCCTGGTCCGGGGAGAGATACAGCATTACGAGCCATTGCTAAAAGTGGTATACAATTAAGTTATGTACGTGATGTAACTCCTATGCCACATAACGGATGTAGACCTCCCAAAAGGAGACGTGTGTAA	1				rps11
rpoA CDS	88830	89858	forward	CDS	1029	ATGAATCAGAATGAAATATCAGTCTCAATGAAGATACCAGAATTGAAGTGCGTCGAATCCAGAACAGAGAATAAGCGTTTTCATTATAGTCGTTTCACTCTATCTCCGCTTCGCAAAGGTCAAGCTAATACAATAGGCAGCGCAATAAGAAGAGTTTTACTCGGAGAAGTAGAAGGAACATGTATCACACGTGCTAAATTTCACAATATATCAAACGAATATTCCGTAATAATAGGTATTGAAGAATCAATACATGAAATTTTGATGAATCTGAGAGAAATTGTACTTCGAAGTGATGCGTACGGAATTCGAGAAGGATCTATCCATGTTGTCGGACCAAAAAAAGTAACCGCTCAAGATATCATGTTACCACCTTCTGTGAGAATAATTGATACTACA…	1	RNA polymerase alpha chain	11		rpoA
rpoA gene	88830	89858	forward	gene	1029	ATGAATCAGAATGAAATATCAGTCTCAATGAAGATACCAGAATTGAAGTGCGTCGAATCCAGAACAGAGAATAAGCGTTTTCATTATAGTCGTTTCACTCTATCTCCGCTTCGCAAAGGTCAAGCTAATACAATAGGCAGCGCAATAAGAAGAGTTTTACTCGGAGAAGTAGAAGGAACATGTATCACACGTGCTAAATTTCACAATATATCAAACGAATATTCCGTAATAATAGGTATTGAAGAATCAATACATGAAATTTTGATGAATCTGAGAGAAATTGTACTTCGAAGTGATGCGTACGGAATTCGAGAAGGATCTATCCATGTTGTCGGACCAAAAAAAGTAACCGCTCAAGATATCATGTTACCACCTTCTGTGAGAATAATTGATACTACA…	1				rpoA
petD CDS	90057	91203	reverse	CDS	498	ATGGGAGTAACAAAGAAACCTGACTTAAATGATCCTGTATTAAGGGCTAAATTAGCTAAAGGCATGGGACATAATTATTATGGCGAGCCCGCTTGGCCCAATGATCTCTTATATATTTTTCCAGTAGTTATTTTTGGTACTATTGCATGTACCGTAGGTTTAGCAGTTCTAGAACCATCAATGATTGGTGAACCGGCAAATCCATTTGCAACTCCTTTGGAAATATTACCCGAATGGTATTTTTTCCCCGTATTTCAAATACTTCGTACAGTACCTAATAAATTATTAGGTGTCCTTTTAATGGCTTCAGTACCTGCAGGACTATTGACAGTTCCTTTCTTGGAGAATGTGAATCAATTTCAAAATCCATTTCGTCGTCCAGTAGCTACAACAGTATTC…	2	cytochrome b6/f complex subunit IV	11		petD
petD gene	90057	91203	reverse	gene	1147	ATGGGAGTGTGTGACTTGAACTATTGGTTAGGCCGTGCAGATCAATTTTAGGATCTGCCATATAAAAATTCAGATCGAAATGTGTCTCTGTCCCAATTTTCTTTCCAAAAATAGGAAGTTTAGAACCTGGGTAAAAGGCGAACACTTTGTTGTCTTCCAAGAGAGTTATTTCTATGATCGAATCCGAATTAGGCTCCGTGAGATCCAGGTAATAGTAATAACATTACTAAGTAAAATTTATTACTTAAATTATCCTTTCCTTTTCATAGTATGAAAATGCATGCATTTCCCTTGCATTTCAATAGGGTAAACTATCGGAGTAAAAGAAGGGGTCTAAAGAAGGAAAAAGGCCAGATCAGTAACAAGTCAATACCTTGTATGCAAAAAATTGTGAGGGTT…	1				petD
petB CDS	91370	92452	reverse	CDS	648	ATGGGTAAAGTATACGATTGGTTCGAAGAGCGTCTCGAGATTCAGGCGATTGCGGATGATATCACTAGTAAATATGTTCCTCCTCATGTGAATATATTTTATTGCCTAGGGGGAATCACACTGACTTCTTTTTTGGTACAAGTAGCTACCGGTTTTGCTATGACTTTTTACTATCGTCCCACCGTTCTAGAAGCTTTTGCCTCTATTCAATACATAATGACTGAAGTTAACTTCGGTTGGCTAATCCGATCGGTCCATCGATGGTCGGCAAGTATGATGGTTTTAATGATGATCTTACATGTATTTCGCGTTTATTTAACAGGTGGGTTCAAAAAACCTCGCGAATTAACTTGGGTTACGGGTGTAATTCTAGCCGTATTAACCGTATCTTTCGGTGTC…	2	cytochrome b6	11		petB
petB gene	91370	92452	reverse	gene	1083	ATGGGAAGGTTATAACCCATAAAACCTTTCGAGTATTCAAAAAATCATCGGGGTGAAATGAAAATCTGAGGTTTAGATTATTCATCTATTGAGATCTCGACAAGATAATTCCTATTGATCGTCCATACTAGTTGTTCTCTAGGTGATTTATAATCACGAATAGGATAAAAGATCGTTCAAAAGGCCTATAGCGATTTATTTTGCATAAGAATGAGCCAACTTGAAATTTGAGCATGATCACTATGAAGTGTTTTTTCTTTCTTATTGTAGGAAAGCATGGATTATTCTCAATCCTCTTCCTTCATACAAAGAAATGAAATTTTGTATTTTACAAACCATGTACTTTCTTCAAAATATTTAGGGTGTTCTTGTTTAAGCCGTATGAAAGGAAATTTTCAT…	1				petB
psbH CDS	92932	93159	reverse	CDS	228	ATGGCTACACAAACCATTGATGATACTTCCAAAACCGGACCAATACGAACTACTGTAGGAGATTATTTAAAACCACTTAATACAGAATCCGGTAAAGTTGCTCCCGGATGGGGAACTACTCCTTTTATGGGCATTGCAATGGCTCTATTTGCAGTATTCTTATGTATTATCTTGGAGATTTATAATTCTTCCATTTTATTAGACGGAATTCCGGTTAGTTGGGTCTAG	1	photosystem II 10 kDa phosphoprotein	11		psbH
psbH gene	92932	93159	reverse	gene	228	ATGGCTACACAAACCATTGATGATACTTCCAAAACCGGACCAATACGAACTACTGTAGGAGATTATTTAAAACCACTTAATACAGAATCCGGTAAAGTTGCTCCCGGATGGGGAACTACTCCTTTTATGGGCATTGCAATGGCTCTATTTGCAGTATTCTTATGTATTATCTTGGAGATTTATAATTCTTCCATTTTATTAGACGGAATTCCGGTTAGTTGGGTCTAG	1				psbH
psbN CDS	93238	93369	forward	CDS	132	ATGGAAACTGCAACCTTAGTCGCTATCTCCATATCTTGTTTACTTGTTAGCTTTACTGGTTATGCCCTATACACCGCCTTTGGGCAACCTTCTGAACAACTTCGAGATCCTTTTGAAGAGCACGAGGACTAG	1	photosystem II protein N	11		psbN
psbN gene	93238	93369	forward	gene	132	ATGGAAACTGCAACCTTAGTCGCTATCTCCATATCTTGTTTACTTGTTAGCTTTACTGGTTATGCCCTATACACCGCCTTTGGGCAACCTTCTGAACAACTTCGAGATCCTTTTGAAGAGCACGAGGACTAG	1				psbN
psbT CDS	93452	93559	reverse	CDS	108	ATGGAAGCATTGGTTTATACATTCCTTTTGGTGTCGACCTTAGGGATAATTTTTTTCGCTATTTTCTTCCGAGAACCCCCCAAAGTTCCGGATAGAGGGGGAAAATAA	1	photosystem II protein T	11		psbT
psbT gene	93452	93559	reverse	gene	108	ATGGAAGCATTGGTTTATACATTCCTTTTGGTGTCGACCTTAGGGATAATTTTTTTCGCTATTTTCTTCCGAGAACCCCCCAAAGTTCCGGATAGAGGGGGAAAATAA	1				psbT
psbB CDS	93702	95228	reverse	CDS	1527	ATGGGTTTGCCTTGGTATCGTGTCCATACCGTCGTGTTGAATGATCCTGGCCGGTTAATCGCTGTGCATATAATGCATACAGCTCTAGTTTCTGGATGGGCCGGTTCGATGGCTCTTTACGAATTAGCAGTTTTCGATCCATCCGATCCTATTCTTGATCCAATGTGGAGACAAGGTATGTTCGTTATACCTTTTATGACTCGTTTAGGAATAAAGGATTCATGGGGTGGATGGAGTATAACCGGAGAAACTGGATCTAATCCAGGTATTTGGAGTTATGAAGGTGTGGCCGGGGCACATATTGTGTTTTCTGGCTTGTGCTTTTTAGCAGCTATCTGGCATTGGGTATATTGGGATCTAGACGTATTCTGTGATTCCCGTACAGGAAAACCTTCTTTA…	1	photosystem II 47 kDa protein	11		psbB
psbB gene	93702	95228	reverse	gene	1527	ATGGGTTTGCCTTGGTATCGTGTCCATACCGTCGTGTTGAATGATCCTGGCCGGTTAATCGCTGTGCATATAATGCATACAGCTCTAGTTTCTGGATGGGCCGGTTCGATGGCTCTTTACGAATTAGCAGTTTTCGATCCATCCGATCCTATTCTTGATCCAATGTGGAGACAAGGTATGTTCGTTATACCTTTTATGACTCGTTTAGGAATAAAGGATTCATGGGGTGGATGGAGTATAACCGGAGAAACTGGATCTAATCCAGGTATTTGGAGTTATGAAGGTGTGGCCGGGGCACATATTGTGTTTTCTGGCTTGTGCTTTTTAGCAGCTATCTGGCATTGGGTATATTGGGATCTAGACGTATTCTGTGATTCCCGTACAGGAAAACCTTCTTTA…	1				psbB
psaI CDS	95610	95720	forward	CDS	111	ATGATAATCGACAGCTTACCCTCTTTTTTAGTGCCTTTGGTGGGCTTGTTTTTTCCAGCAATTACAATGCTTTTTCTTTTTTTCTATATTCAAAATGACGAAATTTTATGA	1	photosystem I subunit VIII	11		psaI
psaI gene	95610	95720	forward	gene	111	ATGATAATCGACAGCTTACCCTCTTTTTTAGTGCCTTTGGTGGGCTTGTTTTTTCCAGCAATTACAATGCTTTTTCTTTTTTTCTATATTCAAAATGACGAAATTTTATGA	1				psaI
ycf4 CDS	96241	96795	forward	CDS	555	ATGAATCGTCGATCCAAATGGCTCTGGATAGAACCCATAACAGGGTCTCGGAAAATAAACAATTTTTTTTTTGCTTGTCTCCTCTTTTTGGGTTCACTAGGATTTTTTGTGGTCGGAATTTCAAGTTACCTTGGTAGGAACCTGATACCCTTATTGTCATCTGAGCAAATACTTTTTGTGCCACAAGGAATTGTGATGTGTTTTTATGGGATTGCAGGTCTGTTCATTAGCTCTTATTTGTGGTGCACTATTTTGTGCAATGTGGGTAGTGGCTATAATAAGTTTGATGAAAAAGAAGGAGTTGTATGCCTTTTTCGCTGGGGATTCCCCGGAAGAAATCGTCGTATTTTCCTCCAATTTCGTATGAAGGATATTCAGGCGATCAAAATGGAAGTTCAA…	1	photosystem I assembly protein Ycf4	11		ycf4
ycf4 gene	96241	96795	forward	gene	555	ATGAATCGTCGATCCAAATGGCTCTGGATAGAACCCATAACAGGGTCTCGGAAAATAAACAATTTTTTTTTTGCTTGTCTCCTCTTTTTGGGTTCACTAGGATTTTTTGTGGTCGGAATTTCAAGTTACCTTGGTAGGAACCTGATACCCTTATTGTCATCTGAGCAAATACTTTTTGTGCCACAAGGAATTGTGATGTGTTTTTATGGGATTGCAGGTCTGTTCATTAGCTCTTATTTGTGGTGCACTATTTTGTGCAATGTGGGTAGTGGCTATAATAAGTTTGATGAAAAAGAAGGAGTTGTATGCCTTTTTCGCTGGGGATTCCCCGGAAGAAATCGTCGTATTTTCCTCCAATTTCGTATGAAGGATATTCAGGCGATCAAAATGGAAGTTCAA…	1				ycf4
cemA CDS	97344	98129	forward	CDS	786	ATGGATCTCATACCTCGTTCTATAATTCGTACTTTGTTCAGATTTTGGACAGAGCTAACGAGTCAATCGAGCTCGTTAGCGATTGACGAATTGGAAGTCGCCAAATATAAAGCATTCGCTTCTCTACAATATCTTACATGTTTAATAGTATTGCCTTGGGCAATTTCAATTTCATTACAGAACAGTTTAGAATCTTGGGTTACAAATTGGTGGAATACTGGTCAATCAAAAAAAATTTTTGATTATTTACAAGAAGAAAACGCTATAAGAAAATTTGAAAAAATAGAAGAACTATTCCTGTTAGAAATAATGGTGGGAGATTATTCGGAAACGCATTCACAAGATATTCGTGTAGAAATGCAGAAAAAGATGATCCAATTGGTCAAAATATATAATCAA…	1	putative heme-binding protein	11		cemA
cemA gene	97344	98129	forward	gene	786	ATGGATCTCATACCTCGTTCTATAATTCGTACTTTGTTCAGATTTTGGACAGAGCTAACGAGTCAATCGAGCTCGTTAGCGATTGACGAATTGGAAGTCGCCAAATATAAAGCATTCGCTTCTCTACAATATCTTACATGTTTAATAGTATTGCCTTGGGCAATTTCAATTTCATTACAGAACAGTTTAGAATCTTGGGTTACAAATTGGTGGAATACTGGTCAATCAAAAAAAATTTTTGATTATTTACAAGAAGAAAACGCTATAAGAAAATTTGAAAAAATAGAAGAACTATTCCTGTTAGAAATAATGGTGGGAGATTATTCGGAAACGCATTCACAAGATATTCGTGTAGAAATGCAGAAAAAGATGATCCAATTGGTCAAAATATATAATCAA…	1				cemA
petA CDS	98302	99267	forward	CDS	966	ATGCAAAATAGAAAAACTTATGATGACTGGGTGAAAAAGTGGATAACTCAATCAATTTCCGTCTTAATAATGATAGATATAATGACTCGCACATCTATTGCAAATGCATATCCCATTTTTGCACAGCAAGCTTATGAGAATCCTCGAGAAGCAACTGGACGTATTGTATGTGCCAATTGTCATTTGGCTAAAAAACCTGTGGAGATTGAAGTTCCACAGTCCGTGCTTCCTGATACCGTTTTTGAAGCAGTTGTTAAAATACCCTATGATAAGCAAATAAAACAAGTTCTTGCTAATGGTAAGAAAGGAACTTTAAATGTAGGAGCTGTTCTTATTTTACCCGAAGGTTTCGAATTAGCTCCTCCGGATCGTATTTATCCTGAGATTAAGGAAAAAATA…	1	cytochrome f	11		petA
petA gene	98302	99267	forward	gene	966	ATGCAAAATAGAAAAACTTATGATGACTGGGTGAAAAAGTGGATAACTCAATCAATTTCCGTCTTAATAATGATAGATATAATGACTCGCACATCTATTGCAAATGCATATCCCATTTTTGCACAGCAAGCTTATGAGAATCCTCGAGAAGCAACTGGACGTATTGTATGTGCCAATTGTCATTTGGCTAAAAAACCTGTGGAGATTGAAGTTCCACAGTCCGTGCTTCCTGATACCGTTTTTGAAGCAGTTGTTAAAATACCCTATGATAAGCAAATAAAACAAGTTCTTGCTAATGGTAAGAAAGGAACTTTAAATGTAGGAGCTGTTCTTATTTTACCCGAAGGTTTCGAATTAGCTCCTCCGGATCGTATTTATCCTGAGATTAAGGAAAAAATA…	1				petA
ccsA CDS	99848	100792	reverse	CDS	945	ATGATATTTATAACTCTAGAACATATATCAGCTCATGTCTCTTTTTCTCTTACTTTTGTTGTCACTCTCATTTATTGGGGAACCTTAGTTTATAAAAGTGAAGAACTAAGTAATTCGGGAGGAAAGGGCATGATAGTGACGTGTATTTGTATAACGGGAGTATTAGTTACTCGTTCGCTCTATTCGGGACATTTACCGCTAAGTAATTTGTATGAGTCATTCATGTTCCTTTCATGGACTTCCTCCATGATTCATATAGTTATAGAAGTACGGGGCCAGGATGCTTGGTGGTTAGGTGCAATCACCGCGCCAAGTGCTATGTTAACTCATGGTTTTGCTACTTTAGGTCTTCCGGATAAAATGCAGCAATCTGCAATGTTAGTACCCGCTTTACAATCT…	1	cytochrome c biogenesis protein	11		ccsA
ccsA gene	99848	100792	reverse	gene	945	ATGATATTTATAACTCTAGAACATATATCAGCTCATGTCTCTTTTTCTCTTACTTTTGTTGTCACTCTCATTTATTGGGGAACCTTAGTTTATAAAAGTGAAGAACTAAGTAATTCGGGAGGAAAGGGCATGATAGTGACGTGTATTTGTATAACGGGAGTATTAGTTACTCGTTCGCTCTATTCGGGACATTTACCGCTAAGTAATTTGTATGAGTCATTCATGTTCCTTTCATGGACTTCCTCCATGATTCATATAGTTATAGAAGTACGGGGCCAGGATGCTTGGTGGTTAGGTGCAATCACCGCGCCAAGTGCTATGTTAACTCATGGTTTTGCTACTTTAGGTCTTCCGGATAAAATGCAGCAATCTGCAATGTTAGTACCCGCTTTACAATCT…	1				ccsA
trnL-UAG tRNA	101002	101081	reverse	tRNA	80	GCCGCCATGGTGAAATTGGTAGACACGCTGCTCTTAGGAAGCAGTGCTAGAGCATCTCGGTTCGAATCCGAGTGGCGGCA	1	trnL-UAG			tRNA025
trnL-UAG gene	101002	101081	reverse	gene	80	GCCGCCATGGTGAAATTGGTAGACACGCTGCTCTTAGGAAGCAGTGCTAGAGCATCTCGGTTCGAATCCGAGTGGCGGCA	1				tRNA025
trnP-GGG tRNA	101216	101289	forward	tRNA	74	CGGAGTATAGCGCAGTTTGGTAGCGTGCCATCTTGGGGTGATGGAGGTCGTGGGTTCAAATCCTGCTGCTCCGA	1	trnP-GGG			tRNA026
trnP-GGG gene	101216	101289	forward	gene	74	CGGAGTATAGCGCAGTTTGGTAGCGTGCCATCTTGGGGTGATGGAGGTCGTGGGTTCAAATCCTGCTGCTCCGA	1				tRNA026
ycf1 CDS	101449	108456	reverse	CDS	7008	ATGATAAATTTTCTGTTGCCTTGGATACAAAGAAGCATTCCGATTGTGCTGTTTGGGGTCTATTATGGTTTTTTATCGACATTGCCAATCGGTCCAGCTCAGATGTATTATCTCAGATCCATGTTACTTCAAGATAAGATAGTAGATAAGAATGGTAATAAAATCATTCCTACGGGAAAATTGATTCTTGGCGGTTCGTTTGTTGGCCAAGTTGTAATTTTTTCATCCATTTATCTTTGCTCTATCTATAACTTCTTTTTTAAGCCTCACGCGATGACTCTAATGTTTGTGCCGGTCTTTTTATTTCTTTTTATCAGGATCCTTTTCTCCAATGTATTGTTCCCTTGGATGAATAATCCCGCAGTTGAATTTTTTCTTGGAGTCGCTCTACAATTGCTG…	1	hypothetical protein	11		ycf1
ycf1 gene	101449	108456	reverse	gene	7008	ATGATAAATTTTCTGTTGCCTTGGATACAAAGAAGCATTCCGATTGTGCTGTTTGGGGTCTATTATGGTTTTTTATCGACATTGCCAATCGGTCCAGCTCAGATGTATTATCTCAGATCCATGTTACTTCAAGATAAGATAGTAGATAAGAATGGTAATAAAATCATTCCTACGGGAAAATTGATTCTTGGCGGTTCGTTTGTTGGCCAAGTTGTAATTTTTTCATCCATTTATCTTTGCTCTATCTATAACTTCTTTTTTAAGCCTCACGCGATGACTCTAATGTTTGTGCCGGTCTTTTTATTTCTTTTTATCAGGATCCTTTTCTCCAATGTATTGTTCCCTTGGATGAATAATCCCGCAGTTGAATTTTTTCTTGGAGTCGCTCTACAATTGCTG…	1				ycf1
rpl20 CDS	110085	110435	forward	CDS	351	ATGACCAGAGTCAAACGTGGATATATAGCTAAAAAACGTCGAAAAAAGATTCTTGCATTTGTATCAGGCTCTCGGGGAGCCCATTCAAAACTTTTTAGGGTTGCTAACCAACAGAAGAGGAGAGCTTTAGTTTCCGCTCACCGAGATAGACTTAAGCGGAAGAGAGATTTTCGTCGTTTGTGGATTACTCGGATTAATGCAGCATCCCGTGCTAATGGAGTTTCTTATAATAAATTCATACAATTTTTATACAAAAGGCAGTTGCTTACAAATCGTAGAACACTTGCGCAAATAGCTGTATTAAATAATAATTGCTTCTCTATGATGTTAGAAAATATTCTTGTGTCATGA	1	ribosomal protein L20	11		rpl20
rpl20 gene	110085	110435	forward	gene	351	ATGACCAGAGTCAAACGTGGATATATAGCTAAAAAACGTCGAAAAAAGATTCTTGCATTTGTATCAGGCTCTCGGGGAGCCCATTCAAAACTTTTTAGGGTTGCTAACCAACAGAAGAGGAGAGCTTTAGTTTCCGCTCACCGAGATAGACTTAAGCGGAAGAGAGATTTTCGTCGTTTGTGGATTACTCGGATTAATGCAGCATCCCGTGCTAATGGAGTTTCTTATAATAAATTCATACAATTTTTATACAAAAGGCAGTTGCTTACAAATCGTAGAACACTTGCGCAAATAGCTGTATTAAATAATAATTGCTTCTCTATGATGTTAGAAAATATTCTTGTGTCATGA	1				rpl20
rps18 CDS	110615	110998	reverse	CDS	384	ATGAATAAAATGAAGCCATCTTTTCGGAATACATCTCCCTCTTTTCGGAATAGATCTAAGCCATATTTTCGGAATAGATCTAAGCCATATTTTCGGAATAGATCTAAGCCATATTTTCGAAATAGATCTAAGCCATCTTTTCGAAATACATCTAAGCGATTTTCCCCAAATCAGCAGTCTTTTCGAAAACGTTTATCGCCAATTCGGCCTGGAGAGGAAATCGATTATAAAAATATTAGCTTAATTAATCGATTTATTAGCGAGCAAGGAAAAATACTATCTCGCCGAACGAATCGATTAACGTTGAAACAACAACGCTTAATAGCTAGGGCTATTAAACAAGCTCGTATTCTATCTTTGATACCTTTTCTGTCTTTAAAATGA	1	ribosomal protein S18	11		rps18
rps18 gene	110615	110998	reverse	gene	384	ATGAATAAAATGAAGCCATCTTTTCGGAATACATCTCCCTCTTTTCGGAATAGATCTAAGCCATATTTTCGGAATAGATCTAAGCCATATTTTCGGAATAGATCTAAGCCATATTTTCGAAATAGATCTAAGCCATCTTTTCGAAATACATCTAAGCGATTTTCCCCAAATCAGCAGTCTTTTCGAAAACGTTTATCGCCAATTCGGCCTGGAGAGGAAATCGATTATAAAAATATTAGCTTAATTAATCGATTTATTAGCGAGCAAGGAAAAATACTATCTCGCCGAACGAATCGATTAACGTTGAAACAACAACGCTTAATAGCTAGGGCTATTAAACAAGCTCGTATTCTATCTTTGATACCTTTTCTGTCTTTAAAATGA	1				rps18
rpl33 CDS	111145	111345	reverse	CDS	201	ATGGCCAAGGGTGGAAATGTAAGAGTAACAATTACTTTAGAATGTACTAGTTGTACTCAAGATAGTGTTAATAAAAAATCACCGGGTATTTCGAGATATACGACTCGAAAAAATCGACGCAATACTCCTCTTCGATTGGAATTAAAGAAATTTTGTCCTTATTGTTACAAGCATACTATTCATGGAGAAATAAAAAAATAG	1	ribosomal protein L33	11		rpl33
rpl33 gene	111145	111345	reverse	gene	201	ATGGCCAAGGGTGGAAATGTAAGAGTAACAATTACTTTAGAATGTACTAGTTGTACTCAAGATAGTGTTAATAAAAAATCACCGGGTATTTCGAGATATACGACTCGAAAAAATCGACGCAATACTCCTCTTCGATTGGAATTAAAGAAATTTTGTCCTTATTGTTACAAGCATACTATTCATGGAGAAATAAAAAAATAG	1				rpl33
psaJ CDS	111681	111809	reverse	CDS	129	ATGCAAGATATAAAAACATATCTTTCCACAGCGCCTGTGTTAGCTGCTTTATCGTTGGGATTTTTAGCCGGTTTATTAATTGAGATAAATCGTTTTTTCCCAGATGCCCTGATTTTTCCCTTTTTTTGA	1	photosystem I subunit IX	11		psaJ
psaJ gene	111681	111809	reverse	gene	129	ATGCAAGATATAAAAACATATCTTTCCACAGCGCCTGTGTTAGCTGCTTTATCGTTGGGATTTTTAGCCGGTTTATTAATTGAGATAAATCGTTTTTTCCCAGATGCCCTGATTTTTCCCTTTTTTTGA	1				psaJ
trnP-UGG tRNA	112095	112169	forward	tRNA	75	AAGGGATGTAGCGCAGCTTGGTAGCGCGTTTGTTTTGGGTACAAAATGTCGCAGGTTCAAATCCTGTCATCCCTA	1	trnP-UGG			tRNA027
trnP-UGG gene	112095	112169	forward	gene	75	AAGGGATGTAGCGCAGCTTGGTAGCGCGTTTGTTTTGGGTACAAAATGTCGCAGGTTCAAATCCTGTCATCCCTA	1				tRNA027
trnW-CCA tRNA	112326	112399	forward	tRNA	74	GCGCTCTTAGTTCAGTTTGGTAGAACGCAGGTCTCCAAAACCTGATGTCGTAGGTTCAAATCCTACAGAGCGTG	1	trnW-CCA			tRNA028
trnW-CCA gene	112326	112399	forward	gene	74	GCGCTCTTAGTTCAGTTTGGTAGAACGCAGGTCTCCAAAACCTGATGTCGTAGGTTCAAATCCTACAGAGCGTG	1				tRNA028
petG CDS	112502	112615	reverse	CDS	114	ATGATTGAAGTTTTGTTATCCGGAATTGTGTTAGGTCTAATTCCTATAACTTTGGCTGGATTATTTGTAACTGCATATTTACAGTACCGACGCGGTGATCAATTGGATATTTGA	1	cytochrome b6/f complex subunit V	11		petG
petG gene	112502	112615	reverse	gene	114	ATGATTGAAGTTTTGTTATCCGGAATTGTGTTAGGTCTAATTCCTATAACTTTGGCTGGATTATTTGTAACTGCATATTTACAGTACCGACGCGGTGATCAATTGGATATTTGA	1				petG
petL CDS	112719	112814	reverse	CDS	96	ATGCTTACTATAATTAGTTATTTTGGTTTTTTATTAGCTTTGCTTATTTTCACCTCAGTCCTATTCATCGGGTTAAGCAGTATACGACTTATTTGA	1	cytochrome b/f complex 3.5 kDa subunit	11		petL
petL gene	112719	112814	reverse	gene	96	ATGCTTACTATAATTAGTTATTTTGGTTTTTTATTAGCTTTGCTTATTTTCACCTCAGTCCTATTCATCGGGTTAAGCAGTATACGACTTATTTGA	1				petL
psbE CDS	113933	114187	forward	CDS	255	ATGTCTGGGAATACGGGAGAACGCGCTTTTGCTGACATTATTACTAGTATTCGATACTGGGTTATCCATAGCATTACTATACCTTCTCTATTCATTGCAGGTTGGTTATTTGTCAGTACGGGTTTAGCTTATGATGTATTCGGGAGCCCTCGGCCAAATGAGTATTTCACAGAAAGCCGACAAGAGGTTCCATTAGTCACTGGCCGTTTCGATTCATTAGAGCAACTTGATGAATTTACTAGATCTAGTTTTTAG	1	cytochrome b559 alpha chain	11		psbE
psbE gene	113933	114187	forward	gene	255	ATGTCTGGGAATACGGGAGAACGCGCTTTTGCTGACATTATTACTAGTATTCGATACTGGGTTATCCATAGCATTACTATACCTTCTCTATTCATTGCAGGTTGGTTATTTGTCAGTACGGGTTTAGCTTATGATGTATTCGGGAGCCCTCGGCCAAATGAGTATTTCACAGAAAGCCGACAAGAGGTTCCATTAGTCACTGGCCGTTTCGATTCATTAGAGCAACTTGATGAATTTACTAGATCTAGTTTTTAG	1				psbE
psbF CDS	114197	114316	forward	CDS	120	ATGACTATAGATAGAACCTATCCGATTTTTACAGTTAGATGGTTGGCCGTTCACGGGCTAGCTGTACCTACGGTTTTTTTCTTGGGATCAATATCAGCAATGCAGTTCATACAACGATAA	1	cytochrome b559 beta chain	11		psbF
psbF gene	114197	114316	forward	gene	120	ATGACTATAGATAGAACCTATCCGATTTTTACAGTTAGATGGTTGGCCGTTCACGGGCTAGCTGTACCTACGGTTTTTTTCTTGGGATCAATATCAGCAATGCAGTTCATACAACGATAA	1				psbF
psbL CDS	114348	114464	forward	CDS	117	ATGACACAATCAAACCCGAATGAACAAAATGTTGAATTGAATCGTACCAGCCTCTATTGGGGGTTGTTACTTATTTTTGTACTTGCTGTTCTATTCTCTAATTACTTTTTCAATTAG	1	photosystem II protein L	11		psbL
psbL gene	114348	114464	forward	gene	117	ATGACACAATCAAACCCGAATGAACAAAATGTTGAATTGAATCGTACCAGCCTCTATTGGGGGTTGTTACTTATTTTTGTACTTGCTGTTCTATTCTCTAATTACTTTTTCAATTAG	1				psbL
psbJ CDS	114583	114705	forward	CDS	123	ATGGCCGATACCACCGGAAGGATCCCTCTTTGGTTGATAGGTATTTTTACGGGTATTCTCGTTATTGGTTTAATAGGTATTTTTTTCTACGGTTCTTATTCCGGATTAGGATCATCTTTATAG	1	photosystem II protein J	11		psbJ
psbJ gene	114583	114705	forward	gene	123	ATGGCCGATACCACCGGAAGGATCCCTCTTTGGTTGATAGGTATTTTTACGGGTATTCTCGTTATTGGTTTAATAGGTATTTTTTTCTACGGTTCTTATTCCGGATTAGGATCATCTTTATAG	1				psbJ
clpP CDS	115513	116265	reverse	CDS	753	ATGGATGTAGCAAATGTGCCGAAAGTGCCCTATCAAGGGCCCGAAGAGGAGGAAGCAAACTGGGTCGAATTATATCACCGATTATTTTTTGGGAGATATATTTTCCTAGCTAGACCACTCGAAAAACAACCGGCTGATCAAATCATGAAAAGTATGATTTATTTAAATCAAGAAGATCAAACAAAGGATTTCATGTTTTTTCTTCACTGTCGAGGTGGAGGAATGGTACAAGGAGTCGCTGTTTATGATACTATGCAATACGTAACAGGGGATGTATTTACAATAGGCGTCGGGTTAAATGCTTCAATGGGAGCTTTCCTTCTACACGGGGGGACGTTTACTAAACGGATAATGACCCAAAACGCTTCAATTATGATCCACCAACCCCATATGTCTCCT…	1	ATP-dependent Clp protease proteolytic subunit	11		clpP
clpP gene	115513	116265	reverse	gene	753	ATGGATGTAGCAAATGTGCCGAAAGTGCCCTATCAAGGGCCCGAAGAGGAGGAAGCAAACTGGGTCGAATTATATCACCGATTATTTTTTGGGAGATATATTTTCCTAGCTAGACCACTCGAAAAACAACCGGCTGATCAAATCATGAAAAGTATGATTTATTTAAATCAAGAAGATCAAACAAAGGATTTCATGTTTTTTCTTCACTGTCGAGGTGGAGGAATGGTACAAGGAGTCGCTGTTTATGATACTATGCAATACGTAACAGGGGATGTATTTACAATAGGCGTCGGGTTAAATGCTTCAATGGGAGCTTTCCTTCTACACGGGGGGACGTTTACTAAACGGATAATGACCCAAAACGCTTCAATTATGATCCACCAACCCCATATGTCTCCT…	1				clpP
accD CDS	117488	119590	reverse	CDS	2103	ATGTGTGAGGAAAACGAAAACAAGGATTCTGAATATATCGAAACAACCCCCGTAGAAAACAGATTCAATTCGGAACGTTTTAAGCATTTGTGGTTTTTGTGCGAGAATTGTGAGACCCTTATATATAAGAAATCTTTAGTAGAACAAAAAGGTGTTTGTGCAGAATGTGGAGCAACTCTGCAAATGACTAGTTCAGAGCGAATTGAACTATTAATTGATAATGGCACTTGGCGTCCTATGGACATGAATTTCTCTAGTATAGATCTTTTAGAGAAAAAGCATACGACGTTTGACATCAAAATGGTTCGAAAGGTCTCAATTTTATTGTACAAAGTAATTTATGACAAATATTTTTACAAAGAATTTTTTCAAAAGAAAAATGACACTAAAGCGTTGAGA…	1	acetyl-CoA carboxylase beta subunit	11		accD
accD gene	117488	119590	reverse	gene	2103	ATGTGTGAGGAAAACGAAAACAAGGATTCTGAATATATCGAAACAACCCCCGTAGAAAACAGATTCAATTCGGAACGTTTTAAGCATTTGTGGTTTTTGTGCGAGAATTGTGAGACCCTTATATATAAGAAATCTTTAGTAGAACAAAAAGGTGTTTGTGCAGAATGTGGAGCAACTCTGCAAATGACTAGTTCAGAGCGAATTGAACTATTAATTGATAATGGCACTTGGCGTCCTATGGACATGAATTTCTCTAGTATAGATCTTTTAGAGAAAAAGCATACGACGTTTGACATCAAAATGGTTCGAAAGGTCTCAATTTTATTGTACAAAGTAATTTATGACAAATATTTTTACAAAGAATTTTTTCAAAAGAAAAATGACACTAAAGCGTTGAGA…	1				accD
rbcL CDS	120352	121779	reverse	CDS	1428	ATGTCACCAAAAACAGAGACTAAAGCAAGTGTCGGATTCAAAGCTGGTGTTAAAGATTACAGATTAACTTATTATACTCCGGAATATCAGACCAAAGATACTGATATCTTAGCAGCATTCCGAGTCACTCCTCAACCTGGAGTACCCCCCGAAGAAGCGGGAGCAGCAGTAGCCGCCGAATCTTCCACTGGTACGTGGACGACTGTTTGGACCGATGGACTTACCAGTCTTGATCGTTACAAGGGGCGATGCTATGATATTGAACCCCTTCCTGGAGAGGAAAGTCAATTTATTGCCTATGTAGCTTACCCTTTAGATCTTTTTGAAGAAGGTTCTGTTACTAACCTGTTCACTTCTATTGTAGGTAATGTATTTGGATTCAAAGCCTTACGGGCTCTA…	1	ribulose-1,5-bisphosphate carboxylase/oxygenase large subunit	11		rbcL
rbcL gene	120352	121779	reverse	gene	1428	ATGTCACCAAAAACAGAGACTAAAGCAAGTGTCGGATTCAAAGCTGGTGTTAAAGATTACAGATTAACTTATTATACTCCGGAATATCAGACCAAAGATACTGATATCTTAGCAGCATTCCGAGTCACTCCTCAACCTGGAGTACCCCCCGAAGAAGCGGGAGCAGCAGTAGCCGCCGAATCTTCCACTGGTACGTGGACGACTGTTTGGACCGATGGACTTACCAGTCTTGATCGTTACAAGGGGCGATGCTATGATATTGAACCCCTTCCTGGAGAGGAAAGTCAATTTATTGCCTATGTAGCTTACCCTTTAGATCTTTTTGAAGAAGGTTCTGTTACTAACCTGTTCACTTCTATTGTAGGTAATGTATTTGGATTCAAAGCCTTACGGGCTCTA…	1				rbcL
atpE CDS	122210	122617	reverse	CDS	408	ATGAACCTAAATCTTCGTGTAATCACTCCCAATCGAGTTGTTTGGGATTCAGAAGTTCAAGAAATAATACTAACTACCAATAATGGTCAAATGGGTGTATTACCCAACCATACTGCACTTGTAACAGCTTTGGATATAGGAGTCATGAAAATACGACTCAATGCCCAGTGGTCCACTATGGCTTTGATGGGTGGTTTTGCGAAGATAGACAAAAATGAAATCATATTATTGGTAAATAATGCAGAAAGAGGTATTGATATTGATCTTCAAAAGGCTCAGGAAAGTTTTAGACTAGCTAAAGCTGATCGTGCGCGAGCTGAAGGCAAGAGACAAGCAATCGAGGCTGATGTGGCTCTCAAAAGAGCCAGAACACGACTAGAGGCTGCTGATGCTCTTTTG…	1	ATP synthase CF1 epsilon chain	11		atpE
atpE gene	122210	122617	reverse	gene	408	ATGAACCTAAATCTTCGTGTAATCACTCCCAATCGAGTTGTTTGGGATTCAGAAGTTCAAGAAATAATACTAACTACCAATAATGGTCAAATGGGTGTATTACCCAACCATACTGCACTTGTAACAGCTTTGGATATAGGAGTCATGAAAATACGACTCAATGCCCAGTGGTCCACTATGGCTTTGATGGGTGGTTTTGCGAAGATAGACAAAAATGAAATCATATTATTGGTAAATAATGCAGAAAGAGGTATTGATATTGATCTTCAAAAGGCTCAGGAAAGTTTTAGACTAGCTAAAGCTGATCGTGCGCGAGCTGAAGGCAAGAGACAAGCAATCGAGGCTGATGTGGCTCTCAAAAGAGCCAGAACACGACTAGAGGCTGCTGATGCTCTTTTG…	1				atpE
atpB CDS	122627	124102	reverse	CDS	1476	ATGAGAACCAATCCTTTTATTCTTGGGGTTTCCGCACTTGTAGAAAAGAAGGCAGGACGTATTGATCAGATAATCGGCCCAGTACTAGACGTATCTTTCCCTCCAGGTAATATGCCTAGAATTTACAATTCCTTGATAGTTAAGGATAACGATACAACTGGTCAGTCAATAAGTGTGACTTGTGAGGTACAACAATTATTAGGAAATAATAAGGTTAGAGCTGTAGCTATGAGTGCTACAGACGGTTTGATGAGAGGAATGAAAGTAATTGATACAGGAGGTCCACTTAGTGTTCCAGTTGGTGAAACTACTCTTGGAAGAATTTTTAATGTTCTTGGGGAACCTGTTGATGACTTAGGTCCTGTAGATGCTCTCACAAGATCTCCTATTCATAGATCT…	1	ATP synthase CF1 beta chain	11		atpB
atpB gene	122627	124102	reverse	gene	1476	ATGAGAACCAATCCTTTTATTCTTGGGGTTTCCGCACTTGTAGAAAAGAAGGCAGGACGTATTGATCAGATAATCGGCCCAGTACTAGACGTATCTTTCCCTCCAGGTAATATGCCTAGAATTTACAATTCCTTGATAGTTAAGGATAACGATACAACTGGTCAGTCAATAAGTGTGACTTGTGAGGTACAACAATTATTAGGAAATAATAAGGTTAGAGCTGTAGCTATGAGTGCTACAGACGGTTTGATGAGAGGAATGAAAGTAATTGATACAGGAGGTCCACTTAGTGTTCCAGTTGGTGAAACTACTCTTGGAAGAATTTTTAATGTTCTTGGGGAACCTGTTGATGACTTAGGTCCTGTAGATGCTCTCACAAGATCTCCTATTCATAGATCT…	1				atpB
trnM-CAU tRNA	124380	124452	reverse	tRNA	73	ACCCACTTAACTCAGTGGTTAGAGTATCGCTTTCATACGGCGAGAGTCATTGGTTCAAATCCAATAGTAGGTA	1	trnM-CAU			tRNA029
trnM-CAU gene	124380	124452	reverse	gene	73	ACCCACTTAACTCAGTGGTTAGAGTATCGCTTTCATACGGCGAGAGTCATTGGTTCAAATCCAATAGTAGGTA	1				tRNA029
trnV-UAC tRNA	124616	125221	forward	tRNA	76	AGGGCTATAGCTCAGCTAGGTAGAGCACCTCGTTTACACACCGAGAAGGTCTACGGTTCGAGTCCGTATAGCCCTA	2	trnV-UAC			tRNA030
trnV-UAC gene	124616	125221	forward	gene	606	AGGGCTATAGCTCAGCTAGGTAGAGCACCTCGTTTACACGTGCGCCAATGGTTTTCAGGAGAGTTTATTGGTTCATTCGGTCCATAAAATAGATTTGAGTCTTACTCTATGAATTGGGAGAACAATAGCATGACAAAGATGAAGTTCGCTCTGATTCGAACTATAGATCTAGTTGATATGGTCAATCTCGTGGACATTCAATGTCAGACATAATGAGTACAATACGAGGATCTCAAAAAAGAATTCTTTTCGCTCTATGAACTTTGAGGTGTATGAAGTCTCATATTATTCTATTTTTAGGGTGAGAGAGACTCCATTTGGATTGGAGAATCTATGTCTAAGCATGACAGACCTACGTCAAGGAAACCTTTTGAAGCACTTTGGGATTGCTTCCGAAAA…	1				tRNA030
ndhC CDS	126569	126931	forward	CDS	363	ATGTTTCTATTTTCTGAATATGATACTTTTTGGATATATTTATCCATATCCAGTCTTATCCCGATTCTGGCATTCTCAATTTCAAGAAGTTTGGCTCCAATAAGTAAAGGGCCGGAGAAAGCCACTAGTTATGAATCAGGTATAGAACCAATGGGAGATACCTGGATCCAATTTAGAATTCGTTATTATATGTTTGCTTTAGTTTTCGTTGTTTTTGATGTGGAAACAGTCTTTCTCTATCCGTGGGCCATGAGTTTTGATATTTTGGGTCTGTTTACATTTATAGAAGCTTTTATTTTCGTGATTATCTTAATTGTTGGTTTAGTTTATGCATGGAGAAAAGGAGCATTGGAATGGTCTTAA	1	NADH-plastoquinone oxidoreductase subunit 3	11		ndhC
ndhC gene	126569	126931	forward	gene	363	ATGTTTCTATTTTCTGAATATGATACTTTTTGGATATATTTATCCATATCCAGTCTTATCCCGATTCTGGCATTCTCAATTTCAAGAAGTTTGGCTCCAATAAGTAAAGGGCCGGAGAAAGCCACTAGTTATGAATCAGGTATAGAACCAATGGGAGATACCTGGATCCAATTTAGAATTCGTTATTATATGTTTGCTTTAGTTTTCGTTGTTTTTGATGTGGAAACAGTCTTTCTCTATCCGTGGGCCATGAGTTTTGATATTTTGGGTCTGTTTACATTTATAGAAGCTTTTATTTTCGTGATTATCTTAATTGTTGGTTTAGTTTATGCATGGAGAAAAGGAGCATTGGAATGGTCTTAA	1				ndhC
ndhK CDS	126901	127707	forward	CDS	807	ATGGAGAAAAGGAGCATTGGAATGGTCTTAACTCCCAAATTTCGGAATAATAAAAGGCGAGTAGAAAATTATCTAAATCTAAAGCCGGCGATAAATCCTATAGAATCATCTTTACTTGATCAAGCAACTCCAAATTCAGTGATTTCCACTACTCTAAACGATCTGTCCAATTGGGCGAGACTCTCTAGTCTATGGCCGCTCCTTTATGGTACTAGTTGTTGTTTTATCGAATTTGCTTCATTAATAGGTTCGCGATTCGACTTTGATCGTTACGGTTTGGTGCCAAGATCCAGTCCTAGGCAAGCCGACTTACTTATAACAGCCGGAACCGTGACCATGAAAATGGCTCCTTCTTTAGTGAGATTATATGAACAAATGCCTGAACCAAAATATGTAATT…	1	NADH-plastoquinone oxidoreductase subunit K	11		ndhK
ndhK gene	126901	127707	forward	gene	807	ATGGAGAAAAGGAGCATTGGAATGGTCTTAACTCCCAAATTTCGGAATAATAAAAGGCGAGTAGAAAATTATCTAAATCTAAAGCCGGCGATAAATCCTATAGAATCATCTTTACTTGATCAAGCAACTCCAAATTCAGTGATTTCCACTACTCTAAACGATCTGTCCAATTGGGCGAGACTCTCTAGTCTATGGCCGCTCCTTTATGGTACTAGTTGTTGTTTTATCGAATTTGCTTCATTAATAGGTTCGCGATTCGACTTTGATCGTTACGGTTTGGTGCCAAGATCCAGTCCTAGGCAAGCCGACTTACTTATAACAGCCGGAACCGTGACCATGAAAATGGCTCCTTCTTTAGTGAGATTATATGAACAAATGCCTGAACCAAAATATGTAATT…	1				ndhK
ndhJ CDS	127818	128294	forward	CDS	477	ATGCAAGGTCGATTATCTGCTTGGCTAGCCAAGCATAAGTTAGCTCATAGACCTTTGGGTTTTGATTACCAAGGCACAGAAACATTACAGATCAAATCTGAGGATTGGGTCTCTATAGCCGTTGCTCTATACGTTTATGGTTTTAATTATCTTCGTTCTCAGTGTGCTTATGATGTAGCACCAGGGGGTTCCTTAGCTAGTGTATATCATCTTACGAGAATAAACGATAATGCAGATCAACCCGAAGAGGTGTGTATAAAAGTATTTGTCCCAAGGGAAGATCCCAGAATCCCGTCTGTTCTACGTATTTGGAAAGGTGCTAATTTCCAGGAACGGGAATCTTATGATATGTTGGGAATATTTTATGAAAGTCATCCATGTCTAAAACGTATATTGATG…	1	NADH-plastoquinone oxidoreductase subunit J	11		ndhJ
ndhJ gene	127818	128294	forward	gene	477	ATGCAAGGTCGATTATCTGCTTGGCTAGCCAAGCATAAGTTAGCTCATAGACCTTTGGGTTTTGATTACCAAGGCACAGAAACATTACAGATCAAATCTGAGGATTGGGTCTCTATAGCCGTTGCTCTATACGTTTATGGTTTTAATTATCTTCGTTCTCAGTGTGCTTATGATGTAGCACCAGGGGGTTCCTTAGCTAGTGTATATCATCTTACGAGAATAAACGATAATGCAGATCAACCCGAAGAGGTGTGTATAAAAGTATTTGTCCCAAGGGAAGATCCCAGAATCCCGTCTGTTCTACGTATTTGGAAAGGTGCTAATTTCCAGGAACGGGAATCTTATGATATGTTGGGAATATTTTATGAAAGTCATCCATGTCTAAAACGTATATTGATG…	1				ndhJ
chlN CDS	129156	130526	reverse	CDS	1371	ATGTCAGTGAAAATTGATAAAACTCTCACTGTCGAATGTGAGACAGGTAATTACCATACTTTTTGTCCAATTAGCTGTGTATCTTGGTTATATCAAAAGATTGAAGATAGTTTCTTTTTAGTTGTGGGTACAAAGACATGCGGTTATTTTCTGCAAAATGCACTTGGAGTAATGATTTTTGCAGAACCTCGCTATGCAATGGCAGAATTGGAAGAAGGAGATATCTCGGCTCAATTGAATGATTATGAAGGATTAAAAAAACTTTGTATTCGAATAAGAAAAGATAGAGACCCCAGCGTGATCATATGGATAGGTACTTGTACTACAGAGATAATCAAAATGGATTTGGAAGGTATGGCACCCAAACTAGAATGGGAAATTGGAATCCCAATTCTAGTG…	1	photochlorophyllide reductase subunit N	11		chlN
chlN gene	129156	130526	reverse	gene	1371	ATGTCAGTGAAAATTGATAAAACTCTCACTGTCGAATGTGAGACAGGTAATTACCATACTTTTTGTCCAATTAGCTGTGTATCTTGGTTATATCAAAAGATTGAAGATAGTTTCTTTTTAGTTGTGGGTACAAAGACATGCGGTTATTTTCTGCAAAATGCACTTGGAGTAATGATTTTTGCAGAACCTCGCTATGCAATGGCAGAATTGGAAGAAGGAGATATCTCGGCTCAATTGAATGATTATGAAGGATTAAAAAAACTTTGTATTCGAATAAGAAAAGATAGAGACCCCAGCGTGATCATATGGATAGGTACTTGTACTACAGAGATAATCAAAATGGATTTGGAAGGTATGGCACCCAAACTAGAATGGGAAATTGGAATCCCAATTCTAGTG…	1				chlN
chlL CDS	130548	131420	reverse	CDS	873	ATGAAAATAGCAGTTTATGGAAAAGGCGGAATTGGTAAATCAACCACTAGTTGTAATATTTCAATTGCCCTAGCTAGACGTGGTGAAAAAGTGTTACAGATTGGATGTGATCCCAAACATGATAGTACTTTTACTCTGACAGGATTTTTGATACCTACAATTATAGATACTTTGCAGTCCAAAGATTATCATTATGAAGATATTTGGTCCGAAGATGTCATTCATAAAGGTTATGGAGGGGTAGATTGTGTAGAAGCTGGGGGGCCACCTGCAGGAGCTGGATGCGGGGGATATGTGGTAGGAGAGACTGTGAAATTGTTAAAAGAATTAAATGCATTTTACGAATATGATATAATATTATTTGATGTATTGGGCGACGTGGTTTGTGGAGGTTTTGCT…	1	photochlorophyllide reductase subunit L	11		chlL
chlL gene	130548	131420	reverse	gene	873	ATGAAAATAGCAGTTTATGGAAAAGGCGGAATTGGTAAATCAACCACTAGTTGTAATATTTCAATTGCCCTAGCTAGACGTGGTGAAAAAGTGTTACAGATTGGATGTGATCCCAAACATGATAGTACTTTTACTCTGACAGGATTTTTGATACCTACAATTATAGATACTTTGCAGTCCAAAGATTATCATTATGAAGATATTTGGTCCGAAGATGTCATTCATAAAGGTTATGGAGGGGTAGATTGTGTAGAAGCTGGGGGGCCACCTGCAGGAGCTGGATGCGGGGGATATGTGGTAGGAGAGACTGTGAAATTGTTAAAAGAATTAAATGCATTTTACGAATATGATATAATATTATTTGATGTATTGGGCGACGTGGTTTGTGGAGGTTTTGCT…	1				chlL
trnH-GUG tRNA	132030	132104	reverse	tRNA	75	GCGGACGTAGCCAAGTGGTTCCAAGGCAGTGGATTGTGAATCCACCACGCGCGGGTTCGATCCCCGTCGTTCGCC	1	trnH-GUG			tRNA031
trnH-GUG gene	132030	132104	reverse	gene	75	GCGGACGTAGCCAAGTGGTTCCAAGGCAGTGGATTGTGAATCCACCACGCGCGGGTTCGATCCCCGTCGTTCGCC	1				tRNA031
trnI-CAU tRNA	132385	132457	forward	tRNA	73	GCATCAATGGCTGAATGGTTAAAGCACCCAACTCATAATTGGGAAGTCGCGGGTTCAATTCCTGCTGGATGCA	1	trnI-CAU			tRNA032
trnI-CAU gene	132385	132457	forward	gene	73	GCATCAATGGCTGAATGGTTAAAGCACCCAACTCATAATTGGGAAGTCGCGGGTTCAATTCCTGCTGGATGCA	1				tRNA032

## Sheet: T. distichum
Name	Minimum	Maximum	Direction	Type	Length	Sequence	# Intervals	product	transl_table	db_xref	locus_tag
psbA CDS	1	1062	reverse	CDS	1062	ATGACCGCAATTTTAGAAAGACGCGAAAGCGCAAGCCTATGGAATCGTTTTTGCGATTGGATCACTAGCACTGAAAACCGTCTTTACATTGGATGGTTCGGTGTCTTGATGATTCCTACCCTATTGACTGCAACCTCTGTATTCATTATCGCTTTCATTGCAGCTCCTCCAGTAGATATTGATGGTATTCGTGAACCTGTTTCCGGTTCTCTTCTTTATGGAAACAATATTATTTCCGGTGCTATTATTCCTACCTCTGCAGCCATTGGTCTGCATTTCTATCCGATCTGGGAAGCAGCTTCTGTTGATGAATGGCTATACAACGGTGGTCCCTATGAGCTAATCGTTCTACACTTCCTACTTGGTGTAGCTTGCTATATGGGTCGTGAGTGGGAGCTT…	1	photosystem II protein D1	11		psbA
psbA gene	1	1062	reverse	gene	1062	ATGACCGCAATTTTAGAAAGACGCGAAAGCGCAAGCCTATGGAATCGTTTTTGCGATTGGATCACTAGCACTGAAAACCGTCTTTACATTGGATGGTTCGGTGTCTTGATGATTCCTACCCTATTGACTGCAACCTCTGTATTCATTATCGCTTTCATTGCAGCTCCTCCAGTAGATATTGATGGTATTCGTGAACCTGTTTCCGGTTCTCTTCTTTATGGAAACAATATTATTTCCGGTGCTATTATTCCTACCTCTGCAGCCATTGGTCTGCATTTCTATCCGATCTGGGAAGCAGCTTCTGTTGATGAATGGCTATACAACGGTGGTCCCTATGAGCTAATCGTTCTACACTTCCTACTTGGTGTAGCTTGCTATATGGGTCGTGAGTGGGAGCTT…	1				psbA
trnK-UUU tRNA	1526	4016	reverse	tRNA	72	GGGTTGCTAACTCAATGGTAGAGTACTCGGCTTTTAACCGATGAGCTCCGGGTTCAAGTCCCGGGCAACCCA	2	trnK-UUU			tRNA001
trnK-UUU gene	1526	4016	reverse	gene	2491	GGGTTGCTAACTCAATGGTAGAGTACTCGGCTTTTAAGTGCGACTATGGTCTTTTACACATTCGGATGAACTACTCAATTCGTCTATACCATCGGTAAAATTAGTAAGGCTACGACTGATCCTGAAAAGTAAATAAAATGGAAAAAGCAGCATGTCGTTCTAAGAATCTCGACTTTCTTTTTTGATCAGAAGCGGATTTTATCCAATAAATTATGCATGCATGTAAATGCATATTATTTACATGTATGCATAATTTGAAAAAAAAAAATGGATTAATTTTGAAATAAGATCAAATAAATTGAGAGTGCGAGTGATTAAGTCAAGTGAGTCAATGGATAAAGCTGGATGGCTTGAATCATAAGTAAAACCAGAAGAACGAGCTTCTGTTCCTCATTTCAA…	1				tRNA001
matK CDS	1752	3275	reverse	CDS	1524	ATGGGTGAATTCCAAAGAAATGAAAACAAACATAAATCTTGGCAACAATTCTTTTTATATCCGCTTTTTTTCCGGGAAGATCTTTACGCAATTGCTCATGATCATCATTTAGATAGATCTGGTTCCTCCGAACCAACGGAAATTTTAGTTTCTAATTTTTTGAGTTTCCTAACTGTAAAACGTTCAATTCGTCGGATACGTAAACAAACTAATTCCATTAGTTTATTCGGGAATTCCGATCCAAATAAATTGATTGAATGCAATAATAATTTTTCTTCTAAATCGATACTAGAAGGTTTTACAATTGTCTTGGAAGTTTCGTTCGCAATGCGATCAAAACATTTCATAGAAGGAATGAATGGATGGAATAGTCTCCGATCCATCCATTGCCTATTTCCT…	1	maturase K	11		matK
matK gene	1752	3275	reverse	gene	1524	ATGGGTGAATTCCAAAGAAATGAAAACAAACATAAATCTTGGCAACAATTCTTTTTATATCCGCTTTTTTTCCGGGAAGATCTTTACGCAATTGCTCATGATCATCATTTAGATAGATCTGGTTCCTCCGAACCAACGGAAATTTTAGTTTCTAATTTTTTGAGTTTCCTAACTGTAAAACGTTCAATTCGTCGGATACGTAAACAAACTAATTCCATTAGTTTATTCGGGAATTCCGATCCAAATAAATTGATTGAATGCAATAATAATTTTTCTTCTAAATCGATACTAGAAGGTTTTACAATTGTCTTGGAAGTTTCGTTCGCAATGCGATCAAAACATTTCATAGAAGGAATGAATGGATGGAATAGTCTCCGATCCATCCATTGCCTATTTCCT…	1				matK
rps16 CDS	4715	5717	reverse	CDS	228	ATGATAAAAATTCGTCTAAAAGCATGTGGTAGAAAGCAACAACGAGCTACCTATCGAATTGTTGCAATTGACGTTAAGTCTCGAAGCGAAGGAAGAGCTCTTCAGGAATTGAGTTTTTATAATCCAATGAATAAGAATGAAACTCGTTTAATTTATAGTGCTATTGTTCATTTTCTCGAATTAGGAGCTCAACCTACAGAAACTGTTCATGGTATTTTTAGGGCTTGA	2	ribosomal protein S16	11		rps16
rps16 gene	4715	5717	reverse	gene	1003	ATGATAAAAATTCGTCTAAAAGCATGTGGTAGAAAGCAACGTGCAACTTGAACGACATGATTAGTTCTGTGGATTATGGCATCCGCTATTTTGATTCGAAGATGCTCTTAGCTCAACATTTATCTCTTTAAAAAGATATGTTTAATAGACCAGGTATCAATTTATTTTTCAATTAGGGGCAGAATCTAGGGTTAATGTAAATTAAATCAACGAGCTATAACCACTTTGTAAGTTTACATCGAGCTTAAAAAAAATAAATAGTGAATTAGAATAACTCGGAAAGATTTTGAGAAAACTTTATCCAACTCTACAAGGATCAAACGTTCCTATTGCTCAACGTGGAAAATAGCGGAATGTATGTTGCTATCATTCCGTAAGGACGAGAACCACCAGAGTAAA…	1				rps16
chlB CDS	5841	7382	reverse	CDS	1542	ATGAAATTAGCCTATTGGATGTATGCTGGTCCTGCTCATATTGGAACCCTACGAGTAGCTAGTTCTTTCAAAAATGTGCATGCCATTATGCACGCTCCTCTAGGAGATGATTATTTCAATGTAATGCGTTCTATGTTAGAACGCGAAAGAGATTTTACTGCTGCAACTGCTAGCATAGTAGATCGTCACGTACTAGCACGTGGATCTCAAGAAAGAGTTGTGGATAATATTCTCCGGAAAGATAAAGAGGAACATCCTGATCTTATCATATTGACACCTACATGCACCTCTAGTATTTTGCAAGAAGATTTACAGAACTTTGTGAATAGAGCATCCATAATTTCTGATTCCGACGTAATTTTTGCAGATGTTGATCATTATCAAGTAAATGAAATTCAA…	1	photochlorophyllide reductase subunit B	11		chlB
chlB gene	5841	7382	reverse	gene	1542	ATGAAATTAGCCTATTGGATGTATGCTGGTCCTGCTCATATTGGAACCCTACGAGTAGCTAGTTCTTTCAAAAATGTGCATGCCATTATGCACGCTCCTCTAGGAGATGATTATTTCAATGTAATGCGTTCTATGTTAGAACGCGAAAGAGATTTTACTGCTGCAACTGCTAGCATAGTAGATCGTCACGTACTAGCACGTGGATCTCAAGAAAGAGTTGTGGATAATATTCTCCGGAAAGATAAAGAGGAACATCCTGATCTTATCATATTGACACCTACATGCACCTCTAGTATTTTGCAAGAAGATTTACAGAACTTTGTGAATAGAGCATCCATAATTTCTGATTCCGACGTAATTTTTGCAGATGTTGATCATTATCAAGTAAATGAAATTCAA…	1				chlB
trnQ-UUG tRNA	7567	7638	reverse	tRNA	72	GGGGCGTGGCCAAGCGGTAAGGCAGCAGGTTTTGGTCCTGTTATTGCGAAGGTTCGAATCCTTCCGTCCCAG	1	trnQ-UUG			tRNA002
trnQ-UUG gene	7567	7638	reverse	gene	72	GGGGCGTGGCCAAGCGGTAAGGCAGCAGGTTTTGGTCCTGTTATTGCGAAGGTTCGAATCCTTCCGTCCCAG	1				tRNA002
trnT-UGU tRNA	7798	7870	forward	tRNA	73	GCCTGCTTAGCTCAGAGGTTAGAGCGTCGCACTTGTAATGCGATGGTCATCGGTTCGATCCCGATAGCTGGCT	1	trnT-UGU			tRNA003
trnT-UGU gene	7798	7870	forward	gene	73	GCCTGCTTAGCTCAGAGGTTAGAGCGTCGCACTTGTAATGCGATGGTCATCGGTTCGATCCCGATAGCTGGCT	1				tRNA003
rps4 CDS	8148	8771	forward	CDS	624	ATGTCTCGTTATCGCGGACCTCGTTTAAAAATAATAAATCGTCTCAAAACTTTACCAGGACTAAGTAAGAAAACACCCAATAGAACGGAACAGCCTAGTAAAAAAAAACATTCTAAACCTCCTAAACCTTCTAAATATCCTGTCCGTCTAAAAGAAAAACAAAGATTACGTTTTCATTATGGACTTACAGAGCGCCAATTACTTCAATATGTTCGTATTGCTAGAAGAGCCAAGGGATCAACAGGTCAGGTTCTATTGCAATTACTTGAAATGCGCTTGGATAATATCCTTTTTCGATTGGGTATGGCGCTTACCATTCCTGAAGCCAGACAATTAGTCAACCATAGGCATATCTTGGTCAATGATCGTATAGTAGATATACCAAGTTATCGTTGCAAA…	1	ribosomal protein S4	11		rps4
rps4 gene	8148	8771	forward	gene	624	ATGTCTCGTTATCGCGGACCTCGTTTAAAAATAATAAATCGTCTCAAAACTTTACCAGGACTAAGTAAGAAAACACCCAATAGAACGGAACAGCCTAGTAAAAAAAAACATTCTAAACCTCCTAAACCTTCTAAATATCCTGTCCGTCTAAAAGAAAAACAAAGATTACGTTTTCATTATGGACTTACAGAGCGCCAATTACTTCAATATGTTCGTATTGCTAGAAGAGCCAAGGGATCAACAGGTCAGGTTCTATTGCAATTACTTGAAATGCGCTTGGATAATATCCTTTTTCGATTGGGTATGGCGCTTACCATTCCTGAAGCCAGACAATTAGTCAACCATAGGCATATCTTGGTCAATGATCGTATAGTAGATATACCAAGTTATCGTTGCAAA…	1				rps4
trnS-GGA tRNA	9012	9098	forward	tRNA	87	CGGAAAGAGAGGGATTCGAACCCTCGGTAAACAGAAGCCTACATAGCAGTTCCAATGCTACGCCTTGAACCGCTCAGCCATCTTTCC	1	trnS-GGA			tRNA004
trnS-GGA gene	9012	9098	forward	gene	87	CGGAAAGAGAGGGATTCGAACCCTCGGTAAACAGAAGCCTACATAGCAGTTCCAATGCTACGCCTTGAACCGCTCAGCCATCTTTCC	1				tRNA004
ycf3 CDS	9797	11700	forward	CDS	510	ATGCCTAGATCTCAGAGAAATGACAATTTTATCGACAAGACTTTCACAATTGTAGCGGATATATTATTGCAGATAATCCCAATGGCTTCAGGGGAGAAAAAGGCATTTACCTATTACAGAGATGGTATGTCAGCTCAATCCGAAGGGGAATATGCGGAAGCTTTACAAAATTATTATGAAGCCATGCGACTGGAAATTGACCCCTATGACCGAAGTTATATATTATATAATATAGGTCTTATCCACACGAGTAATGGGGAACATACTAAGGCTTTGGAATATTATTTCCAGGCATTAGAACGAAACCCGTCTTTACCACAAGCTCTTAATAATACGGCCTTGATCTGTCATTACCGAGGAGAACAGGCCATTCAACAGGGAGATCCTGAAATTGCGGAA…	3	photosystem I assembly protein Ycf3	11		ycf3
ycf3 gene	9797	11700	forward	gene	1904	ATGCCTAGATCTCAGAGAAATGACAATTTTATCGACAAGACTTTCACAATTGTAGCGGATATATTATTGCAGATAATCCCAATGGCTTCAGGGGAGAAAAAGGCATTTACCTATTACAGAGATGGTGTGATTTGCTATTTTTTTCTTTCTTCTTTTTCTCGCTTCGTAGAATGGCGGAATATTGATTAAGTTAAGTTAAACAAAACTTACGCTTAGTGAAGGTGAGTTTTAGAAATAGAACAATTCTTTCTGTCGTGTATCCCCGATTTATGCAGCCTTAGATGCTTTGATCTTCTGAGATTCTAGTATTAAGCGAAAGGTTATATCTATTACATAGATGTTAATGGTCAAATCTATATGATAGGTATGCATAGGGGAAAAAGCACTACGCGTTAAAAT…	1				ycf3
psaA CDS	12282	14534	forward	CDS	2253	ATGACCATTCGTTCACCGGAACCAGAAGTAAAGATCATAGTGGATAGGGATCCTGTTAAAACCTCTTTTGAAAAATGGGCTAAACCCGGTCATTTCTCAAAGACACTAGCCAAGGGACCTAATACTACCACCTGGATCTGGAACCTACATGCTGATGCTCACGATTTTGATAGCCATACCAATAATTTGGAAGAGATCTCCCGCAAAGTATTTAGTGCTCATTTTGGTCAATTAGCGATAATATTTATTTGGCTAAGTGGGATGTACTTTCACGGCGCTCGCTTCTCCAATTATGAAGCATGGCTAGGCGATCCTACTCACATTAAACCCAGTGCTCAGGTAGTTTGGCCGATAGTAGGCCAAGAAATTTTGAATGGAGATGTGGGTGGAGGTTTTCGA…	1	photosystem I P700 apoprotein A1	11		psaA
psaA gene	12282	14534	forward	gene	2253	ATGACCATTCGTTCACCGGAACCAGAAGTAAAGATCATAGTGGATAGGGATCCTGTTAAAACCTCTTTTGAAAAATGGGCTAAACCCGGTCATTTCTCAAAGACACTAGCCAAGGGACCTAATACTACCACCTGGATCTGGAACCTACATGCTGATGCTCACGATTTTGATAGCCATACCAATAATTTGGAAGAGATCTCCCGCAAAGTATTTAGTGCTCATTTTGGTCAATTAGCGATAATATTTATTTGGCTAAGTGGGATGTACTTTCACGGCGCTCGCTTCTCCAATTATGAAGCATGGCTAGGCGATCCTACTCACATTAAACCCAGTGCTCAGGTAGTTTGGCCGATAGTAGGCCAAGAAATTTTGAATGGAGATGTGGGTGGAGGTTTTCGA…	1				psaA
psaB CDS	14560	16764	forward	CDS	2205	ATGGCATCAAGATTTCCAAAGTTCAGCCAAGGCTTGGCCCAGGACCCAACTACTCGTCGTATTTGGTTTGGTATTGCTACTGCACATGACTTTGAGAGTCATGATGATATTACCGAAGAGCGTCTTTATCAAAAGATTTTTGCTTCTCACTTTGGTCAGTTAGCTATAATCTTTCTGTGGACCTCTGGTAATTTGTTCCACGTAGCTTGGCAAGGCAATTTCGAAGCATGGGTCCGCGACCCCTTACATGTAAGACCTATTGCTCATGCAATTTGGGATCCTCATTTTGGTCAACCGGCCGTAGAAGCCTTTACCCGAGGAGGTGCCCCCGGTCCGGTGAATATTGCTTATTCCGGTGTTTATCAGTGGTGGTATACAATTGGCTTACGCACTAATGAA…	1	photosystem I P700 apoprotein A2	11		psaB
psaB gene	14560	16764	forward	gene	2205	ATGGCATCAAGATTTCCAAAGTTCAGCCAAGGCTTGGCCCAGGACCCAACTACTCGTCGTATTTGGTTTGGTATTGCTACTGCACATGACTTTGAGAGTCATGATGATATTACCGAAGAGCGTCTTTATCAAAAGATTTTTGCTTCTCACTTTGGTCAGTTAGCTATAATCTTTCTGTGGACCTCTGGTAATTTGTTCCACGTAGCTTGGCAAGGCAATTTCGAAGCATGGGTCCGCGACCCCTTACATGTAAGACCTATTGCTCATGCAATTTGGGATCCTCATTTTGGTCAACCGGCCGTAGAAGCCTTTACCCGAGGAGGTGCCCCCGGTCCGGTGAATATTGCTTATTCCGGTGTTTATCAGTGGTGGTATACAATTGGCTTACGCACTAATGAA…	1				psaB
rps14 CDS	16895	17197	forward	CDS	303	ATGGCAAGAAAAAGTCTCATTCAAAGAGAGAAAAAGAAACAAAGATTGGAAAGGAAATATAATTTGCTTCGCCAATCTTTGAAAAAAGAGATGAGCGAAGTCTCATCACTGGATGATAAATTGGAAATTTATAGAAAATTACAATCTCTACCGCGTAATAGTGCACCTACACGTCTTCGTCGACGTTGTTTGAAGACTGGAAGACCCAGAGCCAATTATAGAGACTTTGAATTATCCGGATATATAATCCGTGAAATGGCTCACGCATGTTTGTTGGCTGGGGTAACCAAATCGAGTTGGTAG	1	ribosomal protein S14	11		rps14
rps14 gene	16895	17197	forward	gene	303	ATGGCAAGAAAAAGTCTCATTCAAAGAGAGAAAAAGAAACAAAGATTGGAAAGGAAATATAATTTGCTTCGCCAATCTTTGAAAAAAGAGATGAGCGAAGTCTCATCACTGGATGATAAATTGGAAATTTATAGAAAATTACAATCTCTACCGCGTAATAGTGCACCTACACGTCTTCGTCGACGTTGTTTGAAGACTGGAAGACCCAGAGCCAATTATAGAGACTTTGAATTATCCGGATATATAATCCGTGAAATGGCTCACGCATGTTTGTTGGCTGGGGTAACCAAATCGAGTTGGTAG	1				rps14
trnfM-CAU tRNA	17332	17406	forward	tRNA	75	CGCGGAGTAGAGCAGTTTGGTAGCTCGCAAGGCTCATAACCTTGAAGTCACGGGTTCAAATCCCGTCTCCGCAAA	1	trnfM-CAU			tRNA005
trnfM-CAU gene	17332	17406	forward	gene	75	CGCGGAGTAGAGCAGTTTGGTAGCTCGCAAGGCTCATAACCTTGAAGTCACGGGTTCAAATCCCGTCTCCGCAAA	1				tRNA005
trnG-GCC tRNA	17534	17604	reverse	tRNA	71	GCGGGTATGGTTGAATGGTACAATTTCTCCTTGCCAAGGAGAAGATGCGGGTTCGATTCCCGCTACCCGCC	1	trnG-GCC			tRNA006
trnG-GCC gene	17534	17604	reverse	gene	71	GCGGGTATGGTTGAATGGTACAATTTCTCCTTGCCAAGGAGAAGATGCGGGTTCGATTCCCGCTACCCGCC	1				tRNA006
psbZ CDS	17847	18035	reverse	CDS	189	ATGACTATTGCGTTCCAATCGTCTGTGTTTGCATTAATTGCAATTTCAACTCTACTAGTGATTGGTGTACCTGTCGCACTTGCCTCTCCTAATGGTTGGTCAAGTAACAAAAATGTACTATTTTCAGGCGTATCATTATGGATTGGATCAGTCTTTTTAGTAGGTATTCTAAATTCTTTCATATCTTAA	1	photosystem II protein Z	11		psbZ
psbZ gene	17847	18035	reverse	gene	189	ATGACTATTGCGTTCCAATCGTCTGTGTTTGCATTAATTGCAATTTCAACTCTACTAGTGATTGGTGTACCTGTCGCACTTGCCTCTCCTAATGGTTGGTCAAGTAACAAAAATGTACTATTTTCAGGCGTATCATTATGGATTGGATCAGTCTTTTTAGTAGGTATTCTAAATTCTTTCATATCTTAA	1				psbZ
trnS-UGA tRNA	18295	18381	forward	tRNA	87	GGAGAGATGGCCGAGTGGTTGATGGCTCTGGTCTTGAAAACCAGTATAGTTCAAAAACTATCGAGGGTTCGAATCCCTCTCTCTCCT	1	trnS-UGA			tRNA007
trnS-UGA gene	18295	18381	forward	gene	87	GGAGAGATGGCCGAGTGGTTGATGGCTCTGGTCTTGAAAACCAGTATAGTTCAAAAACTATCGAGGGTTCGAATCCCTCTCTCTCCT	1				tRNA007
psbC CDS	18561	19982	reverse	CDS	1422	ATGAAAACCTTATATTCCCTGAGGAGGTTCTACCCCGTGGAAACGCTCTTTAATGGAACTCTAACTTTAGCTGGTCGTGACCAAGAAACCACTGGTTTCGCTTGGTGGGCTGGTAATGCCCGACTTATTAATTTGTCAGGCAAATTACTTGGGGCTCATGTGGCTCATGCCGGATTAATTGTATTCTGGGCTGGAGCAATGAATCTATTTGAAGTGGCTCATTTTGTACCGGAAAAACCTATGTATGAACAAGGATTGATTTTACTTCCCCATCTAGCTACTTTAGGATGGGGAGTCGGTCCTGGTGGGGAAATCGTGGACACTTTTCCCTATTTTGTATCTGGGGTACTTCACTTAATTTCTTCTGCAGTTTTAGGTTTCGGTGGTATTTATCACGCA…	1	photosystem II 44 kDa protein	11		psbC
psbC gene	18561	19982	reverse	gene	1422	ATGAAAACCTTATATTCCCTGAGGAGGTTCTACCCCGTGGAAACGCTCTTTAATGGAACTCTAACTTTAGCTGGTCGTGACCAAGAAACCACTGGTTTCGCTTGGTGGGCTGGTAATGCCCGACTTATTAATTTGTCAGGCAAATTACTTGGGGCTCATGTGGCTCATGCCGGATTAATTGTATTCTGGGCTGGAGCAATGAATCTATTTGAAGTGGCTCATTTTGTACCGGAAAAACCTATGTATGAACAAGGATTGATTTTACTTCCCCATCTAGCTACTTTAGGATGGGGAGTCGGTCCTGGTGGGGAAATCGTGGACACTTTTCCCTATTTTGTATCTGGGGTACTTCACTTAATTTCTTCTGCAGTTTTAGGTTTCGGTGGTATTTATCACGCA…	1				psbC
psbD CDS	19930	20991	reverse	CDS	1062	ATGACTATAGCCCTTGGAAAGTCTTCCAAAGAGGAACAAACTTTATTTGATATTATGGATGACTGGCTACGCAGAGACCGTTTTGTTTTTGTGGGTTGGTCCGGTCTATTGCTTTTTCCTTGTGCTTATTTTGCGCTAGGCGGATGGTTCACGGGTACAACTTTTGTGACTTCGTGGTATACTCATGGATTGGCCAGTTCCTATTTGGAAGGTTGTAATTTTTTAACTGCTGCAGTTTCTACGCCTGCTAATAGTTTAGCACATTCTTTGCTGCTATTATGGGGTCCTGAAGCACAAGGAGATTTTACTCGTTGGTGTCAATTAGGTGGTCTATGGACTTTCGTTGCTCTTCATGGTGCTTTTGGTCTAATAGGCTTCATGCTACGCCAATTTGAACTT…	1	photosystem II protein D2	11		psbD
psbD gene	19930	20991	reverse	gene	1062	ATGACTATAGCCCTTGGAAAGTCTTCCAAAGAGGAACAAACTTTATTTGATATTATGGATGACTGGCTACGCAGAGACCGTTTTGTTTTTGTGGGTTGGTCCGGTCTATTGCTTTTTCCTTGTGCTTATTTTGCGCTAGGCGGATGGTTCACGGGTACAACTTTTGTGACTTCGTGGTATACTCATGGATTGGCCAGTTCCTATTTGGAAGGTTGTAATTTTTTAACTGCTGCAGTTTCTACGCCTGCTAATAGTTTAGCACATTCTTTGCTGCTATTATGGGGTCCTGAAGCACAAGGAGATTTTACTCGTTGGTGTCAATTAGGTGGTCTATGGACTTTCGTTGCTCTTCATGGTGCTTTTGGTCTAATAGGCTTCATGCTACGCCAATTTGAACTT…	1				psbD
trnT-GGU tRNA	22273	22315	reverse	tRNA	43	CATGGTAAGGCGTAAGTCATCGGTTCAAGCCCGATAAAGGGCT	1	trnT-GGU			tRNA008
trnT-GGU gene	22273	22315	reverse	gene	43	CATGGTAAGGCGTAAGTCATCGGTTCAAGCCCGATAAAGGGCT	1				tRNA008
trnE-UUC tRNA	22504	22576	forward	tRNA	73	GCCCCTATCGTCTAGTGGCCCAGGACATCTCTCTTTCAAGGAGGCAACGGGGATTCGATTTCCCCTAGGGGTA	1	trnE-UUC			tRNA009
trnE-UUC gene	22504	22576	forward	gene	73	GCCCCTATCGTCTAGTGGCCCAGGACATCTCTCTTTCAAGGAGGCAACGGGGATTCGATTTCCCCTAGGGGTA	1				tRNA009
trnY-GUA tRNA	22639	22722	forward	tRNA	84	GGGTCGATGCCCGAGTGGCTAATGGGGACGGACTGTAAATTCGTTGGCAATATGCCTACGCTGGTTCAAATCCAGCTCGGCCCA	1	trnY-GUA			tRNA010
trnY-GUA gene	22639	22722	forward	gene	84	GGGTCGATGCCCGAGTGGCTAATGGGGACGGACTGTAAATTCGTTGGCAATATGCCTACGCTGGTTCAAATCCAGCTCGGCCCA	1				tRNA010
trnD-GUC tRNA	22939	23012	forward	tRNA	74	GGGATTGTAGTTCAATTGGTTAGAGTACCGCCCTGTCAAGACGGAAGTTGCGGGTTCGAGCCCCGTCAGTCCCG	1	trnD-GUC			tRNA011
trnD-GUC gene	22939	23012	forward	gene	74	GGGATTGTAGTTCAATTGGTTAGAGTACCGCCCTGTCAAGACGGAAGTTGCGGGTTCGAGCCCCGTCAGTCCCG	1				tRNA011
psbM CDS	24755	24865	forward	CDS	111	ATGGAAGTAAATAATCTCGCATTTATTGCTATTGCATTGTTCATTGGATTTCCTACTGCTTTTCTACTTATCATTTACGTAAAAACGGCGAGTCAAGCCGAAGTACAGTGA	1	photosystem II M protein	11		psbM
psbM gene	24755	24865	forward	gene	111	ATGGAAGTAAATAATCTCGCATTTATTGCTATTGCATTGTTCATTGGATTTCCTACTGCTTTTCTACTTATCATTTACGTAAAAACGGCGAGTCAAGCCGAAGTACAGTGA	1				psbM
petN CDS	25596	25685	reverse	CDS	90	ATGGATATAGTCGGTATCGCTTGGGCTGCTCTAATGGTAGTTTTTACTTTTTCTCTTTCACTCGTAGTATGGGGTAGAAGTGGGCTTTAA	1	Cytochrome b6/f complex subunit N	11		petN
petN gene	25596	25685	reverse	gene	90	ATGGATATAGTCGGTATCGCTTGGGCTGCTCTAATGGTAGTTTTTACTTTTTCTCTTTCACTCGTAGTATGGGGTAGAAGTGGGCTTTAA	1				petN
trnC-GCA tRNA	25997	26067	reverse	tRNA	71	GGCGACATAGCCAAGTGGTAAGGCAGGGGACTGCAAATCCTCGATCCCCAGTTCAAATCTGGGTGTCGCCT	1	trnC-GCA			tRNA012
trnC-GCA gene	25997	26067	reverse	gene	71	GGCGACATAGCCAAGTGGTAAGGCAGGGGACTGCAAATCCTCGATCCCCAGTTCAAATCTGGGTGTCGCCT	1				tRNA012
rpoB CDS	26628	29882	forward	CDS	3255	ATGCGATTAGATAAAAATAAAGGAATATTTACAATTCCCGAATTTGGTAAAATACAACTTGAAGGATTTGATCGTTTTATCGATCAAGGCTTAATAGAAGAACTCAATAAGTTTTCAAAAATTGAAAGCCCAAATAAACAAATAAAATTTCTCCTTTTTGGGAATGAATATAAATTAACAGAACCTTCCATTAAAGAGAGAGATGCTGTATATATGTCTCTTACATATCACTGTCAATTATATGTACCAGCAAGATTGATTAAGAAAACTAAAACTCGTGAAAAGATAAAGAATCGGATGATTTTATATCTGGGAGATATTCCTTTAATGAATTCTAAAGGAACTTTTGTAATAAATGGAAATTACAGAGTCGTGGTCAATCAAATATTAAGAAGTCCC…	1	RNA polymerase beta chain	11		rpoB
rpoB gene	26628	29882	forward	gene	3255	ATGCGATTAGATAAAAATAAAGGAATATTTACAATTCCCGAATTTGGTAAAATACAACTTGAAGGATTTGATCGTTTTATCGATCAAGGCTTAATAGAAGAACTCAATAAGTTTTCAAAAATTGAAAGCCCAAATAAACAAATAAAATTTCTCCTTTTTGGGAATGAATATAAATTAACAGAACCTTCCATTAAAGAGAGAGATGCTGTATATATGTCTCTTACATATCACTGTCAATTATATGTACCAGCAAGATTGATTAAGAAAACTAAAACTCGTGAAAAGATAAAGAATCGGATGATTTTATATCTGGGAGATATTCCTTTAATGAATTCTAAAGGAACTTTTGTAATAAATGGAAATTACAGAGTCGTGGTCAATCAAATATTAAGAAGTCCC…	1				rpoB
rpoC1 CDS	29909	32711	forward	CDS	2097	ATGAGTGACCAGGATAAACACGAACAACTTCGAATTGGATTAGTTTCTCCCGAGCAGATTCTCGCTTGGTCTGAAAGAATATTACCTAATGGAGAAAGAGTCGGACAAGTGACTACAGAACGCACTTTAGATTATAGAACTTATGAACCAGTAAGAGATGGATTATTTTGTGAAAGAATATTTGGACCTAAGAAAAGGGGAGTTTGTGCTTGTGTAAAACCTCGAATGATGGAAAATGACAAGGAAAACTACAACTCCAATTTTTGTACTCAATGTGGAGTTGAACTTGGTATTGATCCTCGAATTCGAAGATATCGAATGGGATACATTAAACTGGCATGTCCAGTTGTTCATATTTGGTATTTCAAACGACGCCCCAGTTATATCGCGGATCTATTA…	2	RNA polymerase beta subunit-1	11		rpoC1
rpoC1 gene	29909	32711	forward	gene	2803	ATGAGTGACCAGGATAAACACGAACAACTTCGAATTGGATTAGTTTCTCCCGAGCAGATTCTCGCTTGGTCTGAAAGAATATTACCTAATGGAGAAAGAGTCGGACAAGTGACTACAGAACGCACTTTAGATTATAGAACTTATGAACCAGTAAGAGATGGATTATTTTGTGAAAGAATATTTGGACCTAAGAAAAGGGGAGTTTGTGCTTGTGTAAAACCTCGAATGATGGAAAATGACAAGGAAAACTACAACTCCAATTTTTGTACTCAATGTGGAGTTGAACTTGGTATTGATCCTCGAATTCGAAGATATCGAATGGGATACATTAAACTGGCATGTCCAGTTGTTCATATTTGGTATTTCAAACGACGCCCCAGTTATATCGCGGATCTATTA…	1				rpoC1
rpoC2 CDS	32824	36435	forward	CDS	3612	ATGACACAAAATTTCGTAAAATTTATCCATCCCTTTCCCTTTGAAGTGCCCTTTTTTAATAAAGGGATCGATAAATTTGTTATGAAGCACCTTATTAGAAGATTCGTAAATCAATTTGGAATGACATATACATCACATATATTAGATCAACTGAAGATTTTAGGTTTCCAGCAAGCTACCGACGCAGCTATTTCATTAGGAATTGATGATCTTTTAACAACACCATCTAAAGCATGGCTTATCCAAGATGCGCAGCAACAAGGGTTTGCTTCGGAAAGACATCATGATTATGGGAATGTACATGCAGTAGAAAAATTACGTCAATTGATTGAGATATGGCATGCTACCAGTGAATATTTGAGACGAGAAATGAATCCGAATTTTAGGATGACTGATCCT…	1	RNA polymerase beta subunit-2	11		rpoC2
rpoC2 gene	32824	36435	forward	gene	3612	ATGACACAAAATTTCGTAAAATTTATCCATCCCTTTCCCTTTGAAGTGCCCTTTTTTAATAAAGGGATCGATAAATTTGTTATGAAGCACCTTATTAGAAGATTCGTAAATCAATTTGGAATGACATATACATCACATATATTAGATCAACTGAAGATTTTAGGTTTCCAGCAAGCTACCGACGCAGCTATTTCATTAGGAATTGATGATCTTTTAACAACACCATCTAAAGCATGGCTTATCCAAGATGCGCAGCAACAAGGGTTTGCTTCGGAAAGACATCATGATTATGGGAATGTACATGCAGTAGAAAAATTACGTCAATTGATTGAGATATGGCATGCTACCAGTGAATATTTGAGACGAGAAATGAATCCGAATTTTAGGATGACTGATCCT…	1				rpoC2
rps2 CDS	36547	37242	forward	CDS	696	ATGACGAAAAAAAATTGGAACATCAATTTGAAAGAGATGGTAAAAGTAGGAGTTCATTTTGGTCATGAGACCAGAAAATGGAATCCTAAAATGGCACCTTACATTTTTAAAGAACGTAAAGATAGTCATATTATAAATTTAACTTACACCGCTCGTTTTTTATCAGAAGCCTGTGATTTTGTGTTTGATGGAGCAAAAAGAGGAAAACAATTTATGATAGTTGGTACAAAACATCAAACAGCTGATGCTGCTAAATTAGCTGCTTTAGCAGCTCGATGTCATTATGTAAATAAAAAATGGCTCGCGGGTATGTTAACTAATTGGTTTACTACAGAAGCAAGACTTGAAAAATTAAAAAATTTAACGAAAAAAAAAAATACGGGAGGATTTGATGGATTT…	1	ribosomal protein S2	11		rps2
rps2 gene	36547	37242	forward	gene	696	ATGACGAAAAAAAATTGGAACATCAATTTGAAAGAGATGGTAAAAGTAGGAGTTCATTTTGGTCATGAGACCAGAAAATGGAATCCTAAAATGGCACCTTACATTTTTAAAGAACGTAAAGATAGTCATATTATAAATTTAACTTACACCGCTCGTTTTTTATCAGAAGCCTGTGATTTTGTGTTTGATGGAGCAAAAAGAGGAAAACAATTTATGATAGTTGGTACAAAACATCAAACAGCTGATGCTGCTAAATTAGCTGCTTTAGCAGCTCGATGTCATTATGTAAATAAAAAATGGCTCGCGGGTATGTTAACTAATTGGTTTACTACAGAAGCAAGACTTGAAAAATTAAAAAATTTAACGAAAAAAAAAAATACGGGAGGATTTGATGGATTT…	1				rps2
atpI CDS	37491	38237	forward	CDS	747	ATGGATATTGTACAATTTCCTATTAACATGCTGAATTATTTCTACGAGATATCCGGTGTGGAAGTAGGTCAGCATTTTTATTGGCAAATAGGGGGGTTTCAAGTTCATGCACAGGTACTTATAACTTCCTGGATTGTAATTGCTGTCTTATTAGGTTCAGCTACTCTAGCTGTTCGAGACCCACAAATCATTCCGAACGGAGCACAAAATTTTATGGAATATGTTCTCGAATTTGTTGAGGACTTGGCTAGAACTCAGATTGGCGAAGAAGAATATGGTCCCTGGGTCCCTTTTATAGGGACTATGTTTCTATTTATCTTTGTTTCTAACTGGGCAGGTGCTCTTTTTCCTTGGGGAATTATTAAATTACCTCATGGGGAATTAGCCGCACCTACAAAT…	1	ATP synthase CF0 A chain	11		atpI
atpI gene	37491	38237	forward	gene	747	ATGGATATTGTACAATTTCCTATTAACATGCTGAATTATTTCTACGAGATATCCGGTGTGGAAGTAGGTCAGCATTTTTATTGGCAAATAGGGGGGTTTCAAGTTCATGCACAGGTACTTATAACTTCCTGGATTGTAATTGCTGTCTTATTAGGTTCAGCTACTCTAGCTGTTCGAGACCCACAAATCATTCCGAACGGAGCACAAAATTTTATGGAATATGTTCTCGAATTTGTTGAGGACTTGGCTAGAACTCAGATTGGCGAAGAAGAATATGGTCCCTGGGTCCCTTTTATAGGGACTATGTTTCTATTTATCTTTGTTTCTAACTGGGCAGGTGCTCTTTTTCCTTGGGGAATTATTAAATTACCTCATGGGGAATTAGCCGCACCTACAAAT…	1				atpI
atpH CDS	38889	39134	forward	CDS	246	ATGAATCCTTTGATTTCTGCTGCTTCCGTTATTGCTGCTGGATTATCCGTAGGCCTTGCTTCTATTGGACCTGGCATTGGTCAAGGCACTGCTGCGGGACAAGCTGTTGAAGGTATTGCGAGACAACCAGAGGCGGAGGGTAAAATACGAGGCACCTTACTGCTAAGTTTAGCTTTTATGGAAGCTTTAACTATTTATGGATTAGTTGTAGCTCTGGCACTTTTATTTGCTAATCCATTTGTTTGA	1	ATP synthase CF0 C chain	11		atpH
atpH gene	38889	39134	forward	gene	246	ATGAATCCTTTGATTTCTGCTGCTTCCGTTATTGCTGCTGGATTATCCGTAGGCCTTGCTTCTATTGGACCTGGCATTGGTCAAGGCACTGCTGCGGGACAAGCTGTTGAAGGTATTGCGAGACAACCAGAGGCGGAGGGTAAAATACGAGGCACCTTACTGCTAAGTTTAGCTTTTATGGAAGCTTTAACTATTTATGGATTAGTTGTAGCTCTGGCACTTTTATTTGCTAATCCATTTGTTTGA	1				atpH
atpF CDS	39440	40693	forward	CDS	561	ATGAGGGGAGAGCGTATGAAAAATGTAACTGATTCTTTCATTTCCCTATCCTCCGCTGAGGGTTTCGGGTTAAATACCAATATTTTAGAAACAAATATAATAAATCTCAGTGTGGTGCTTGGTGTACTGATCTATTTCGGAAAGGGAGTGTTAAGTAATCTATTAGATAACCGTAAAGAGAAAATATTGAGTACTATTCAGAATTCTGACGAACTATGTAAAGGAGCTGCTAATCAGCTTGAGCAAGCCCGGGTTCGCTTACGGGAAGTAGAAATGCGAGCACGCGAAATTCGGGTAAATGGATACTCTCAAATAGAACAAGAAAAAGAGGATCTTATCGATATTGCTTGTATTAATTTGAAACAATTAGAAAATTCAAAGAATGAAACCATTCACTTG…	2	ATP synthase CF0 B chain	11		atpF
atpF gene	39440	40693	forward	gene	1254	ATGAGGGGAGAGCGTATGAAAAATGTAACTGATTCTTTCATTTCCCTATCCTCCGCTGAGGGTTTCGGGTTAAATACCAATATTTTAGAAACAAATATAATAAATCTCAGTGTGGTGCTTGGTGTACTGATCTATTTCGGAAAGGGAGTGTGTGCGAGTTGTATATTTGAATAATCTAGCTGGATCCAACCAACTGCACTTTGTAGATAGAAAAGTGCATGATCTCAACGAATTACTTCTAAAAGGGAAAAAAATATGGAAGAACTATAGCATTTCGTAATTGATTGGGAAATTTTCTTACCAATCCCAACCAACAAGAGAAAATCTTTAGAATGGTTAAAGCTAAACTGCTTGAAGTCCAAGCACAACTGGGTACTCTTTCCACCGCTGTGCTAATAT…	1				atpF
atpA CDS	40796	42319	forward	CDS	1524	ATGGTAACTATTCGACCCGATGAAATCAGTAGTATGATACGTAAACAGATTGAACAATATAATAACGAGGTCCAAGTTGTTAATATTGGTACTGTACTTCAAGTAGGAGATGGCATTGCTCGTATTCATGGTCTTGATAAAGTAATGGCAGGGGAATTAGTAGAATTCGTAGATGGTACAGTAGGTATTGCCCTAAATCTAGAATCAGATAATGTTGGAGCTGTATTAATGGGTGATGGCTTGATGATACAAGAGGGCAGTTCCGTGAGAGCAACAGGAAAAATTGCTCAGATACCAGTAAGTGATGCTTATTTGGGTCGAGTTGTAAATGCGCTAGCTCGACCTATTGATGGTAAGGGTAAGATTTCATCTTCCGAATCTCGATTGATCGAATCTCCC…	1	ATP synthase CF1 alpha chain	11		atpA
atpA gene	40796	42319	forward	gene	1524	ATGGTAACTATTCGACCCGATGAAATCAGTAGTATGATACGTAAACAGATTGAACAATATAATAACGAGGTCCAAGTTGTTAATATTGGTACTGTACTTCAAGTAGGAGATGGCATTGCTCGTATTCATGGTCTTGATAAAGTAATGGCAGGGGAATTAGTAGAATTCGTAGATGGTACAGTAGGTATTGCCCTAAATCTAGAATCAGATAATGTTGGAGCTGTATTAATGGGTGATGGCTTGATGATACAAGAGGGCAGTTCCGTGAGAGCAACAGGAAAAATTGCTCAGATACCAGTAAGTGATGCTTATTTGGGTCGAGTTGTAAATGCGCTAGCTCGACCTATTGATGGTAAGGGTAAGATTTCATCTTCCGAATCTCGATTGATCGAATCTCCC…	1				atpA
trnR-UCU tRNA	42368	42439	reverse	tRNA	72	GCGTCCATCGTCTAATGGATAGGACAGAGGTCTTCTAAACCTTAAGTATAGGTTCAAATCCTATTGGACGTA	1	trnR-UCU			tRNA013
trnR-UCU gene	42368	42439	reverse	gene	72	GCGTCCATCGTCTAATGGATAGGACAGAGGTCTTCTAAACCTTAAGTATAGGTTCAAATCCTATTGGACGTA	1				tRNA013
trnG-UCC tRNA	42616	43481	reverse	tRNA	71	GCGGGTATAGTTTAGTGGTAAAACCCTAGCCTTCCAAGCTAACGATGCGGGTTCGATTCCCGCTACCCGCT	2	trnG-UCC			tRNA014
trnG-UCC gene	42616	43481	reverse	gene	866	GCGGGTATAGTTTAGTGGTAAAAGTGTGATTCGTTCTATCATTATATTCAACAGAGTTGAAGGATCTTTCAACTCTCGTCTATATTTTGAAAAAAAAAAGCTCTATTTCTATATAGGTTCCAAACCTCTCCTATGAATACCCTGGTTCAGGAAAGGAATTGTGCACATTCTCGTAATTTGGATTTGGAATGATAAAACAACCTTATTTTCCATTCCATCCAAGATGGCGAAACAGAATGTAGAATGTTTTCAAGGATTAGACCGATCTATCTAATCAGATCAATTAAAGATCCATGGATATCAAAAGATTATTTTTCATCGTAACTAAATGTTCAACTGCTAGAATAGCAAAAGTTGGAGCCAAATAGCTAGATAACAGTGACTTTGGTTTACTTGAGT…	1				tRNA014
psaM CDS	44018	44113	forward	CDS	96	ATGATATCACTAGGTCAAATTTTGATAGCCCTTTTAGCTGCTTTTATAGTATTATTTTTAGCTTTCAGATTAGCTAGAGCACTGTATGCTTCATAA	1	photosystem I subunit XII	11		psaM
psaM gene	44018	44113	forward	gene	96	ATGATATCACTAGGTCAAATTTTGATAGCCCTTTTAGCTGCTTTTATAGTATTATTTTTAGCTTTCAGATTAGCTAGAGCACTGTATGCTTCATAA	1				psaM
trnS-GCU tRNA	44282	44368	forward	tRNA	87	GGAGAGATGGCTGAGCGGACTAAAGCGGTGGATTGCTAATCCGTTGTACAGACTATTTGTACCGAGGGTTCGAATCCCTCTCTCTCC	1	trnS-GCU			tRNA015
trnS-GCU gene	44282	44368	forward	gene	87	GGAGAGATGGCTGAGCGGACTAAAGCGGTGGATTGCTAATCCGTTGTACAGACTATTTGTACCGAGGGTTCGAATCCCTCTCTCTCC	1				tRNA015
psbI CDS	44450	44560	reverse	CDS	111	ATGCTTACTCTTAAGCTGTTCGTTTACACAGTAGTGATATTTTTTGTTTCTCTCTTTATCTTTGGATTCCTATCAAACGATCCAGGACGAAATCCTGGGCGTAAAGAATAG	1	photosystem II protein I	11		psbI
psbI gene	44450	44560	reverse	gene	111	ATGCTTACTCTTAAGCTGTTCGTTTACACAGTAGTGATATTTTTTGTTTCTCTCTTTATCTTTGGATTCCTATCAAACGATCCAGGACGAAATCCTGGGCGTAAAGAATAG	1				psbI
psbK CDS	45150	45335	reverse	CDS	186	ATGCCAGTTATCCTCAACCTCCATATTTGTCTAGACGATGCTGCTTTTCATTTGAATAATCCCTTTTTTGCCAAATTGCCTGAAGCTTATGCGATTTTCGATCCAATTGTTAATGTAATGCCAATTATCCCTCTGTTCTTTTTTTTATTAGCCTTTGCTTGGCAAGCTGCCGTAAGTTTTCGATAA	1	photosystem II protein K	11		psbK
psbK gene	45150	45335	reverse	gene	186	ATGCCAGTTATCCTCAACCTCCATATTTGTCTAGACGATGCTGCTTTTCATTTGAATAATCCCTTTTTTGCCAAATTGCCTGAAGCTTATGCGATTTTCGATCCAATTGTTAATGTAATGCCAATTATCCCTCTGTTCTTTTTTTTATTAGCCTTTGCTTGGCAAGCTGCCGTAAGTTTTCGATAA	1				psbK
trnQ-UUG tRNA	45635	45707	forward	tRNA	73	TGGGGCGTGGCCAAGCGGTAAGGCAGCAGGTTTTGGTCCTGTTATTGCGAAGGTTCGAATCCTTCCGTCCCAG	1	trnQ-UUG			tRNA016
trnQ-UUG gene	45635	45707	forward	gene	73	TGGGGCGTGGCCAAGCGGTAAGGCAGCAGGTTTTGGTCCTGTTATTGCGAAGGTTCGAATCCTTCCGTCCCAG	1				tRNA016
trnL-UAA tRNA	45959	46523	forward	tRNA	88	GGGGATATGGCGGAATCGGTAGACGCTACGGACTTAAAAAAATCCGTTGGTTTTATAGATCGTGAGGGTTCGAGTCCCTCTATCCCCA	2	trnL-UAA			tRNA017
trnL-UAA gene	45959	46523	forward	gene	565	GGGGATATGGCGGAATCGGTAGACGCTACGGACTTAAATTTTTTGAGCCTTGGTATGGAAACTTACCAAGTGATAGCATCCAAATCCAGGGAACCCTGGGATATTTTGAATGGGGAATCCTGAGCCAAATCCGATTTATAGAGACAATAGTTTCCTTTCCGAGAAAGGGATAGGTGCAGAGACTCAACGGAAGCTATTCTAACGAATCAACATAATTTGAATTGGATACAATACATTATTATACAGAATGTCTTTTGTATTTTATTTAACGCTTGAAAAAGCATTATATATCACCAATAAACAAAAATAACGATTAGAGCTTGAATTGTTCTAGGTTTGTTTTGAAAAAACATGCCTAGCTTCAAATTGAAATTGAAGGATTTTTCCAATTAAGAGCTT…	1				tRNA017
trnF-GAA tRNA	46768	46840	forward	tRNA	73	GCCGGGATAGCTCAGTTGGTAGAGCAGAGGACTGAAAATCCTTGTGTCACCAGTTCAAATCTGGTTCCTGGCA	1	trnF-GAA			tRNA018
trnF-GAA gene	46768	46840	forward	gene	73	GCCGGGATAGCTCAGTTGGTAGAGCAGAGGACTGAAAATCCTTGTGTCACCAGTTCAAATCTGGTTCCTGGCA	1				tRNA018
ndhD CDS	47139	48638	reverse	CDS	1500	ATGAGTAATTTACCTTGGTTAACAACAATTGTTATTTTGCCCATATCTGCGGGGTTATTAATCCCATTATTTCCCCATAAAGGAAATAAAATGATTCGATGGTATACTCTAGGTATTTGCTTATTAGATCTTCTTTTAATGACCTATATATTCCGTTATCATTATCATTTTGATAATTCATTAATCCAATTGGAAGAGGATTATAACTGGATAAATCTTATCCATTTTCATTGGAAACTGGGAATTGATGGATTTTCCATTGGACTTATTTTATTAACGGGATTTGTAACTACTTTAGCTACTTTAGCTGCTTGGCCAGTTACTCGGAATCCGCGATTATTGCATTTCTTGATGTTGGCAATGTACAGTGGCCAATTGGGGTTATTTGCTTCTCGAGAT…	1	NADH-plastoquinone oxidoreductase subunit 4	11		ndhD
ndhD gene	47139	48638	reverse	gene	1500	ATGAGTAATTTACCTTGGTTAACAACAATTGTTATTTTGCCCATATCTGCGGGGTTATTAATCCCATTATTTCCCCATAAAGGAAATAAAATGATTCGATGGTATACTCTAGGTATTTGCTTATTAGATCTTCTTTTAATGACCTATATATTCCGTTATCATTATCATTTTGATAATTCATTAATCCAATTGGAAGAGGATTATAACTGGATAAATCTTATCCATTTTCATTGGAAACTGGGAATTGATGGATTTTCCATTGGACTTATTTTATTAACGGGATTTGTAACTACTTTAGCTACTTTAGCTGCTTGGCCAGTTACTCGGAATCCGCGATTATTGCATTTCTTGATGTTGGCAATGTACAGTGGCCAATTGGGGTTATTTGCTTCTCGAGAT…	1				ndhD
psaC CDS	48768	49013	reverse	CDS	246	ATGGCACATTCAGTCAAAATTTATGATACATGCATTGGTTGTACCCAGTGTGTACGAGCGTGTCCCACAGATGTATTAGAAATGATACCTTGGGAAGGATGTAAAGCTAAGCAAATTGCTTCTGCTCCAAGAACAGAAGACTGCGTAGGTTGTAAGAGGTGTGAATCGGCTTGTCCAACGGATTTCTTAAGTGTACGTGTTTATTTATGGCATGAAACAACACGCAGTATGGGTCTAGCTTACTAA	1	photosystem I subunit VII	11		psaC
psaC gene	48768	49013	reverse	gene	246	ATGGCACATTCAGTCAAAATTTATGATACATGCATTGGTTGTACCCAGTGTGTACGAGCGTGTCCCACAGATGTATTAGAAATGATACCTTGGGAAGGATGTAAAGCTAAGCAAATTGCTTCTGCTCCAAGAACAGAAGACTGCGTAGGTTGTAAGAGGTGTGAATCGGCTTGTCCAACGGATTTCTTAAGTGTACGTGTTTATTTATGGCATGAAACAACACGCAGTATGGGTCTAGCTTACTAA	1				psaC
ndhE CDS	49392	49694	reverse	CDS	303	ATGCTCGAACATGCGCTTATTTTAGGTGCTTATTTATTCTCTATCGGTATTTATGGACTAGTAACAAGTCGAAACATGGTTAAAGCACTTATGTGTCTTGAGCTAATACTCAATGCGGTTAATTTAAACCTAGTAACATTCTCAGATTTTTTTGATAGTAGGCAAGTAAAGGGGGATATCTTCTCGATCTTTGTTATAGCTATTGCTGCTGCTGAAGCAGCTATTGGATTAGCTATTGTTCTGGCAATATATCGTAACAGAAAATCAACTCGTATCGATCAATTTAATTTGTCAAAATGGTAA	1	NADH-plastoquinone oxidoreductase subunit 4L	11		ndhE
ndhE gene	49392	49694	reverse	gene	303	ATGCTCGAACATGCGCTTATTTTAGGTGCTTATTTATTCTCTATCGGTATTTATGGACTAGTAACAAGTCGAAACATGGTTAAAGCACTTATGTGTCTTGAGCTAATACTCAATGCGGTTAATTTAAACCTAGTAACATTCTCAGATTTTTTTGATAGTAGGCAAGTAAAGGGGGATATCTTCTCGATCTTTGTTATAGCTATTGCTGCTGCTGAAGCAGCTATTGGATTAGCTATTGTTCTGGCAATATATCGTAACAGAAAATCAACTCGTATCGATCAATTTAATTTGTCAAAATGGTAA	1				ndhE
ndhG CDS	49853	50395	reverse	CDS	543	ATGAATCGACCTGAATCGATATATAATCTTCTTTTGGCTCCTCTAACGCTAAGTCTTATATTAGGAGGTATAGGAGTAGTATTACTTACTAATATAATTTATTCTGCTCTTTCATTGGGGCTAGTTCTTATTTGTATATCCCTTTTCTATATTATATTGAACGCGGATTTCGTAGCTGTTGCACAAATCCTGATCTACATAGGAGCTGTTAATATTTTGATTCTATTTGCCGTGATGTTGATGAATAATCCGAAATATCCTAATTATGCCCCTCCCTGGACCGTCGGAGATAGTATTACTTCAATAGTTTGTACGAGTCTTTTTTGTTCATTAATTACTATTATCTTGAACATATCATGGTTCGGAATATCTCTGACTCAAAAATCAGATCAAATGTTA…	1	NADH-plastoquinone oxidoreductase subunit 6	11		ndhG
ndhG gene	49853	50395	reverse	gene	543	ATGAATCGACCTGAATCGATATATAATCTTCTTTTGGCTCCTCTAACGCTAAGTCTTATATTAGGAGGTATAGGAGTAGTATTACTTACTAATATAATTTATTCTGCTCTTTCATTGGGGCTAGTTCTTATTTGTATATCCCTTTTCTATATTATATTGAACGCGGATTTCGTAGCTGTTGCACAAATCCTGATCTACATAGGAGCTGTTAATATTTTGATTCTATTTGCCGTGATGTTGATGAATAATCCGAAATATCCTAATTATGCCCCTCCCTGGACCGTCGGAGATAGTATTACTTCAATAGTTTGTACGAGTCTTTTTTGTTCATTAATTACTATTATCTTGAACATATCATGGTTCGGAATATCTCTGACTCAAAAATCAGATCAAATGTTA…	1				ndhG
ndhI CDS	50694	51194	reverse	CDS	501	ATGTTCTCCATGGTAACTGGGTTTATGAATTATAGTGAACAAGCAATACAGGCTGCGAGATACATCGGTCAAGGTTTTATGGTTACCTTATATCACATGAATCGTTTACCTATTACTATTCAATATCCCTATGAAAAATTGATTCCATCAGAACGATTTCGCGGGAGGATCCACTTTGAATTTGATAAATGTATTGCTTGTGAAGTATGCGTCCGTGTATGCCCGATCAATCTACCTGTTGTGGATTGGAAAGTCGGAATAGATATTGGAAAAAAACGATTGGAAAATTATAGTATTGATTTTGGAATTTGTATCTTTTGTGGAAATTGTGTCGAATATTGCCCTACAAATTGTCTGGCGATGACTGAAGAATATGAACTTTCGACCTATGATCGTCAT…	1	NADH-plastoquinone oxidoreductase subunit I	11		ndhI
ndhI gene	50694	51194	reverse	gene	501	ATGTTCTCCATGGTAACTGGGTTTATGAATTATAGTGAACAAGCAATACAGGCTGCGAGATACATCGGTCAAGGTTTTATGGTTACCTTATATCACATGAATCGTTTACCTATTACTATTCAATATCCCTATGAAAAATTGATTCCATCAGAACGATTTCGCGGGAGGATCCACTTTGAATTTGATAAATGTATTGCTTGTGAAGTATGCGTCCGTGTATGCCCGATCAATCTACCTGTTGTGGATTGGAAAGTCGGAATAGATATTGGAAAAAAACGATTGGAAAATTATAGTATTGATTTTGGAATTTGTATCTTTTGTGGAAATTGTGTCGAATATTGCCCTACAAATTGTCTGGCGATGACTGAAGAATATGAACTTTCGACCTATGATCGTCAT…	1				ndhI
ndhA CDS	51308	53156	reverse	CDS	1107	ATGGTGATTAATATAGCAGATCTCGAAGAACAAGCTATCAATTTATTTTCTCGATTGGGATTTTCAAGAGAAATCTCTAGTCTTATATGGATTCTAATCAACATAATTATCCTTCTATTGGGAATTACGATAGGATTATTAGTTATTGTATGGCTCGAAAGAAAAATATCTGCGGGAATACAACAACGCATTGGACCTGAATACGCCGGTCCTTTGGGAATTATTCAAGCTTTGACGGATGGAATAAAATTACTGCTAAAAGAGGATATTATTCCATCTAGGGGGGATATTTGGTTATTTAGTATTGGACCAGCGGTAGTGGTCATACCTATTTTTTTAGGCTATTTAGTAATTCCCTTTGGTCGCCACATTATTTTAATGGATCTTAGTATAGGCGTT…	2	NADH-plastoquinone oxidoreductase subunit 1	11		ndhA
ndhA gene	51308	53156	reverse	gene	1849	ATGGTGATTAATATAGCAGATCTCGAAGAACAAGCTATCAATTTATTTTCTCGATTGGGATTTTCAAGAGAAATCTCTAGTCTTATATGGATTCTAATCAACATAATTATCCTTCTATTGGGAATTACGATAGGATTATTAGTTATTGTATGGCTCGAAAGAAAAATATCTGCGGGAATACAACAACGCATTGGACCTGAATACGCCGGTCCTTTGGGAATTATTCAAGCTTTGACGGATGGAATAAAATTACTGCTAAAAGAGGATATTATTCCATCTAGGGGGGATATTTGGTTATTTAGTATTGGACCAGCGGTAGTGGTCATACCTATTTTTTTAGGCTATTTAGTAATTCCCTTTGGTCGCCACATTATTTTAATGGATCTTAGTATAGGCGTT…	1				ndhA
ndhH CDS	53158	54339	reverse	CDS	1182	ATGATTATGGTTGCTAGGGAGAAAGACCTCATGATGGTAAGTATGGGTCCTCATCATCCATCAATGCATGGTGTTCTTCGACTGATTGTTACTCTAGATGGTGAAGATGTTATTGACTGTGAACCTATATTAGGTTATTTACATAGAGGGATGGAAAAAATTGCTGAGAACCGAACAATTGTTCAATATCTCCCCTATGTAACACGATGGGATTATTTGGCTACTATGTTCACAGAGGCGATAACGGTTAATGCACCAGAAAAATTGGAAAATATTCAAATACCTAAAAGGGCTAGCTATATTAGAATGATTATGCTAGAGTTAAGTCGTATAGCTTCTCATTTGTTATGGCTTGGACCTTTCATGGCTGATATTGGTGCGCAGACTCCTTTCTTTTAT…	1	NADH-plastoquinone oxidoreductase subunit	11		ndhH
ndhH gene	53158	54339	reverse	gene	1182	ATGATTATGGTTGCTAGGGAGAAAGACCTCATGATGGTAAGTATGGGTCCTCATCATCCATCAATGCATGGTGTTCTTCGACTGATTGTTACTCTAGATGGTGAAGATGTTATTGACTGTGAACCTATATTAGGTTATTTACATAGAGGGATGGAAAAAATTGCTGAGAACCGAACAATTGTTCAATATCTCCCCTATGTAACACGATGGGATTATTTGGCTACTATGTTCACAGAGGCGATAACGGTTAATGCACCAGAAAAATTGGAAAATATTCAAATACCTAAAAGGGCTAGCTATATTAGAATGATTATGCTAGAGTTAAGTCGTATAGCTTCTCATTTGTTATGGCTTGGACCTTTCATGGCTGATATTGGTGCGCAGACTCCTTTCTTTTAT…	1				ndhH
rps15 CDS	54447	54707	reverse	CDS	261	ATGATCAAAAATTTGTCCGTTCGCCCCTCTTTGATTCCTAGAGAACAAAGAGGATCTGTTGAATCTCAAGTATGTTATTTAACCGGTCGAATTAAAAGACTTACTGAACATTTGGACCTACATGGAAGAGACTACTCGTCCCAAAGAGGTTTGTGGAAAATTGTGGGTAAACGTAAACGACTTCTGATTTATCTGTTCAAGAAAGATAGACTTCGTTACAAAAGTTTAATCGGTCAATTAGATATTCGCGGACCGCGTTAA	1	ribosomal protein S15	11		rps15
rps15 gene	54447	54707	reverse	gene	261	ATGATCAAAAATTTGTCCGTTCGCCCCTCTTTGATTCCTAGAGAACAAAGAGGATCTGTTGAATCTCAAGTATGTTATTTAACCGGTCGAATTAAAAGACTTACTGAACATTTGGACCTACATGGAAGAGACTACTCGTCCCAAAGAGGTTTGTGGAAAATTGTGGGTAAACGTAAACGACTTCTGATTTATCTGTTCAAGAAAGATAGACTTCGTTACAAAAGTTTAATCGGTCAATTAGATATTCGCGGACCGCGTTAA	1				rps15
rpl32 CDS	55246	55515	reverse	CDS	270	ATGGCTGTACCAAAAAAACGCACCTCTAAATCCAAAAAACAAAATCGTAACAATGTTTGGAGGAAAAAAGCGTATTGGGCCGCAGCAAAAGCTCTTTCTTATGTTAAGAGTGAGTATATTTATTCTGAGCTTGAGCTTTACGGTGATGGTGATTGGAAGATATTCCCTGCAGCTAATTCACCGGGAAGAAAACCCGAGGGTTTTCTTTCCTCCACAGCATCCTCCATAGCAGAGGAAGAGGATAAGCGGGAACGAGAAGAAAGAGGATGA	1	ribosomal protein L32	11		rpl32
rpl32 gene	55246	55515	reverse	gene	270	ATGGCTGTACCAAAAAAACGCACCTCTAAATCCAAAAAACAAAATCGTAACAATGTTTGGAGGAAAAAAGCGTATTGGGCCGCAGCAAAAGCTCTTTCTTATGTTAAGAGTGAGTATATTTATTCTGAGCTTGAGCTTTACGGTGATGGTGATTGGAAGATATTCCCTGCAGCTAATTCACCGGGAAGAAAACCCGAGGGTTTTCTTTCCTCCACAGCATCCTCCATAGCAGAGGAAGAGGATAAGCGGGAACGAGAAGAAAGAGGATGA	1				rpl32
ndhF CDS	56175	58391	forward	CDS	2217	ATGGAATTCATATACAAATATGCTTGGATTGTGCCTTTCCTTCCGCTTTCAGCTTCTGTACCAATCGGATTAGGCTCCTTATTTTTTCCAGGAGCAACTAAGAGTGTTCGCCGTACATGGGCTCTTATTAGCATTTTTCTGTTAAGCGTAGCTATGTTTCTTTCTTTCAATTTGTTCTTGCAACAGATTACCGGTGGCCCCATCTATCGATATTTCTGGTCCTGGGTTATCAATAATAAGTTTTCATTAGAGTTGGGCTATTTGATTGATCCACTTACTTCCATTATGTTAGTTTTAGTCACAACAGTTGGAACCATGGTTATGATCTACAGCGATAATTATATGTCTCATGATAAAACATATGTGAGGTTTTTTGCTTACCTGAATTTTTTCAATGCT…	1	NADH-plastoquinone oxidoreductase subunit 5	11		ndhF
ndhF gene	56175	58391	forward	gene	2217	ATGGAATTCATATACAAATATGCTTGGATTGTGCCTTTCCTTCCGCTTTCAGCTTCTGTACCAATCGGATTAGGCTCCTTATTTTTTCCAGGAGCAACTAAGAGTGTTCGCCGTACATGGGCTCTTATTAGCATTTTTCTGTTAAGCGTAGCTATGTTTCTTTCTTTCAATTTGTTCTTGCAACAGATTACCGGTGGCCCCATCTATCGATATTTCTGGTCCTGGGTTATCAATAATAAGTTTTCATTAGAGTTGGGCTATTTGATTGATCCACTTACTTCCATTATGTTAGTTTTAGTCACAACAGTTGGAACCATGGTTATGATCTACAGCGATAATTATATGTCTCATGATAAAACATATGTGAGGTTTTTTGCTTACCTGAATTTTTTCAATGCT…	1				ndhF
trnN-GUU tRNA	59219	59291	reverse	tRNA	73	TCCTCAGTAGCTCAGTGGTAGAGCGGTCGGCTGTTAACCGATTGGTCGTAGGTTCAAATCCTATTTGAGGAGA	1	trnN-GUU			tRNA019
trnN-GUU gene	59219	59291	reverse	gene	73	TCCTCAGTAGCTCAGTGGTAGAGCGGTCGGCTGTTAACCGATTGGTCGTAGGTTCAAATCCTATTTGAGGAGA	1				tRNA019
trnR-ACG tRNA	60001	60074	reverse	tRNA	74	GGGCCTGTAGCTCAGAGGATTAGAGCACGTGGCTACGAACCACGGTGTCGGGGGTTCAAATCCCTCCTCGCCCA	1	trnR-ACG			tRNA020
trnR-ACG gene	60001	60074	reverse	gene	74	GGGCCTGTAGCTCAGAGGATTAGAGCACGTGGCTACGAACCACGGTGTCGGGGGTTCAAATCCCTCCTCGCCCA	1				tRNA020
rrn5 rRNA	60176	60296	reverse	rRNA	121	AATTCTGGTGTCTCAGGCGTAGGGGAACCACACCAATCCATCCCGAACTTGGTGGTTAAACTTTACTGCGGTGACGATACTGCAGGGGAAGCCCTGTGGAAAAATAGCTCGATGCCAGAAT	1	rrn5 ribosomal RNA			rRNA001
rrn5 gene	60176	60296	reverse	gene	121	AATTCTGGTGTCTCAGGCGTAGGGGAACCACACCAATCCATCCCGAACTTGGTGGTTAAACTTTACTGCGGTGACGATACTGCAGGGGAAGCCCTGTGGAAAAATAGCTCGATGCCAGAAT	1				rRNA001
rrn4.5 rRNA	60626	60727	reverse	rRNA	102	TAAGGTCATGGCGAGACGAGCCGTTTATTAGACGATAGGTGTCAAGTGGAAGTGCAGTGATGCATGCAGCCGAGGCATCCTAAGAGACCGGAAGATTTGAAC	1	rrn4.5 ribosomal RNA			rRNA002
rrn4.5 gene	60626	60727	reverse	gene	102	TAAGGTCATGGCGAGACGAGCCGTTTATTAGACGATAGGTGTCAAGTGGAAGTGCAGTGATGCATGCAGCCGAGGCATCCTAAGAGACCGGAAGATTTGAAC	1				rRNA002
rrn23 rRNA	60729	63584	reverse	rRNA	2856	TCAAAAAACTAAAGGGCCTACGGTGGATACCTAGGCACCCAGAGACGAAGAAGGGCGTGGTAAGCGACGAAATGCTTCGGGGAGTGGAAATTGAGCATAGATCCGGAGATTCCCGAATAGGTTAACCTTTTTAACTATCTGTCGAATCCATAGGCAGACAAGGGGCAACCTGGCGAACTGAAACATCTTAGTAGCCAGAGGAAGAGAAAGCAAAAGCGATTCCCGTAGTAGCGGCGAGCGAAATGGGATCAGCCTAAACCGTTAAAACGGGGTTGTGGGAGAGCAATCTAAGCGTCATGCTGCTAGGCGAAGCAGTGGGTGGAATACCGCACCCTAGATGGTGAGAGTCCAGTAGCCGAAAGCATCGTGACAGCTTACGCTCTAACCCGAGTAGCATGG…	1	rrn23 ribosomal RNA			rRNA003
rrn23 gene	60729	63584	reverse	gene	2856	TCAAAAAACTAAAGGGCCTACGGTGGATACCTAGGCACCCAGAGACGAAGAAGGGCGTGGTAAGCGACGAAATGCTTCGGGGAGTGGAAATTGAGCATAGATCCGGAGATTCCCGAATAGGTTAACCTTTTTAACTATCTGTCGAATCCATAGGCAGACAAGGGGCAACCTGGCGAACTGAAACATCTTAGTAGCCAGAGGAAGAGAAAGCAAAAGCGATTCCCGTAGTAGCGGCGAGCGAAATGGGATCAGCCTAAACCGTTAAAACGGGGTTGTGGGAGAGCAATCTAAGCGTCATGCTGCTAGGCGAAGCAGTGGGTGGAATACCGCACCCTAGATGGTGAGAGTCCAGTAGCCGAAAGCATCGTGACAGCTTACGCTCTAACCCGAGTAGCATGG…	1				rRNA003
trnA-UGC	63719	64566	reverse	tRNA	73	GGGGATATAGCTCAGTTGGTAGAGCTCCGCTCTTGCAAGGCGGATGTCAGCGGTTCGAGTCCGCTTATCTCCA	2	trnA-UGC			tRNA021
trnA-UGC gene	63719	64566	reverse	gene	848	GGGGATATAGCTCAGTTGGTAGAGCTCCGCTCTTGCAATCGGGTCGTTGCGATTACGGGTTGGATGTCTGATTGTTTCGGCGGTAATGATAGTATTTTTTACCTGAACCAGTGGCTCACTTTTTATCAGTAATGGGGGAAAGGACCGTAACATGCCACTGAAAAACTCTATTGAGACGAAGATAGACTGTCAAGAACGTAGAGAAGGTAGGGTGGGTAGTTGGTTAGATCTAGTATCGATCGTACATGGCCGATAGTTGGAGTCGGCGGCTCTCCTAGGGATCCTTCTTCTAGGATCCTCGGGGAAGAGGATCAAGTTGGCCCTTGCGAACAACTTGAGATACTATCTCCCTTCAACCCTTTTGAGCCCAAAAAATGGGGCAGAAGGAGGAAAAGTCAT…	1				tRNA021
trnI-GAU tRNA	64618	65566	reverse	tRNA	77	GGGCTATTAGCTCAGTGGTAGAGCGCGCCCCTGATAATTGCGGGGCGAGGTCTCTGGTTCAAGCCCAGGATAGCCCA	2	trnI-GAU			tRNA022
trnI-GAU gene	64618	65566	reverse	gene	949	GGGCTATTAGCTCAGTGGTAGAGCGCGCCCCTGATAATTGCGTCGTTGTGCCTGGGCTGTGAAGGCTATCAGCCACATGGATAGTTCAATGTGCTCATCAACGCCTGACCCAGAGATGTGGATCATCCAAGGCACATTAGCATGGCGTACTCCTTCTGTTCGAACCAGGGTTTGAAACTGACTTTCTTATCAGAAGGATAGATGGGGTGATTAAGGTGAGATCGAATGTAGATCAAATTTTCTATTCATTCGTGGGATCTGGGCGGTCCTGGGTAGCCAATTTGGCTACTTTTTTCTCGAGAATCCATACATATCTTATCAGTGTATGGAAGGCTATCTCTCGAGCACAGGCTGAAGTTCTTATTATAAGCCTAAATGTGTAAAAAAAGCACCTAATAA…	1				tRNA022
rrn16 rRNA	66011	67497	reverse	rRNA	1487	AGGATGAACGCTGGCGGCATGCTTAACACATGCAAGTCGAACGGGAAGTGGTGTTTCCAGTGGCGAACGGGTGAGTAATGCGTAAGAACCTGCCCTTGGGAGGGGAACAACAGCTGGAAACGGTTGCTAATACCCCATAGAATTAGTACCTCCATGAGGTAGGCTGAGGAGCAAAAGGGAGGAATCCGCCCAAGGAGGGGCTCACGTCTGATTAGCTAGTTGGTGAGGCAATGGCTTACCAAGGCTCCGATCAGTAGTTGGTCTGAGAGGATGATCAGCCACACTGGGACTGAGACACGGCCCAGACTCCTACGGGAGGCAGCAGTGAGGAATTTTCCGCAATGGGCGAAAGCCTGACGGAGCAATGCCGCGTGAAGGAACAAGGCTCACGGGTCGTAA…	1	rrn16 ribosomal RNA			rRNA005
rrn16 gene	66011	67497	reverse	gene	1487	AGGATGAACGCTGGCGGCATGCTTAACACATGCAAGTCGAACGGGAAGTGGTGTTTCCAGTGGCGAACGGGTGAGTAATGCGTAAGAACCTGCCCTTGGGAGGGGAACAACAGCTGGAAACGGTTGCTAATACCCCATAGAATTAGTACCTCCATGAGGTAGGCTGAGGAGCAAAAGGGAGGAATCCGCCCAAGGAGGGGCTCACGTCTGATTAGCTAGTTGGTGAGGCAATGGCTTACCAAGGCTCCGATCAGTAGTTGGTCTGAGAGGATGATCAGCCACACTGGGACTGAGACACGGCCCAGACTCCTACGGGAGGCAGCAGTGAGGAATTTTCCGCAATGGGCGAAAGCCTGACGGAGCAATGCCGCGTGAAGGAACAAGGCTCACGGGTCGTAA…	1				rRNA005
trnV-GAC tRNA	68096	68167	reverse	tRNA	72	AGGGATATAACTCAGTGGTAGAGTGTCACCTTGACGTGGTGAAAGTCATCAGTTCAAAACTGATTATCCCTA	1	trnV-GAC			tRNA023
trnV-GAC gene	68096	68167	reverse	gene	72	AGGGATATAACTCAGTGGTAGAGTGTCACCTTGACGTGGTGAAAGTCATCAGTTCAAAACTGATTATCCCTA	1				tRNA023
rps12 CDS	69026	108991	forward	CDS	372	GTGCCGACTATTCAACAACTTATTAGAAACGCGAGACAGCCAATAGAAAATAGAACAAAATCTCCTGCTCTTAGAGGATGCCCTCAGCGTAAAGGAGTATGTGCCAGGGTGTATACTATCACCCCTAAAAAACCAAACTCTGCCTTACGTAAAGTCGCCAGAGTACGATTAACCTCTAAATATGAAATAACTGCTTATATACCTGGTATTGACCATAATTTACAAGAACATTCTGTAGTATTAGTAAGAGGTGGAAGAGTTAAAGATTTGCCCGGTGTTAAATATCACATAATTCGAGGAATCTTAGATGCTGTCTCAGTCAAAAATCGTAAACAAGGGCGTTCTAAATATGGAGTTAAAAAGCCGAAATAA	3	ribosomal protein S12	11		rps12
rps12 gene	69026	108991	forward	gene	901	GTGCCGACTATTCAACAACTTATTAGAAACGCGAGACAGCCAATAGAAAATAGAACAAAATCTCCTGCTCTTAGAGGATGCCCTCAGCGTAAAGGAGTATGTGCCAGGGTGTATACTATCACCCCTAAAAAACCAAACTCTGCCTTACGTAAAGTCGCCAGAGTACGATTAACCTCTAAATATGAAATAACTGCTTATATACCTGGTATTGACCATAATTTACAAGAACATTCTGTAGTATTAGTAAGAGGTGGAAGAGTTAAAGATTTGCCCGGTGTTAAATATCACATAATTCGAGGAATCTTAGATGCTGTCTCAGTCAAAAATCGTAAACAAGGGCGTTCTAGTGCGTTGTATATTCTTATCTAAGATTTGTATCATTTTATGATGATGCCATGT…	2				rps12
rps7 CDS	69861	70328	forward	CDS	468	ATGTCACGCCAAAGTACTGTAGAAAAGAAAATTGAGAAATTTGATCCGATTTATCATAATCGATTAGTTAACATGGTCGTTAACCGTATTCTTAAACACGGAAAAAAATCATTAGCTTATCGAATTTTTTATCAATCTCTAAAAAAGATTCAACAAAAAACAGAGAAAAATCCACTAATTGTTCTACGTCAAGCAATACAAAAATTAACTCCCAAATTGATAGTAAAATCAAGACGTGTAAGTGGATCCACTTATCAAGTTCCCATTGAAATAAAAAAGAAAGAAGGAAAAATACTTGCTATTCGTTGGTTATTAGAATCATCCAGAAAACGTTCTGGTCGAAATATGCATTTCAAATTGAGTTACGAAATAATGGATGCTGCCAGAGAGAAAGGCAAT…	1	ribosomal protein S7	11		rps7
rps7 gene	69861	70328	forward	gene	468	ATGTCACGCCAAAGTACTGTAGAAAAGAAAATTGAGAAATTTGATCCGATTTATCATAATCGATTAGTTAACATGGTCGTTAACCGTATTCTTAAACACGGAAAAAAATCATTAGCTTATCGAATTTTTTATCAATCTCTAAAAAAGATTCAACAAAAAACAGAGAAAAATCCACTAATTGTTCTACGTCAAGCAATACAAAAATTAACTCCCAAATTGATAGTAAAATCAAGACGTGTAAGTGGATCCACTTATCAAGTTCCCATTGAAATAAAAAAGAAAGAAGGAAAAATACTTGCTATTCGTTGGTTATTAGAATCATCCAGAAAACGTTCTGGTCGAAATATGCATTTCAAATTGAGTTACGAAATAATGGATGCTGCCAGAGAGAAAGGCAAT…	1				rps7
ndhB CDS	70633	72793	forward	CDS	1479	ATGAAAGAATTTCATTTGCTTCTCTTCTATGGAAGTTCCATTTTTCCAGAATGTATCCTGATTTTCGGCCTATTCCTTCTTCTAGTGATCGACTTCATTTCTGATCAGAAAAAGACAACTTGGTTTTATTTCATCTCTTTAACAAGTTTAGTGCTAAGCACAGCCTTTTTGTTATTTCAATGGAGAGAAGAACCTACCATCAGTTTTTTTGGTAATTTCCAAACAAACAATTTTAATAAAATATTTCGGTTTCTCATTTTATTATGTTCCACTTTATGTATTCCTCTATCCGTGGAATACATTCAATGTACAGAAATGGCTGTAACAGAGTTTTTGTTATTCATATTAACAGCTACTCTAGGAGGAATGTTTTTATGTGGTGCTAATGATTTAACAACT…	2	NADH-plastoquinone oxidoreductase subunit 2	11		ndhB
ndhB gene	70633	72793	forward	gene	2161	ATGAAAGAATTTCATTTGCTTCTCTTCTATGGAAGTTCCATTTTTCCAGAATGTATCCTGATTTTCGGCCTATTCCTTCTTCTAGTGATCGACTTCATTTCTGATCAGAAAAAGACAACTTGGTTTTATTTCATCTCTTTAACAAGTTTAGTGCTAAGCACAGCCTTTTTGTTATTTCAATGGAGAGAAGAACCTACCATCAGTTTTTTTGGTAATTTCCAAACAAACAATTTTAATAAAATATTTCGGTTTCTCATTTTATTATGTTCCACTTTATGTATTCCTCTATCCGTGGAATACATTCAATGTACAGAAATGGCTGTAACAGAGTTTTTGTTATTCATATTAACAGCTACTCTAGGAGGAATGTTTTTATGTGGTGCTAATGATTTAACAACT…	1				ndhB
trnI-CAU tRNA	73154	73226	reverse	tRNA	73	GCATCCATGGCTGAATGGTTAAAGCACCCAACTCATAATTGGGAAGTCGCGGGTTCAATTCCTGCTGGATGCA	1	trnI-CAU			tRNA024
trnI-CAU gene	73154	73226	reverse	gene	73	GCATCCATGGCTGAATGGTTAAAGCACCCAACTCATAATTGGGAAGTCGCGGGTTCAATTCCTGCTGGATGCA	1				tRNA024
ycf2 CDS	73849	80631	forward	CDS	6783	ATGAAAAAACATGAGAACCCGTGGTCTACGGACCCTATTGGAAAGAACCGAGAAATAGTTTGGTTCTTTAGCGTTCAGTCGAAATTGAAAGATAACATGATGGAAATATTCGTTCCATGGAACGAATCCAATTTGGTGAGATTGCTAAGTCAAATATTTTCTGGTCGAGAAAGTGTTGTTAAGCTTTTTGACTTTCGGATTCTTAGTACATTACTTATACGGGATATACGTATATTTATTTTAAAAGGGCAAGCAATAAAAGCTGTAATGATAATAGCATTACCATTACTTTTCTATTTTTTAAATACTCGAGCTTTAATTGAAAGAGACAAATCATCATATAATTTGATGAAGATATTTCCATCTGTACAACATTTTGGAGCTACAAAGAAAAATTTG…	1	hypothetical protein Ycf2	11
ycf2 gene	73849	80631	forward	gene	6783	ATGAAAAAACATGAGAACCCGTGGTCTACGGACCCTATTGGAAAGAACCGAGAAATAGTTTGGTTCTTTAGCGTTCAGTCGAAATTGAAAGATAACATGATGGAAATATTCGTTCCATGGAACGAATCCAATTTGGTGAGATTGCTAAGTCAAATATTTTCTGGTCGAGAAAGTGTTGTTAAGCTTTTTGACTTTCGGATTCTTAGTACATTACTTATACGGGATATACGTATATTTATTTTAAAAGGGCAAGCAATAAAAGCTGTAATGATAATAGCATTACCATTACTTTTCTATTTTTTAAATACTCGAGCTTTAATTGAAAGAGACAAATCATCATATAATTTGATGAAGATATTTCCATCTGTACAACATTTTGGAGCTACAAAGAAAAATTTG…	1
trnL-CAA tRNA	81013	81093	reverse	tRNA	81	GCCTTGATGGTGAAATGGTAGACACGCGACATTCAAAACGTCGTGCTAAACAGCGTGGAGGTTCGAGTCCTCTTCAAGGCA	1	tRNA-Leu		GeneID:32958463	CDC99_pgt024
trnL-CAA gene	81013	81093	reverse	gene	81	GCCTTGATGGTGAAATGGTAGACACGCGACATTCAAAACGTCGTGCTAAACAGCGTGGAGGTTCGAGTCCTCTTCAAGGCA	1			GeneID:32958463	CDC99_pgt024
rpl23 CDS	81502	81801	forward	CDS	300	ATGTATGAAGTTCAATATCTAGATTTAGTACTTACAGAGAAAAGTGTTAGTCTATTTGAAAAAAATCAATATATTTTAAATGTCGATTCGGGATCGAATAAAACAAAGATCAAAAATTGGATTGAACTTTTCTTCAATGTTAAAGTAATAGGAGTCAATAGTTATCGGCCTCCGCAAAAGAAAGAAAAAAGAGGAAATATAAAACAAATAATGAAACATAGAATGCATTATAAACGCATGATTATTACACTAAAACCAGGTTATTCTATTCCACTTTTTCCTTCAAAAAAATTTATTTAA	1	ribosomal protein L23	11		rpl23
rpl23 gene	81502	81801	forward	gene	300	ATGTATGAAGTTCAATATCTAGATTTAGTACTTACAGAGAAAAGTGTTAGTCTATTTGAAAAAAATCAATATATTTTAAATGTCGATTCGGGATCGAATAAAACAAAGATCAAAAATTGGATTGAACTTTTCTTCAATGTTAAAGTAATAGGAGTCAATAGTTATCGGCCTCCGCAAAAGAAAGAAAAAAGAGGAAATATAAAACAAATAATGAAACATAGAATGCATTATAAACGCATGATTATTACACTAAAACCAGGTTATTCTATTCCACTTTTTCCTTCAAAAAAATTTATTTAA	1				rpl23
rpl2 CDS	81810	83287	forward	CDS	837	ATGAACACCCGTTCGTACAGCACTTTTACTCCGGGCACACGTGATAAATCTCTATCAAGTTTTGATGGAAAAGTCCAATCTCATCCACAAAAGAAATTGACTTCCGGCCAGCATCGTTGTGGCAAAGGTCGTAATAATAGTGGAATTATTACCATACGACATAGAGGAGGAGGTCACAAGCGTCTGTATCGTCAAATTGATTTTCGACGGAGTGAGAAAAACAACATATTGGGAAAAATTGTAACAATAGAAAGTGACCCTAATAGAAGTGCATATATCTGTCTTGTGCACTACAGAGATGGTCAAAAGACATATATTTTGCATCCGAGGGGGATTATGATTGGAGATACTATTCTGTCCGGTCCAAGAGCTCCCATATCAATGGGAAATGCCCTACCT…	2	ribosomal protein L2	11		rpl2
rpl2 gene	81810	83287	forward	gene	1478	ATGAACACCCGTTCGTACAGCACTTTTACTCCGGGCACACGTGATAAATCTCTATCAAGTTTTGATGGAAAAGTCCAATCTCATCCACAAAAGAAATTGACTTCCGGCCAGCATCGTTGTGGCAAAGGTCGTAATAATAGTGGAATTATTACCATACGACATAGAGGAGGAGGTCACAAGCGTCTGTATCGTCAAATTGATTTTCGACGGAGTGAGAAAAACAACATATTGGGAAAAATTGTAACAATAGAAAGTGACCCTAATAGAAGTGCATATATCTGTCTTGTGCACTACAGAGATGGTCAAAAGACATATATTTTGCATCCGAGGGGGATTATGATTGGAGATACTATTCTGTCCGGTCCAAGAGCTCCCATATCAATGGGAAATGCCCTACCT…	1				rpl2
rps19 CDS	83344	83637	forward	CDS	294	ATGGCACGTTCACTAAGAAAAAATACTTTTGTATCTAATGATTTGTTGAGTAAAATAGATAATCTAAACATGAATAAAGAGAAGAAGATAATAGTAACCTGGTCCCGGAGATCTGCCATTGTACCCGCAATGATCGGTCATACCATTGCTGTTCATAATGGAAAGTCACATTTACCCATTTTTATAACAAATGGTATGATAAACCACAAATTAGGAGAATTTGCACCTACTTCCATTTTCCAGGGACATGCGAAAAAGGATAAAAAATCGAAAAACGAAAAAAAAAAAAAATAA	1	ribosomal protein S19	11		rps19
rps19 gene	83344	83637	forward	gene	294	ATGGCACGTTCACTAAGAAAAAATACTTTTGTATCTAATGATTTGTTGAGTAAAATAGATAATCTAAACATGAATAAAGAGAAGAAGATAATAGTAACCTGGTCCCGGAGATCTGCCATTGTACCCGCAATGATCGGTCATACCATTGCTGTTCATAATGGAAAGTCACATTTACCCATTTTTATAACAAATGGTATGATAAACCACAAATTAGGAGAATTTGCACCTACTTCCATTTTCCAGGGACATGCGAAAAAGGATAAAAAATCGAAAAACGAAAAAAAAAAAAAATAA	1				rps19
rpl22 CDS	83728	84123	forward	CDS	396	ATGAAGATGAAATTTATAAATAGGGCTTCAACTAGAAAAATACGAGCTGTAGCTAAACATGTACGTATGTCTTCTAATAAAGCACGTAGAGTAGCTCATCAACTTCGTGGTTGTACCTATATGGAGGCACTTTCGATACTGAATTGGATGCCTCATAGAGCATGTTATCCCATATTAAAAGTACTTCGTTCTGCAGCCGCAAATGCATATCACAATATGGGTATAGATAAGGGCTTTTTATTTGTCCTTATGGCTGAAGTGAATGAAGGTCCTATTTTCAAAAGATTTCGACCTAGAGCTCGGGGACGCGGTTATCCAATACAGAAACCCACTTGTCATATAAGTATTACATTGGAGGATGTAACTGACTCTAACTCAATTATGGTAAAAAAATAG	1	ribosomal protein L22	11		rpl22
rpl22 gene	83728	84123	forward	gene	396	ATGAAGATGAAATTTATAAATAGGGCTTCAACTAGAAAAATACGAGCTGTAGCTAAACATGTACGTATGTCTTCTAATAAAGCACGTAGAGTAGCTCATCAACTTCGTGGTTGTACCTATATGGAGGCACTTTCGATACTGAATTGGATGCCTCATAGAGCATGTTATCCCATATTAAAAGTACTTCGTTCTGCAGCCGCAAATGCATATCACAATATGGGTATAGATAAGGGCTTTTTATTTGTCCTTATGGCTGAAGTGAATGAAGGTCCTATTTTCAAAAGATTTCGACCTAGAGCTCGGGGACGCGGTTATCCAATACAGAAACCCACTTGTCATATAAGTATTACATTGGAGGATGTAACTGACTCTAACTCAATTATGGTAAAAAAATAG	1				rpl22
rps3 CDS	84187	84879	forward	CDS	693	ATGGGAAACAAAATAAATCCACTTGGTTTTAGACTTGGTTTTACTCAAAACCATTGTTCCCTTTGGTTTGAAGAAAGGGATTATTCCGAAGATCTACGAGAAGATGAGAGAATATATAATTGCATTGAAAATTATGTACAACATATAAAAAGTTCCATAAATTCTAGTTATGGAGGAATTACACGTATAGAGATTCTGAAACAGACCGAATTGATTTCGGTAAATATATATATTGCATTTGTCGACTTGTTTATCGAAAAAAAGGGCCAAGAAAAAAAGAAAAAAAAAGATGACGAAGAAGAAATTAAGCAATTAAGAAAGGAAGTACAAAATATGCTTGTACAAAGTATGCTTGATTCTGTAAACAGAAAACTTGTCATTTCTATAGAAAAAGTGGAG…	1	ribosomal protein S3	11		rps3
rps3 gene	84187	84879	forward	gene	693	ATGGGAAACAAAATAAATCCACTTGGTTTTAGACTTGGTTTTACTCAAAACCATTGTTCCCTTTGGTTTGAAGAAAGGGATTATTCCGAAGATCTACGAGAAGATGAGAGAATATATAATTGCATTGAAAATTATGTACAACATATAAAAAGTTCCATAAATTCTAGTTATGGAGGAATTACACGTATAGAGATTCTGAAACAGACCGAATTGATTTCGGTAAATATATATATTGCATTTGTCGACTTGTTTATCGAAAAAAAGGGCCAAGAAAAAAAGAAAAAAAAAGATGACGAAGAAGAAATTAAGCAATTAAGAAAGGAAGTACAAAATATGCTTGTACAAAGTATGCTTGATTCTGTAAACAGAAAACTTGTCATTTCTATAGAAAAAGTGGAG…	1				rps3
rpl16 CDS	84971	86220	forward	CDS	420	ATGCTTAGTCCAAAAAGAACGAAATTTCGTCACCAACATAGGGGAAGAATCAAGGGAATATCTTCTCGGGGTAATCGCATTTGTTTTGGTAGATTTGCTCTTCAGGCATTGGAACCTGTTTGGATCACATCTGGGCAGATAGAAGCAGGACGACGAGCAATTACTCGTTATGCCCGCCGCGGCGTAAAAATATGGATACGTATATTTCCCGACAAACCTATTAGAACGAGACCTGCAGAAATACGTATGGGTTCGGGGAAAGCCAAGGGATCTCCAGAATATTGGGTATCCGTCGTCAAACCAGGTCGAATACTTTATGAAATAAGTGGAGTATCAGAAACTATAGCTAGAGCAGCTTTTCAAATCGTTGCGTATAAAATGCCTATACATACTAAATTT…	2	ribosomal protein L16	11		rpl16
rpl16 gene	84971	86220	forward	gene	1250	ATGCTTAGTGTGCGACTCGTTGAGATCAAGCTTTTGCTTCTTTTCTAAAATGATAGAGAACTCCAAATAAAAACAAATTGGTCTCTGGTATATTTAATTTATATTAATTACTAAGATCCAATAAGCTAGTTATTTCAATATAAATAGTTCTATCAAATAAACGAAAGACTTTTTCCCACAAAGAGACAAACCTATATCTCTCGTAAAGAGAAAAAGAGTCTTTGCTAATGCAAGAAAAGAAAAAGGGAAGGAAGGAGAAAAAGAAAAAATGAGATCTTCTTCCTTACAGTATTGTATGGTTCATAAATCACCCCCAAAGAGCAGTGTGATAAAGCATAAGAATTATCCTGATTATTAGAGCTTCGGATCAATGGAAACTAAGAAAATTGATTCCTGTAA…	1
rpl14 CDS	86316	86684	forward	CDS	369	ATGATTCAGTCCCAAACTTACTTGAATGTAGCAGACAACAGTGGAGCCCGAAAATTAATGTGTATTCGAGTGCTAGGAGCAGGTAATCGTAACACCGCTAATATCGGCGATATTATCATCGCTATAATTAAAGAAGCAGCACCTAATATGCCTCTGGAAGAATCAGAGGTAGTTAGAGCCGTAGTTATACGTACGTGTAAAGAACTTAAACGTAGTGATGGAATGATAATACGATCTGATGACAATGCAGCAGTTGTCATTGATCAGAAAGGAAATCCAAGAGGAACTCGAGTTTTTGGTTCAGTTACTGAGGAATTAAGAGAATTGAATTTCACCAAAATAATCTCATTGGCTCCTGAAGTATTATAA	1	ribosomal protein L14	11		rpl14
rpl14 gene	86316	86684	forward	gene	369	ATGATTCAGTCCCAAACTTACTTGAATGTAGCAGACAACAGTGGAGCCCGAAAATTAATGTGTATTCGAGTGCTAGGAGCAGGTAATCGTAACACCGCTAATATCGGCGATATTATCATCGCTATAATTAAAGAAGCAGCACCTAATATGCCTCTGGAAGAATCAGAGGTAGTTAGAGCCGTAGTTATACGTACGTGTAAAGAACTTAAACGTAGTGATGGAATGATAATACGATCTGATGACAATGCAGCAGTTGTCATTGATCAGAAAGGAAATCCAAGAGGAACTCGAGTTTTTGGTTCAGTTACTGAGGAATTAAGAGAATTGAATTTCACCAAAATAATCTCATTGGCTCCTGAAGTATTATAA	1				rpl14
rps8 CDS	86786	87184	forward	CDS	399	ATGGGTAATGATACTATTGCTAATCTAATGACTTATATAAGAAATGCTGATATGGTAAAAAAAAAAACAGTTCGAGTAGCAGCTACTATTATTACCGAGAACATCACAAGGATTCTTCTACGAGAAGGTTTTATAGAGGATGTTAGGAAACATCGAGAAGGTAAAAAATCTTTTTTTGTTTTAACTTTAAAATCTAGGGGAAGGACGCAAAAGAGATATATAACCGCTTCAAAGCGTATTAGCAAACCTGGTCTTAGAATCTATTCTAATTCCCGAGAGATCCCTAAAGTTTTAGGTGGAATGGGGATTGCAATCCTTTCTACTTCGCAAGGAATAATGACTGATCGAGAAGCTCGACAAAAAAAAATAGGAGGGGAATTATTATGTATTTTATGGTAA	1	ribosomal protein S8	11		rps8
rps8 gene	86786	87184	forward	gene	399	ATGGGTAATGATACTATTGCTAATCTAATGACTTATATAAGAAATGCTGATATGGTAAAAAAAAAAACAGTTCGAGTAGCAGCTACTATTATTACCGAGAACATCACAAGGATTCTTCTACGAGAAGGTTTTATAGAGGATGTTAGGAAACATCGAGAAGGTAAAAAATCTTTTTTTGTTTTAACTTTAAAATCTAGGGGAAGGACGCAAAAGAGATATATAACCGCTTCAAAGCGTATTAGCAAACCTGGTCTTAGAATCTATTCTAATTCCCGAGAGATCCCTAAAGTTTTAGGTGGAATGGGGATTGCAATCCTTTCTACTTCGCAAGGAATAATGACTGATCGAGAAGCTCGACAAAAAAAAATAGGAGGGGAATTATTATGTATTTTATGGTAA	1				rps8
infA CDS	87601	87870	forward	CDS	270	ATGAATACCAAAAAGAATTTTGTCACTGTTGAGGGTGTAGTTACGATAGCATATCCTAATGGTATGTTCTTAGTCCATCTAGATAACGATATAGATGTTTTAACGGTTGTATCAGGTAAAATTAGATATCGAACAATACGAGTAGTACCGGGAGATAGAGTGACAGTTGAATTACCTCTTTACGATTTAAGCAAAGGACGTATAATATATAGACATCCCGTCAAACGAAATGATGATGATGACTTTATATCTGCTACTGATCAATATTGA	1	translation initiation factor 1	11		infA
infA gene	87601	87870	forward	gene	270	ATGAATACCAAAAAGAATTTTGTCACTGTTGAGGGTGTAGTTACGATAGCATATCCTAATGGTATGTTCTTAGTCCATCTAGATAACGATATAGATGTTTTAACGGTTGTATCAGGTAAAATTAGATATCGAACAATACGAGTAGTACCGGGAGATAGAGTGACAGTTGAATTACCTCTTTACGATTTAAGCAAAGGACGTATAATATATAGACATCCCGTCAAACGAAATGATGATGATGACTTTATATCTGCTACTGATCAATATTGA	1				infA
rpl36 CDS	87934	88047	forward	CDS	114	ATGAAAATCCGTGCTTCTGTTCGCAAAATTTGCGAAAAGTGCCGCCTAATTCGTAGACGGAAACGCCTTCTTGTAATTTGTTACAATCCGAGGCATAAACAAAAACAGGGCTAA	1	ribosomal protein L36	11		rpl36
rpl36 gene	87934	88047	forward	gene	114	ATGAAAATCCGTGCTTCTGTTCGCAAAATTTGCGAAAAGTGCCGCCTAATTCGTAGACGGAAACGCCTTCTTGTAATTTGTTACAATCCGAGGCATAAACAAAAACAGGGCTAA	1				rpl36
rps11 CDS	88279	88677	forward	CDS	399	GTGCCACGTAGAGCTACAAGAAGATTTTTGCCACGTAAAACCAAACATCGAATACTGAAAGGAGTTATTTATGTTCGAGCAAGTTTTCGCAATACCATTGTTACTGTTACAGATACACGGGGGCAAGCGGTTTCTTGGTCTTCTGCCGGTGCTTGTGGATTCAAAGGTACAAAAAGACGTTCACCATTTGCTGCTCAGACTGCAGCAGCAAATGTTGTTCATACCTTAGTAAATCAGGGTCTTCTGAAAGAAGCAGAAGTTATGATAAGTGGCCCTGGTCCGGGGAGAGATACAGCATTACGAGCCATTGCTAAAAGTGGTATACAATTAAGTTATGTACGTGATGTAACTCCTATGCCACATAACGGATGTAGACCTCCCAAAAGGAGACGTGTGTAA	1	ribosomal protein S11	11		rps11
rps11 gene	88279	88677	forward	gene	399	GTGCCACGTAGAGCTACAAGAAGATTTTTGCCACGTAAAACCAAACATCGAATACTGAAAGGAGTTATTTATGTTCGAGCAAGTTTTCGCAATACCATTGTTACTGTTACAGATACACGGGGGCAAGCGGTTTCTTGGTCTTCTGCCGGTGCTTGTGGATTCAAAGGTACAAAAAGACGTTCACCATTTGCTGCTCAGACTGCAGCAGCAAATGTTGTTCATACCTTAGTAAATCAGGGTCTTCTGAAAGAAGCAGAAGTTATGATAAGTGGCCCTGGTCCGGGGAGAGATACAGCATTACGAGCCATTGCTAAAAGTGGTATACAATTAAGTTATGTACGTGATGTAACTCCTATGCCACATAACGGATGTAGACCTCCCAAAAGGAGACGTGTGTAA	1				rps11
rpoA CDS	88736	89764	forward	CDS	1029	ATGAATCAGAATGAAATATCAGTCTCAATGAAGATACCAGAATTGAAGTGCGTCGAATCCAGAACAGAGAATAAGCGTTTTCATTATAGTCGTTTCACTCTATCTCCGCTTCGCAAAGGTCAAGCTAATACAATAGGCAGCGCAATAAGAAGAGTTTTACTCGGAGAAGTAGAAGGAACATGTATCACACGTGCTAAATTTCACAATATATCAAACGAATATTCCGTAATAATAGGTATTGAAGAATCAATACATGAAATTTTGATGAATCTGAGAGAAATTGTACTTCGAAGTGATGCGTACGGAATTCGAGAAGGATCTATCCATGTTGTCGGACCAAAAAAAGTAACCGCTCAAGATATCATGTTACCACCTTCTGTGAGAATAATTGATACTACA…	1	RNA polymerase alpha chain	11		rpoA
rpoA gene	88736	89764	forward	gene	1029	ATGAATCAGAATGAAATATCAGTCTCAATGAAGATACCAGAATTGAAGTGCGTCGAATCCAGAACAGAGAATAAGCGTTTTCATTATAGTCGTTTCACTCTATCTCCGCTTCGCAAAGGTCAAGCTAATACAATAGGCAGCGCAATAAGAAGAGTTTTACTCGGAGAAGTAGAAGGAACATGTATCACACGTGCTAAATTTCACAATATATCAAACGAATATTCCGTAATAATAGGTATTGAAGAATCAATACATGAAATTTTGATGAATCTGAGAGAAATTGTACTTCGAAGTGATGCGTACGGAATTCGAGAAGGATCTATCCATGTTGTCGGACCAAAAAAAGTAACCGCTCAAGATATCATGTTACCACCTTCTGTGAGAATAATTGATACTACA…	1				rpoA
petD CDS	89963	91109	reverse	CDS	498	ATGGGAGTAACAAAGAAACCTGACTTAAATGATCCTGTATTAAGGGCTAAATTAGCTAAAGGCATGGGACATAATTATTATGGCGAGCCCGCTTGGCCCAATGATCTCTTATATATTTTTCCAGTAGTTATTTTTGGTACTATTGCATGTACCGTAGGTTTAGCAGTTCTAGAACCATCAATGATTGGTGAACCGGCAAATCCATTTGCAACTCCTTTGGAAATATTACCCGAATGGTATTTTTTCCCCGTATTTCAAATACTTCGTACAGTACCTAATAAATTATTAGGTGTCCTTTTAATGGCTTCAGTACCTGCAGGACTATTGACAGTTCCTTTCTTGGAGAATGTGAATCAATTTCAAAATCCATTTCGTCGTCCAGTAGCTACAACAGTATTC…	2	cytochrome b6/f complex subunit IV	11		petD
petD gene	89963	91109	reverse	gene	1147	ATGGGAGTGTGTGACTTGAACTATTGGTTAGGCCGTGCAGATCAATTTTAGGATCTGCCATATAAAAATTCAGATCGAAATGTGTCTCTGTCCCAATTTTCTTTCCAAAAATAGGAAGTTTAGAACCTGGGTAAAAGGCGAACACTTTGTTGTCTTCCAAGAGAGTTATTTCTATGATCGAATCCGAATTAGGCTCCGTGAGATCCAGGTAATAGTAATAACATTACTAAGTAAAATTTATTACTTAAATTATCCTTTCCTTTTCATAGTATGAAAATGCATGCATTTCCCTTGCATTTCAATAGGGTAAACTATCGGAGTAAAAGAAGGGGTCTAAAGAAGGAAAAAGGCCAGATCAGTAACAAGTCAATACCTTGTATGCAAAAAATTGTGAGGGTT…	1				petD
petB CDS	91276	92358	reverse	CDS	648	ATGGGTAAAGTATACGATTGGTTCGAAGAGCGTCTCGAGATTCAGGCGATTGCGGATGATATCACTAGTAAATATGTTCCTCCTCATGTGAATATATTTTATTGCCTAGGGGGAATCACACTGACTTCTTTTTTGGTACAAGTAGCTACCGGTTTTGCTATGACTTTTTACTATCGTCCCACCGTTCTAGAAGCTTTTGCCTCTATTCAATACATAATGACTGAAGTTAACTTCGGTTGGCTAATCCGATCGGTCCATCGATGGTCGGCAAGTATGATGGTTTTAATGATGATCTTACATGTATTTCGCGTTTATTTAACAGGTGGGTTCAAAAAACCTCGCGAATTAACTTGGGTTACGGGTGTAATTCTAGCCGTATTAACCGTATCTTTCGGTGTC…	2	cytochrome b6	11		petB
petB gene	91276	92358	reverse	gene	1083	ATGGGAAGGTTATAACCCATAAAACCTTTCGAGTATTCAAAAAATCATCGGGGTGAAATGAAAATCTGAGGTTTAGATTATTCATCTATTGAGATCTCGACAAGATAATTCCTATTGATCGTCCATACTAGTTGTTCTCTAGGTGATTTATAATCACGAATAGGATAAAAGATCGTTCAAAAGGCCTATAGCGATTTATTTTGCATAAGAATGAGCCAACTTGAAATTTGAGCATGATCACTATGAAGTGTTTTTTCTTTCTTATTGTAGGAAAGCATGGATTATTCTCAATCCTCTTCCTTCATACAAAGAAATGAAATTTTGTATTTTACAAACCATGTACTTTCTTCAAAATATTTAGGGTGTTCTTGTTTAAGCCGTATGAAAGGAAATTTTCAT…	1				petB
psbH CDS	92838	93065	reverse	CDS	228	ATGGCTACACAAACCATTGATGATACTTCCAAAACCGGACCAATACGAACTACTGTAGGAGATTATTTAAAACCACTTAATACAGAATCCGGTAAAGTTGCTCCCGGATGGGGAACTACTCCTTTTATGGGCATTGCAATGGCTCTATTTGCAGTATTCTTATGTATTATCTTGGAGATTTATAATTCTTCCATTTTATTAGACGGAATTCCGGTTAGTTGGGTCTAG	1	photosystem II 10 kDa phosphoprotein	11		psbH
psbH gene	92838	93065	reverse	gene	228	ATGGCTACACAAACCATTGATGATACTTCCAAAACCGGACCAATACGAACTACTGTAGGAGATTATTTAAAACCACTTAATACAGAATCCGGTAAAGTTGCTCCCGGATGGGGAACTACTCCTTTTATGGGCATTGCAATGGCTCTATTTGCAGTATTCTTATGTATTATCTTGGAGATTTATAATTCTTCCATTTTATTAGACGGAATTCCGGTTAGTTGGGTCTAG	1				psbH
psbN CDS	93144	93275	forward	CDS	132	ATGGAAACTGCAACCTTAGTCGCTATCTCCATATCTTGTTTACTTGTTAGCTTTACTGGTTATGCCCTATACACCGCCTTTGGGCAACCTTCTGAACAACTTCGAGATCCTTTTGAAGAGCACGAGGACTAG	1	photosystem II protein N	11		psbN
psbN gene	93144	93275	forward	gene	132	ATGGAAACTGCAACCTTAGTCGCTATCTCCATATCTTGTTTACTTGTTAGCTTTACTGGTTATGCCCTATACACCGCCTTTGGGCAACCTTCTGAACAACTTCGAGATCCTTTTGAAGAGCACGAGGACTAG	1				psbN
psbT CDS	93358	93465	reverse	CDS	108	ATGGAAGCATTGGTTTATACATTCCTTTTGGTGTCGACCTTAGGGATAATTTTTTTCGCTATTTTCTTCCGAGAACCCCCCAAAGTTCCGGATAGAGGGGGAAAATAA	1	photosystem II protein T	11		psbT
psbT gene	93358	93465	reverse	gene	108	ATGGAAGCATTGGTTTATACATTCCTTTTGGTGTCGACCTTAGGGATAATTTTTTTCGCTATTTTCTTCCGAGAACCCCCCAAAGTTCCGGATAGAGGGGGAAAATAA	1				psbT
psbB CDS	93609	95135	reverse	CDS	1527	ATGGGTTTGCCTTGGTATCGTGTCCATACCGTCGTGTTGAATGATCCTGGCCGGTTAATCGCTGTGCATATAATGCATACAGCTCTAGTTTCTGGATGGGCCGGTTCGATGGCTCTTTACGAATTAGCAGTTTTCGATCCATCCGATCCTATTCTTGATCCAATGTGGAGACAAGGTATGTTCGTTATACCTTTTATGACTCGTTTAGGAATAAAGGATTCATGGGGTGGATGGAGTATAACCGGAGAAACTGGATCTAATCCAGGTATTTGGAGTTATGAAGGTGTGGCCGGGGCACATATTGTGTTTTCTGGCTTGTGCTTTTTAGCAGCTATCTGGCATTGGGTATATTGGGATCTAGACGTATTCTGTGATTCCCGTACAGGAAAACCTTCTTTA…	1	photosystem II 47 kDa protein	11		psbB
psbB gene	93609	95135	reverse	gene	1527	ATGGGTTTGCCTTGGTATCGTGTCCATACCGTCGTGTTGAATGATCCTGGCCGGTTAATCGCTGTGCATATAATGCATACAGCTCTAGTTTCTGGATGGGCCGGTTCGATGGCTCTTTACGAATTAGCAGTTTTCGATCCATCCGATCCTATTCTTGATCCAATGTGGAGACAAGGTATGTTCGTTATACCTTTTATGACTCGTTTAGGAATAAAGGATTCATGGGGTGGATGGAGTATAACCGGAGAAACTGGATCTAATCCAGGTATTTGGAGTTATGAAGGTGTGGCCGGGGCACATATTGTGTTTTCTGGCTTGTGCTTTTTAGCAGCTATCTGGCATTGGGTATATTGGGATCTAGACGTATTCTGTGATTCCCGTACAGGAAAACCTTCTTTA…	1				psbB
psaI CDS	95517	95627	forward	CDS	111	ATGATAATCGACAGCTTACCCTCTTTTTTAGTGCCTTTGGTGGGCTTGTTTTTTCCAGCAATTACAATGCTTTTTCTTTTTTTCTATATTCAAAATGACGAAATTTTATGA	1	photosystem I subunit VIII	11		psaI
psaI gene	95517	95627	forward	gene	111	ATGATAATCGACAGCTTACCCTCTTTTTTAGTGCCTTTGGTGGGCTTGTTTTTTCCAGCAATTACAATGCTTTTTCTTTTTTTCTATATTCAAAATGACGAAATTTTATGA	1				psaI
ycf4 CDS	96140	96694	forward	CDS	555	ATGAATCGTCGATCCAAATGGCTCTGGATAGAACCCATAACAGGGTCTCGGAAAATAAACAATTTTTTTTTTGCTTGTCTCCTCTTTTTGGGTTCACTAGGATTTTTTGTGGTCGGAATTTCAAGTTACCTTGGTAGGAACCTGATACCCTTATTGTCATCTGAGCAAATACTTTTTGTGCCACAAGGAATTGTGATGTGTTTTTATGGGATTGCAGGTCTGTTCATTAGCTCTTATTTGTGGTGCACTATTTTGTGCAATGTGGGTAGTGGCTATAATAAGTTTGATGAAAAAGAAGGAGTTGTATGCCTTTTTCGCTGGGGATTCCCCGGAAGAAATCGTCGTATTTTCCTCCAATTTCGTATGAAGGATATTCAGGCGATCAAAATGGAAGTTCAA…	1	photosystem I assembly protein Ycf4	11		ycf4
ycf4 gene	96140	96694	forward	gene	555	ATGAATCGTCGATCCAAATGGCTCTGGATAGAACCCATAACAGGGTCTCGGAAAATAAACAATTTTTTTTTTGCTTGTCTCCTCTTTTTGGGTTCACTAGGATTTTTTGTGGTCGGAATTTCAAGTTACCTTGGTAGGAACCTGATACCCTTATTGTCATCTGAGCAAATACTTTTTGTGCCACAAGGAATTGTGATGTGTTTTTATGGGATTGCAGGTCTGTTCATTAGCTCTTATTTGTGGTGCACTATTTTGTGCAATGTGGGTAGTGGCTATAATAAGTTTGATGAAAAAGAAGGAGTTGTATGCCTTTTTCGCTGGGGATTCCCCGGAAGAAATCGTCGTATTTTCCTCCAATTTCGTATGAAGGATATTCAGGCGATCAAAATGGAAGTTCAA…	1				ycf4
cemA CDS	97242	98027	forward	CDS	786	ATGGATCTCATACCTCGTTCTATAATTCGTACTTTGTTCAGATTTTGGACAGAGCTAACGAGTCAATCGAGCTCGTTAGCGATTGACGAATTGGAAGTCGCCAAATATAAAGCATTCGCTTCTCTACAATATCTTACATGTTTAATAGTATTGCCTTGGGCAATTTCAATTTCATTACAGAACAGTTTAGAATCTTGGGTTACAAATTGGTGGAATACTGGTCAATCAAAAAAAATTTTTGATTATTTACAAGAAGAAAACGCTATAAGAAAATTTGAAAAAATAGAAGAACTATTCCTGTTAGAAATAATGGTGGGAGATTATTCGGAAACGCATTCACAAGATATTCGTGTAGAAATGCAGAAAAAGATGATCCAATTGGTCAAAATATATAATCAA…	1	putative heme-binding protein	11		cemA
cemA gene	97242	98027	forward	gene	786	ATGGATCTCATACCTCGTTCTATAATTCGTACTTTGTTCAGATTTTGGACAGAGCTAACGAGTCAATCGAGCTCGTTAGCGATTGACGAATTGGAAGTCGCCAAATATAAAGCATTCGCTTCTCTACAATATCTTACATGTTTAATAGTATTGCCTTGGGCAATTTCAATTTCATTACAGAACAGTTTAGAATCTTGGGTTACAAATTGGTGGAATACTGGTCAATCAAAAAAAATTTTTGATTATTTACAAGAAGAAAACGCTATAAGAAAATTTGAAAAAATAGAAGAACTATTCCTGTTAGAAATAATGGTGGGAGATTATTCGGAAACGCATTCACAAGATATTCGTGTAGAAATGCAGAAAAAGATGATCCAATTGGTCAAAATATATAATCAA…	1				cemA
petA CDS	98200	99165	forward	CDS	966	ATGCAAAATAGAAAAACTTATGATGACTGGGTGAAAAAGTGGATAACTCAATCAATTTCCGTCTTAATAATGATAGATATAATGACTCGCACATCTATTGCAAATGCATATCCCATTTTTGCACAGCAAGCTTATGAGAATCCTCGAGAAGCAACTGGACGTATTGTATGTGCCAATTGTCATTTGGCTAAAAAACCTGTGGAGATTGAAGTTCCACAGTCCGTGCTTCCTGATACCGTTTTTGAAGCAGTTGTTAAAATACCCTATGATAAGCAAATAAAACAAGTTCTTGCTAATGGTAAGAAAGGAACTTTAAATGTAGGAGCTGTTCTTATTTTACCCGAAGGTTTCGAATTAGCTCCTCCGGATCGTATTTATCCTGAGATTAAGGAAAAAATA…	1	cytochrome f	11		petA
petA gene	98200	99165	forward	gene	966	ATGCAAAATAGAAAAACTTATGATGACTGGGTGAAAAAGTGGATAACTCAATCAATTTCCGTCTTAATAATGATAGATATAATGACTCGCACATCTATTGCAAATGCATATCCCATTTTTGCACAGCAAGCTTATGAGAATCCTCGAGAAGCAACTGGACGTATTGTATGTGCCAATTGTCATTTGGCTAAAAAACCTGTGGAGATTGAAGTTCCACAGTCCGTGCTTCCTGATACCGTTTTTGAAGCAGTTGTTAAAATACCCTATGATAAGCAAATAAAACAAGTTCTTGCTAATGGTAAGAAAGGAACTTTAAATGTAGGAGCTGTTCTTATTTTACCCGAAGGTTTCGAATTAGCTCCTCCGGATCGTATTTATCCTGAGATTAAGGAAAAAATA…	1				petA
ccsA CDS	99745	100689	reverse	CDS	945	ATGATATTTATAACTCTAGAACATATATCAGCTCATGTCTCTTTTTCTCTTACTTTTGTTGTCACTCTCATTTATTGGGGAACCTTAGTTTATAAAAGTGAAGAACTAAGTAATTCGGGAGGAAAGGGCATGATAGTGACGTGTATTTGTATAACGGGAGTATTAGTTACTCGTTCGCTCTATTCGGGACATTTACCGCTAAGTAATTTGTATGAGTCATTCATGTTCCTTTCATGGACTTCCTCCATGATTCATATAGTTATAGAAGTACGGGGCCAGGATGCTTGGTGGTTAGGTGCAATCACCGCGCCAAGTGCTATGTTAACTCATGGTTTTGCTACTTTAGGTCTTCCGGATAAAATGCAGCAATCTGCAATGTTAGTACCCGCTTTACAATCT…	1	cytochrome c biogenesis protein	11		ccsA
ccsA gene	99745	100689	reverse	gene	945	ATGATATTTATAACTCTAGAACATATATCAGCTCATGTCTCTTTTTCTCTTACTTTTGTTGTCACTCTCATTTATTGGGGAACCTTAGTTTATAAAAGTGAAGAACTAAGTAATTCGGGAGGAAAGGGCATGATAGTGACGTGTATTTGTATAACGGGAGTATTAGTTACTCGTTCGCTCTATTCGGGACATTTACCGCTAAGTAATTTGTATGAGTCATTCATGTTCCTTTCATGGACTTCCTCCATGATTCATATAGTTATAGAAGTACGGGGCCAGGATGCTTGGTGGTTAGGTGCAATCACCGCGCCAAGTGCTATGTTAACTCATGGTTTTGCTACTTTAGGTCTTCCGGATAAAATGCAGCAATCTGCAATGTTAGTACCCGCTTTACAATCT…	1				ccsA
trnL-UAG tRNA	100899	100978	reverse	tRNA	80	GCCGCCATGGTGAAATTGGTAGACACGCTGCTCTTAGGAAGCAGTGCTAGAGCATCTCGGTTCGAATCCGAGTGGCGGCA	1	trnL-UAG			tRNA025
trnL-UAG gene	100899	100978	reverse	gene	80	GCCGCCATGGTGAAATTGGTAGACACGCTGCTCTTAGGAAGCAGTGCTAGAGCATCTCGGTTCGAATCCGAGTGGCGGCA	1				tRNA025
trnP-GGG tRNA	101113	101186	forward	tRNA	74	CGGAGTATAGCGCAGTTTGGTAGCGTGCCATCTTGGGGTGATGGAGGTCGTGGGTTCAAATCCTGCTGCTCCGA	1	trnP-GGG			tRNA026
trnP-GGG gene	101113	101186	forward	gene	74	CGGAGTATAGCGCAGTTTGGTAGCGTGCCATCTTGGGGTGATGGAGGTCGTGGGTTCAAATCCTGCTGCTCCGA	1				tRNA026
ycf1 CDS	101346	108101	reverse	CDS	6756	ATGATAAATTTTCTGTTGCCTTGGATACAAAGAAGCATTCCGATTGTGCTGTTTGGGGTCTATTATGGTTTTTTATCGACATTGCCAATCGGTCCAGCTCAGATGTATTATCTCAGATCCATGTTACTTCAAGATAAGATAGTAGATAAGAATGGTAATAAAATCATTCCTACGGGAAAATTGATTCTTGGCGGTTCGTTTGTTGGCCAAGTTGTAATTTTTTCATCCATTTATCTTTGCTCTATCTATAACTTCTTTTTTAAGCCTCACGCGATGACTCTAATGTTTGTGCCGGTCTTTTTATTTCTTTTTATCAGGATCCTTTTCTCCAATGTATTGTTCCCTTGGATGAATAATCCCGCAGTTGAATTTTTTCTTGGAGTCGCTCTACAATTGCTG…	1	hypothetical protein	11		ycf1
ycf1 gene	101346	108101	reverse	gene	6756	ATGATAAATTTTCTGTTGCCTTGGATACAAAGAAGCATTCCGATTGTGCTGTTTGGGGTCTATTATGGTTTTTTATCGACATTGCCAATCGGTCCAGCTCAGATGTATTATCTCAGATCCATGTTACTTCAAGATAAGATAGTAGATAAGAATGGTAATAAAATCATTCCTACGGGAAAATTGATTCTTGGCGGTTCGTTTGTTGGCCAAGTTGTAATTTTTTCATCCATTTATCTTTGCTCTATCTATAACTTCTTTTTTAAGCCTCACGCGATGACTCTAATGTTTGTGCCGGTCTTTTTATTTCTTTTTATCAGGATCCTTTTCTCCAATGTATTGTTCCCTTGGATGAATAATCCCGCAGTTGAATTTTTTCTTGGAGTCGCTCTACAATTGCTG…	1				ycf1
rpl20 CDS	109734	110084	forward	CDS	351	ATGACCAGAGTCAAACGTGGATATATAGCTAAAAAACGTCGAAAAAAGATTCTTGCATTTGTATCAGGCTCTCGGGGAGCCCATTCAAAACTTTTTAGGGTTGCTAACCAACAGAAGAGGAGAGCTTTAGTTTCCGCTCACCGAGATAGACTTAAGCGGAAGAGAGATTTTCGTCGTTTGTGGATTACTCGGATTAATGCAGCATCCCGTGCTAATGGAGTTTCTTATAATAAATTCATACAATTTTTATACAAAAGGCAGTTGCTTACAAATCGTAGAACACTTGCGCAAATAGCTGTATTAAATAATAATTGCTTCTCTATGATGTTAGAAAATATTCTTGTGTCATGA	1	ribosomal protein L20	11		rpl20
rpl20 gene	109734	110084	forward	gene	351	ATGACCAGAGTCAAACGTGGATATATAGCTAAAAAACGTCGAAAAAAGATTCTTGCATTTGTATCAGGCTCTCGGGGAGCCCATTCAAAACTTTTTAGGGTTGCTAACCAACAGAAGAGGAGAGCTTTAGTTTCCGCTCACCGAGATAGACTTAAGCGGAAGAGAGATTTTCGTCGTTTGTGGATTACTCGGATTAATGCAGCATCCCGTGCTAATGGAGTTTCTTATAATAAATTCATACAATTTTTATACAAAAGGCAGTTGCTTACAAATCGTAGAACACTTGCGCAAATAGCTGTATTAAATAATAATTGCTTCTCTATGATGTTAGAAAATATTCTTGTGTCATGA	1				rpl20
rps18 CDS	110264	110647	reverse	CDS	384	ATGAATAAAATGAAGCCATCTTTTCGGAATACATCTCCCTCTTTTCGGAATAGATCTAAGCCATATTTTCGGAATAGATCTAAGCCATATTTTCGGAATAGATCTAAGCCATATTTTCGAAATAGATCTAAGCCATCTTTTCGAAATACATCTAAGCGATTTTCCCCAAATCAGCAGTCTTTTCGAAAACGTTTATCGCCAATTCGGCCTGGAGAGGAAATCGATTATAAAAATATTAGCTTAATTAATCGATTTATTAGCGAGCAAGGAAAAATACTATCTCGCCGAACGAATCGATTAACGTTGAAACAACAACGCTTAATAGCTAGGGCTATTAAACAAGCTCGTATTCTATCTTTGATACCTTTTCTGTCTTTAAAATGA	1	ribosomal protein S18	11		rps18
rps18 gene	110264	110647	reverse	gene	384	ATGAATAAAATGAAGCCATCTTTTCGGAATACATCTCCCTCTTTTCGGAATAGATCTAAGCCATATTTTCGGAATAGATCTAAGCCATATTTTCGGAATAGATCTAAGCCATATTTTCGAAATAGATCTAAGCCATCTTTTCGAAATACATCTAAGCGATTTTCCCCAAATCAGCAGTCTTTTCGAAAACGTTTATCGCCAATTCGGCCTGGAGAGGAAATCGATTATAAAAATATTAGCTTAATTAATCGATTTATTAGCGAGCAAGGAAAAATACTATCTCGCCGAACGAATCGATTAACGTTGAAACAACAACGCTTAATAGCTAGGGCTATTAAACAAGCTCGTATTCTATCTTTGATACCTTTTCTGTCTTTAAAATGA	1				rps18
rpl33 CDS	110793	110993	reverse	CDS	201	ATGGCCAAGGGTGGAAATGTAAGAGTAACAATTACTTTAGAATGTACTAGTTGTACTCAAGATAGTGTTAATAAAAAATCACCGGGTATTTCGAGATATACGACTCGAAAAAATCGACGCAATACTCCTCTTCGATTGGAATTAAAGAAATTTTGTCCTTATTGTTACAAGCATACTATTCATGGAGAAATAAAAAAATAG	1	ribosomal protein L33	11		rpl33
rpl33 gene	110793	110993	reverse	gene	201	ATGGCCAAGGGTGGAAATGTAAGAGTAACAATTACTTTAGAATGTACTAGTTGTACTCAAGATAGTGTTAATAAAAAATCACCGGGTATTTCGAGATATACGACTCGAAAAAATCGACGCAATACTCCTCTTCGATTGGAATTAAAGAAATTTTGTCCTTATTGTTACAAGCATACTATTCATGGAGAAATAAAAAAATAG	1				rpl33
psaJ CDS	111329	111457	reverse	CDS	129	ATGCAAGATATAAAAACATATCTTTCCACAGCGCCTGTGTTAGCTGCTTTATCGTTGGGATTTTTAGCCGGTTTATTAATTGAGATAAATCGTTTTTTCCCAGATGCCCTGATTTTTCCCTTTTTTTGA	1	photosystem I subunit IX	11		psaJ
psaJ gene	111329	111457	reverse	gene	129	ATGCAAGATATAAAAACATATCTTTCCACAGCGCCTGTGTTAGCTGCTTTATCGTTGGGATTTTTAGCCGGTTTATTAATTGAGATAAATCGTTTTTTCCCAGATGCCCTGATTTTTCCCTTTTTTTGA	1				psaJ
trnP-UGG tRNA	111742	111816	forward	tRNA	75	AAGGGATGTAGCGCAGCTTGGTAGCGCGTTTGTTTTGGGTACAAAATGTCGCAGGTTCAAATCCTGTCATCCCTA	1	trnP-UGG			tRNA027
trnP-UGG gene	111742	111816	forward	gene	75	AAGGGATGTAGCGCAGCTTGGTAGCGCGTTTGTTTTGGGTACAAAATGTCGCAGGTTCAAATCCTGTCATCCCTA	1				tRNA027
trnW-CCA tRNA	111973	112046	forward	tRNA	74	GCGCTCTTAGTTCAGTTTGGTAGAACGCAGGTCTCCAAAACCTGATGTCGTAGGTTCAAATCCTACAGAGCGTG	1	trnW-CCA			tRNA028
trnW-CCA gene	111973	112046	forward	gene	74	GCGCTCTTAGTTCAGTTTGGTAGAACGCAGGTCTCCAAAACCTGATGTCGTAGGTTCAAATCCTACAGAGCGTG	1				tRNA028
petG CDS	112149	112262	reverse	CDS	114	ATGATTGAAGTTTTGTTATCCGGAATTGTGTTAGGTCTAATTCCTATAACTTTGGCTGGATTATTTGTAACTGCATATTTACAGTACCGACGCGGTGATCAATTGGATATTTGA	1	cytochrome b6/f complex subunit V	11		petG
petG gene	112149	112262	reverse	gene	114	ATGATTGAAGTTTTGTTATCCGGAATTGTGTTAGGTCTAATTCCTATAACTTTGGCTGGATTATTTGTAACTGCATATTTACAGTACCGACGCGGTGATCAATTGGATATTTGA	1				petG
petL CDS	112366	112461	reverse	CDS	96	ATGCTTACTATAATTAGTTATTTTGGTTTTTTATTAGCTTTGCTTATTTTCACCTCAGTCCTATTCATCGGGTTAAGCAGTATACGACTTATTTGA	1	cytochrome b/f complex 3.5 kDa subunit	11		petL
petL gene	112366	112461	reverse	gene	96	ATGCTTACTATAATTAGTTATTTTGGTTTTTTATTAGCTTTGCTTATTTTCACCTCAGTCCTATTCATCGGGTTAAGCAGTATACGACTTATTTGA	1				petL
psbE CDS	113580	113834	forward	CDS	255	ATGTCTGGGAATACGGGAGAACGCGCTTTTGCTGACATTATTACTAGTATTCGATACTGGGTTATCCATAGCATTACTATACCTTCTCTATTCATTGCAGGTTGGTTATTTGTCAGTACGGGTTTAGCTTATGATGTATTCGGGAGCCCTCGGCCAAATGAGTATTTCACAGAAAGCCGACAAGAGGTTCCATTAGTCACTGGCCGTTTCGATTCATTAGAGCAACTTGATGAATTTACTAGATCTAGTTTTTAG	1	cytochrome b559 alpha chain	11		psbE
psbE gene	113580	113834	forward	gene	255	ATGTCTGGGAATACGGGAGAACGCGCTTTTGCTGACATTATTACTAGTATTCGATACTGGGTTATCCATAGCATTACTATACCTTCTCTATTCATTGCAGGTTGGTTATTTGTCAGTACGGGTTTAGCTTATGATGTATTCGGGAGCCCTCGGCCAAATGAGTATTTCACAGAAAGCCGACAAGAGGTTCCATTAGTCACTGGCCGTTTCGATTCATTAGAGCAACTTGATGAATTTACTAGATCTAGTTTTTAG	1				psbE
psbF CDS	113844	113963	forward	CDS	120	ATGACTATAGATAGAACCTATCCGATTTTTACAGTTAGATGGTTGGCCGTTCACGGGCTAGCTGTACCTACGGTTTTTTTCTTGGGATCAATATCAGCAATGCAGTTCATACAACGATAA	1	cytochrome b559 beta chain	11		psbF
psbF gene	113844	113963	forward	gene	120	ATGACTATAGATAGAACCTATCCGATTTTTACAGTTAGATGGTTGGCCGTTCACGGGCTAGCTGTACCTACGGTTTTTTTCTTGGGATCAATATCAGCAATGCAGTTCATACAACGATAA	1				psbF
psbL CDS	113995	114111	forward	CDS	117	ATGACACAATCAAACCCGAATGAACAAAATGTTGAATTGAATCGTACCAGCCTCTATTGGGGGTTGTTACTTATTTTTGTACTTGCTGTTCTATTCTCTAATTACTTTTTCAATTAG	1	photosystem II protein L	11		psbL
psbL gene	113995	114111	forward	gene	117	ATGACACAATCAAACCCGAATGAACAAAATGTTGAATTGAATCGTACCAGCCTCTATTGGGGGTTGTTACTTATTTTTGTACTTGCTGTTCTATTCTCTAATTACTTTTTCAATTAG	1				psbL
psbJ CDS	114231	114353	forward	CDS	123	ATGGCCGATACCACCGGAAGGATCCCTCTTTGGTTGATAGGTATTTTTACGGGTATTCTCGTTATTGGTTTAATAGGTATTTTTTTCTACGGTTCTTATTCCGGATTAGGATCATCTTTATAG	1	photosystem II protein J	11		psbJ
psbJ gene	114231	114353	forward	gene	123	ATGGCCGATACCACCGGAAGGATCCCTCTTTGGTTGATAGGTATTTTTACGGGTATTCTCGTTATTGGTTTAATAGGTATTTTTTTCTACGGTTCTTATTCCGGATTAGGATCATCTTTATAG	1				psbJ
clpP CDS	115123	115875	reverse	CDS	753	ATGGATGTAGCAAATGTGCCGAAAGTGCCCTATCAAGGGCCCGAAGAGGAGGAAGCAAACTGGGTCGAATTATATCACCGATTATTTTTTGGGAGATATATTTTCCTAGCTAGACCACTCGAAAAACAACCGGCTGATCAAATCATGAAAAGTATGATTTATTTAAATCAAGAAGATCAAACAAAGGATTTCATGTTTTTTCTTCACTGTCGAGGTGGAGGAATGGTACAGGGAGTCGCTGTTTATGATACTATGCAATACGTAACAGGGGATGTATTTACAATAGGCGTCGGGTTAAATGCTTCAATGGGAGCTTTCCTTCTACACGGGGGGACGTTTACTAAACGGATAATGACCCAAAACGCTTCAATTATGATCCACCAACCCCATATGTCTCCT…	1	ATP-dependent Clp protease proteolytic subunit	11		clpP
clpP gene	115123	115875	reverse	gene	753	ATGGATGTAGCAAATGTGCCGAAAGTGCCCTATCAAGGGCCCGAAGAGGAGGAAGCAAACTGGGTCGAATTATATCACCGATTATTTTTTGGGAGATATATTTTCCTAGCTAGACCACTCGAAAAACAACCGGCTGATCAAATCATGAAAAGTATGATTTATTTAAATCAAGAAGATCAAACAAAGGATTTCATGTTTTTTCTTCACTGTCGAGGTGGAGGAATGGTACAGGGAGTCGCTGTTTATGATACTATGCAATACGTAACAGGGGATGTATTTACAATAGGCGTCGGGTTAAATGCTTCAATGGGAGCTTTCCTTCTACACGGGGGGACGTTTACTAAACGGATAATGACCCAAAACGCTTCAATTATGATCCACCAACCCCATATGTCTCCT…	1				clpP
accD CDS	116823	118925	reverse	CDS	2103	ATGTGTGAGGAAAACGAAAACAAGGATTCTGAATATATCGAAACAACCCCCGTAGAAAACAGATTCAATTCGGAACGTTTTAAGCATTTGTGGTTTTTGTGCGAGAATTGTGAGACCCTTATATATAAGAAATCTTTAGTAGAACAAAAAGGTGTTTGTGCAGAATGTGGAGCAACTCTGCAAATGACTAGTTCAGAGCGAATTGAACTATTAATTGATAATGGCACTTGGCGTCCTATGGACATGAATTTCTCTAGTATAGATCTTTTAGAGAAAAAGCATACGACGTTTGACATCAAAATGGTTCGAAAGGTCTCAATTTTATTGTACAAAGTAATTTATGACAAATATTTTTACAAAGAATTTTTTCAAAATAAAAATGACACTAAAGCGTTGAGA…	1	acetyl-CoA carboxylase beta subunit	11		accD
accD gene	116823	118925	reverse	gene	2103	ATGTGTGAGGAAAACGAAAACAAGGATTCTGAATATATCGAAACAACCCCCGTAGAAAACAGATTCAATTCGGAACGTTTTAAGCATTTGTGGTTTTTGTGCGAGAATTGTGAGACCCTTATATATAAGAAATCTTTAGTAGAACAAAAAGGTGTTTGTGCAGAATGTGGAGCAACTCTGCAAATGACTAGTTCAGAGCGAATTGAACTATTAATTGATAATGGCACTTGGCGTCCTATGGACATGAATTTCTCTAGTATAGATCTTTTAGAGAAAAAGCATACGACGTTTGACATCAAAATGGTTCGAAAGGTCTCAATTTTATTGTACAAAGTAATTTATGACAAATATTTTTACAAAGAATTTTTTCAAAATAAAAATGACACTAAAGCGTTGAGA…	1				accD
rbcL CDS	119683	121110	reverse	CDS	1428	ATGTCACCAAAAACAGAGACTAAAGCAAGTGTCGGATTCAAAGCTGGTGTTAAAGATTACAGATTAACTTATTATACTCCGGAATATCAGACCAAAGATACTGATATCTTAGCAGCATTCCGAGTCACTCCTCAACCTGGAGTACCCCCCGAAGAAGCGGGAGCAGCAGTAGCCGCCGAATCTTCCACTGGTACGTGGACGACTGTTTGGACCGATGGACTTACCAGTCTTGATCGTTACAAGGGGCGATGCTATGATATTGAACCCCTTCCTGGAGAGGAAAGTCAATTTATTGCCTATGTAGCTTACCCTTTAGATCTTTTTGAAGAAGGTTCTGTTACTAACCTGTTCACTTCTATTGTAGGTAATGTATTTGGATTCAAAGCCTTACGGGCTCTA…	1	ribulose-1,5-bisphosphate carboxylase/oxygenase large subunit	11		rbcL
rbcL gene	119683	121110	reverse	gene	1428	ATGTCACCAAAAACAGAGACTAAAGCAAGTGTCGGATTCAAAGCTGGTGTTAAAGATTACAGATTAACTTATTATACTCCGGAATATCAGACCAAAGATACTGATATCTTAGCAGCATTCCGAGTCACTCCTCAACCTGGAGTACCCCCCGAAGAAGCGGGAGCAGCAGTAGCCGCCGAATCTTCCACTGGTACGTGGACGACTGTTTGGACCGATGGACTTACCAGTCTTGATCGTTACAAGGGGCGATGCTATGATATTGAACCCCTTCCTGGAGAGGAAAGTCAATTTATTGCCTATGTAGCTTACCCTTTAGATCTTTTTGAAGAAGGTTCTGTTACTAACCTGTTCACTTCTATTGTAGGTAATGTATTTGGATTCAAAGCCTTACGGGCTCTA…	1				rbcL
atpE CDS	121541	121948	reverse	CDS	408	ATGAACCTAAATCTTCGTGTAATCACTCCCAATCGAGTTGTTTGGGATTCAGAAGTTCAAGAAATAATACTAACTACCAATAATGGTCAAATGGGTGTATTACCCAACCATACTGCACTTGTAACAGCTTTGGATATAGGAGTCATGAAAATACGACTCAATGCCCAGTGGTCCACTATGGCTTTGATGGGTGGTTTTGCGAAGATAGACAAAAATGAAATCATATTATTGGTAAATAATGCAGAAAGAGGTATTGATATTGATCTTCAAAAGGCTCAGGAAAGTTTTAGACTAGCTAAAGCTGATCGTGCGCGAGCTGAAGGCAAGAGACAAGCAATCGAGGCTGATGTGGCTCTCAAAAGAGCCAGAACACGACTAGAGGCTGCTGATGCTCTTTTG…	1	ATP synthase CF1 epsilon chain	11		atpE
atpE gene	121541	121948	reverse	gene	408	ATGAACCTAAATCTTCGTGTAATCACTCCCAATCGAGTTGTTTGGGATTCAGAAGTTCAAGAAATAATACTAACTACCAATAATGGTCAAATGGGTGTATTACCCAACCATACTGCACTTGTAACAGCTTTGGATATAGGAGTCATGAAAATACGACTCAATGCCCAGTGGTCCACTATGGCTTTGATGGGTGGTTTTGCGAAGATAGACAAAAATGAAATCATATTATTGGTAAATAATGCAGAAAGAGGTATTGATATTGATCTTCAAAAGGCTCAGGAAAGTTTTAGACTAGCTAAAGCTGATCGTGCGCGAGCTGAAGGCAAGAGACAAGCAATCGAGGCTGATGTGGCTCTCAAAAGAGCCAGAACACGACTAGAGGCTGCTGATGCTCTTTTG…	1				atpE
atpB CDS	121958	123433	reverse	CDS	1476	ATGAGAACCAATCCTTTTATTCTTGGGGTTTCCGCACTTGTAGAAAAGAAGGCAGGACGTATTGATCAGATAATCGGCCCAGTACTAGACGTATCTTTCCCTCCAGGTAATATGCCTAGAATTTACAATTCCTTGATAGTTAAGGATAACGATACAACTGGTCAGTCAATAAGTGTGACTTGTGAGGTACAACAATTATTAGGAAATAATAAGGTTAGAGCTGTAGCTATGAGTGCTACAGACGGTTTGATGAGAGGAATGAAAGTAATTGATACAGGAGGTCCACTTAGTGTTCCAGTTGGTGAAACTACTCTTGGAAGAATTTTTAATGTTCTTGGGGAACCTGTTGATGACTTAGGTCCTGTAGATGCTCTCACAAGATCTCCTATTCATAGATCT…	1	ATP synthase CF1 beta chain	11		atpB
atpB gene	121958	123433	reverse	gene	1476	ATGAGAACCAATCCTTTTATTCTTGGGGTTTCCGCACTTGTAGAAAAGAAGGCAGGACGTATTGATCAGATAATCGGCCCAGTACTAGACGTATCTTTCCCTCCAGGTAATATGCCTAGAATTTACAATTCCTTGATAGTTAAGGATAACGATACAACTGGTCAGTCAATAAGTGTGACTTGTGAGGTACAACAATTATTAGGAAATAATAAGGTTAGAGCTGTAGCTATGAGTGCTACAGACGGTTTGATGAGAGGAATGAAAGTAATTGATACAGGAGGTCCACTTAGTGTTCCAGTTGGTGAAACTACTCTTGGAAGAATTTTTAATGTTCTTGGGGAACCTGTTGATGACTTAGGTCCTGTAGATGCTCTCACAAGATCTCCTATTCATAGATCT…	1				atpB
trnM-CAU tRNA	123713	123785	reverse	tRNA	73	ACCCACTTAACTCAGTGGTTAGAGTATCGCTTTCATACGGCGAGAGTCATTGGTTCAAATCCAATAGTAGGTA	1	trnM-CAU			tRNA029
trnM-CAU gene	123713	123785	reverse	gene	73	ACCCACTTAACTCAGTGGTTAGAGTATCGCTTTCATACGGCGAGAGTCATTGGTTCAAATCCAATAGTAGGTA	1				tRNA029
trnV-UAC tRNA	123949	124554	forward	tRNA	76	AGGGCTATAGCTCAGCTAGGTAGAGCACCTCGTTTACACACCGAGAAGGTCTACGGTTCGAGTCCGTATAGCCCTA	2	trnV-UAC			tRNA030
trnV-UAC gene	123949	124554	forward	gene	606	AGGGCTATAGCTCAGCTAGGTAGAGCACCTCGTTTACACGTGCGCCAATGGTTTTCAGGAGAGTTTATTGGTTCATTCGGTCCATAAAATAGATTTGAGTCTTACTCTATGAATTGGGAGAACAATAGCATGACAAAGATGAAGTTCGCTCTGATTCGAACTATAGATCTAGTTGATATGGTCAATCTCGTGGACATTCAATGTCAGACATAATGAGTACAATACGAGGATCTCAAAAAAGAATTCTTTTCGCTCTATGAACTTTGAGGTGTATGAAGTCTCATATTATTCTATTTTTAGGGTGAGAGAGACTCCATTTGGATTGGAGAATCTATGTCTAAGCATGACAGACCTACGTCAAGGAAACCTTTTGAAGCACTTTGGGATTGCTTCCGAAAA…	1				tRNA030
ndhC CDS	125905	126267	forward	CDS	363	ATGTTTCTATTTTCTGAATATGATACTTTTTGGATATATTTATCCATATCCAGTCTTATCCCGATTCTGGCATTCTCAATTTCAAGAAGTTTGGCTCCAATAAGTAAAGGGCCGGAGAAAGCCACTAGTTATGAATCAGGTATAGAACCAATGGGAGATACCTGGATCCAATTTAGAATTCGTTATTATATGTTTGCTTTAGTTTTCGTTGTTTTTGATGTGGAAACAGTCTTTCTCTATCCGTGGGCCATGAGTTTTGATATTTTGGGTCTGTTTACATTTATAGAAGCTTTTATTTTCGTGATTATCTTAATTGTTGGTTTAGTTTATGCATGGAGAAAAGGAGCATTGGAATGGTCTTAA	1	NADH-plastoquinone oxidoreductase subunit 3	11		ndhC
ndhC gene	125905	126267	forward	gene	363	ATGTTTCTATTTTCTGAATATGATACTTTTTGGATATATTTATCCATATCCAGTCTTATCCCGATTCTGGCATTCTCAATTTCAAGAAGTTTGGCTCCAATAAGTAAAGGGCCGGAGAAAGCCACTAGTTATGAATCAGGTATAGAACCAATGGGAGATACCTGGATCCAATTTAGAATTCGTTATTATATGTTTGCTTTAGTTTTCGTTGTTTTTGATGTGGAAACAGTCTTTCTCTATCCGTGGGCCATGAGTTTTGATATTTTGGGTCTGTTTACATTTATAGAAGCTTTTATTTTCGTGATTATCTTAATTGTTGGTTTAGTTTATGCATGGAGAAAAGGAGCATTGGAATGGTCTTAA	1				ndhC
ndhK CDS	126237	127043	forward	CDS	807	ATGGAGAAAAGGAGCATTGGAATGGTCTTAACTCCCAAATTTCGGAATAATAAAAGGCGAGTAGAAAATTATCTAAATCTAAAGCCGGCGATAAATCCTATAGAATCATCTTTACTTGATCAAGCAACTCCAAATTCAGTGATTTCCACTACTCTAAACGATCTGTCCAATTGGGCGAGACTCTCTAGTCTATGGCCGCTCCTTTATGGTACTAGTTGTTGTTTTATCGAATTTGCTTCATTAATAGGTTCGCGATTCGACTTTGATCGTTACGGTTTGGTGCCAAGATCCAGTCCTAGGCAAGCCGACTTACTTATAACAGCCGGAACCGTGACCATGAAAATGGCTCCTTCTTTAGTGAGATTATATGAACAAATGCCTGAACCAAAATATGTAATT…	1	NADH-plastoquinone oxidoreductase subunit K	11		ndhK
ndhK gene	126237	127043	forward	gene	807	ATGGAGAAAAGGAGCATTGGAATGGTCTTAACTCCCAAATTTCGGAATAATAAAAGGCGAGTAGAAAATTATCTAAATCTAAAGCCGGCGATAAATCCTATAGAATCATCTTTACTTGATCAAGCAACTCCAAATTCAGTGATTTCCACTACTCTAAACGATCTGTCCAATTGGGCGAGACTCTCTAGTCTATGGCCGCTCCTTTATGGTACTAGTTGTTGTTTTATCGAATTTGCTTCATTAATAGGTTCGCGATTCGACTTTGATCGTTACGGTTTGGTGCCAAGATCCAGTCCTAGGCAAGCCGACTTACTTATAACAGCCGGAACCGTGACCATGAAAATGGCTCCTTCTTTAGTGAGATTATATGAACAAATGCCTGAACCAAAATATGTAATT…	1				ndhK
ndhJ CDS	127154	127630	forward	CDS	477	ATGCAAGGTCGATTATCTGCTTGGCTAGCCAAGCATAAGTTAGCTCATAGACCTTTGGGTTTTGATTACCAAGGCACAGAAACATTACAGATCAAATCTGAGGATTGGGTCTCTATAGCCGTTGCTCTATACGTTTATGGTTTTAATTATCTTCGTTCTCAGTGTGCTTATGATGTAGCACCAGGGGGTTCCTTAGCTAGTGTATATCATCTTACGAGAATAAACGATAATGCAGATCAACCCGAAGAGGTGTGTATAAAAGTATTTGTCCCAAGGGAAGATCCCAGAATCCCGTCTGTTCTACGTATTTGGAAAGGTGCTAATTTCCAGGAACGGGAATCTTATGATATGTTGGGAATATTTTATGAAAGTCATCCATGTCTAAAACGTATATTGATG…	1	NADH-plastoquinone oxidoreductase subunit J	11		ndhJ
ndhJ gene	127154	127630	forward	gene	477	ATGCAAGGTCGATTATCTGCTTGGCTAGCCAAGCATAAGTTAGCTCATAGACCTTTGGGTTTTGATTACCAAGGCACAGAAACATTACAGATCAAATCTGAGGATTGGGTCTCTATAGCCGTTGCTCTATACGTTTATGGTTTTAATTATCTTCGTTCTCAGTGTGCTTATGATGTAGCACCAGGGGGTTCCTTAGCTAGTGTATATCATCTTACGAGAATAAACGATAATGCAGATCAACCCGAAGAGGTGTGTATAAAAGTATTTGTCCCAAGGGAAGATCCCAGAATCCCGTCTGTTCTACGTATTTGGAAAGGTGCTAATTTCCAGGAACGGGAATCTTATGATATGTTGGGAATATTTTATGAAAGTCATCCATGTCTAAAACGTATATTGATG…	1				ndhJ
chlN CDS	128492	129862	reverse	CDS	1371	ATGTCAGTGAAAATTGATGAAACTCTCACTGTCGAATGTGAGACAGGTAATTACCATACTTTTTGTCCAATTAGCTGTGTATCTTGGTTATATCAAAAGATTGAAGATAGTTTCTTTTTAGTTGTGGGTACAAAGACATGCGGTTATTTTCTGCAAAATGCACTTGGAGTAATGATTTTTGCAGAACCTCGCTATGCAATGGCAGAATTGGAAGAAGGAGATATCTCGGCTCAATTGAATGATTATGAAGGATTAAAAAAACTTTGTATTCGAATAAGAAAAGATAGAGACCCCAGCGTGATCATATGGATAGGTACTTGTACTACAGAGATAATCAAAATGGATTTGGAAGGTATGGCACCCAAACTAGAATGGGAAATTGGAATCCCAATTCTAGTG…	1	photochlorophyllide reductase subunit N	11		chlN
chlN gene	128492	129862	reverse	gene	1371	ATGTCAGTGAAAATTGATGAAACTCTCACTGTCGAATGTGAGACAGGTAATTACCATACTTTTTGTCCAATTAGCTGTGTATCTTGGTTATATCAAAAGATTGAAGATAGTTTCTTTTTAGTTGTGGGTACAAAGACATGCGGTTATTTTCTGCAAAATGCACTTGGAGTAATGATTTTTGCAGAACCTCGCTATGCAATGGCAGAATTGGAAGAAGGAGATATCTCGGCTCAATTGAATGATTATGAAGGATTAAAAAAACTTTGTATTCGAATAAGAAAAGATAGAGACCCCAGCGTGATCATATGGATAGGTACTTGTACTACAGAGATAATCAAAATGGATTTGGAAGGTATGGCACCCAAACTAGAATGGGAAATTGGAATCCCAATTCTAGTG…	1				chlN
chlL CDS	129884	130756	reverse	CDS	873	ATGAAAATAGCAGTTTATGGAAAAGGCGGAATTGGTAAATCAACCACTAGTTGTAATATTTCAATTGCCCTAGCTAGACGTGGTGAAAAAGTGTTACAGATTGGATGTGATCCCAAACATGATAGTACTTTTACTCTGACAGGATTTTTGATACCTACAATTATAGATACTTTGCAGTCCAAAGATTATCATTATGAAGATATTTGGTCCGAAGATGTCATTCATAAAGGTTATGGAGGGGTAGATTGTGTAGAAGCTGGGGGGCCACCTGCAGGAGCTGGATGCGGGGGATATGTGGTAGGAGAGACTGTGAAATTGTTAAAAGAATTAAATGCATTTTACGAATATGATATAATATTATTTGATGTATTGGGCGACGTGGTTTGTGGAGGTTTTGCT…	1	photochlorophyllide reductase subunit L	11		chlL
chlL gene	129884	130756	reverse	gene	873	ATGAAAATAGCAGTTTATGGAAAAGGCGGAATTGGTAAATCAACCACTAGTTGTAATATTTCAATTGCCCTAGCTAGACGTGGTGAAAAAGTGTTACAGATTGGATGTGATCCCAAACATGATAGTACTTTTACTCTGACAGGATTTTTGATACCTACAATTATAGATACTTTGCAGTCCAAAGATTATCATTATGAAGATATTTGGTCCGAAGATGTCATTCATAAAGGTTATGGAGGGGTAGATTGTGTAGAAGCTGGGGGGCCACCTGCAGGAGCTGGATGCGGGGGATATGTGGTAGGAGAGACTGTGAAATTGTTAAAAGAATTAAATGCATTTTACGAATATGATATAATATTATTTGATGTATTGGGCGACGTGGTTTGTGGAGGTTTTGCT…	1				chlL
trnH-GUG tRNA	131364	131438	reverse	tRNA	75	GCGGACGTAGCCAAGTGGTTCCAAGGCAGTGGATTGTGAATCCACCACGCGCGGGTTCGATCCCCGTCGTTCGCC	1	trnH-GUG			tRNA031
trnH-GUG gene	131364	131438	reverse	gene	75	GCGGACGTAGCCAAGTGGTTCCAAGGCAGTGGATTGTGAATCCACCACGCGCGGGTTCGATCCCCGTCGTTCGCC	1				tRNA031
trnI-CAU tRNA	131719	131791	forward	tRNA	73	GCATCAATGGCTGAATGGTTAAAGCACCCAACTCATAATTGGGAAGTCGCGGGTTCAATTCCTGCTGGATGCA	1	trnI-CAU			tRNA032
trnI-CAU gene	131719	131791	forward	gene	73	GCATCAATGGCTGAATGGTTAAAGCACCCAACTCATAATTGGGAAGTCGCGGGTTCAATTCCTGCTGGATGCA	1				tRNA032

## Sheet: T. mucronatum
Name	Minimum	Maximum	Direction	Type	Length	Sequence	# Intervals	product	transl_table	db_xref	locus_tag
psbA CDS	1	1062	reverse	CDS	1062	ATGACCGCAATTTTAGAAAGACGCGAAAGCGCAAGCCTATGGAATCGTTTTTGCGATTGGATCACTAGCACTGAAAACCGTCTTTACATTGGATGGTTCGGTGTCTTGATGATTCCTACCCTATTGACTGCAACCTCTGTATTCATTATCGCTTTCATTGCAGCTCCTCCAGTAGATATTGATGGTATTCGTGAACCTGTTTCCGGTTCTCTTCTTTATGGAAACAATATTATTTCCGGTGCTATTATTCCTACCTCTGCAGCCATTGGTCTGCATTTCTATCCGATCTGGGAAGCAGCTTCTGTTGATGAATGGCTATACAACGGTGGTCCCTATGAGCTAATCGTTCTACACTTCCTACTTGGTGTAGCTTGCTATATGGGTCGTGAGTGGGAGCTT…	1	photosystem II protein D1	11		psbA
psbA gene	1	1062	reverse	gene	1062	ATGACCGCAATTTTAGAAAGACGCGAAAGCGCAAGCCTATGGAATCGTTTTTGCGATTGGATCACTAGCACTGAAAACCGTCTTTACATTGGATGGTTCGGTGTCTTGATGATTCCTACCCTATTGACTGCAACCTCTGTATTCATTATCGCTTTCATTGCAGCTCCTCCAGTAGATATTGATGGTATTCGTGAACCTGTTTCCGGTTCTCTTCTTTATGGAAACAATATTATTTCCGGTGCTATTATTCCTACCTCTGCAGCCATTGGTCTGCATTTCTATCCGATCTGGGAAGCAGCTTCTGTTGATGAATGGCTATACAACGGTGGTCCCTATGAGCTAATCGTTCTACACTTCCTACTTGGTGTAGCTTGCTATATGGGTCGTGAGTGGGAGCTT…	1				psbA
trnK-UUU tRNA	1526	4016	reverse	tRNA	72	GGGTTGCTAACTCAATGGTAGAGTACTCGGCTTTTAACCGATGAGCTCCGGGTTCAAGTCCCGGGCAACCCA	2	trnK-UUU			tRNA001
trnK-UUU gene	1526	4016	reverse	gene	2491	GGGTTGCTAACTCAATGGTAGAGTACTCGGCTTTTAAGTGCGACTATGGTCTTTTACACATTCGGATGAACTACTCAATTCGTCTATACCATCGGTAAAATTAGTAAGGCTACGACTGATCCTGAAAAGTAAATAAAATGGAAAAAGCAGCATGTCGTTCTAAGAATCTCGACTTTCTTTTTTGATCAGAAGCGGATTTTATCCAATAAATTATGCATGCATGTAAATGCATATTATTTACATGTATGCATAATTTGAAAAAAAAAAATGGATTAATTTTGAAATAAGATCAAATAAATTGAGAGTGCGAGTGATTAAGTCAAGTGAGTCAATGGATAAAGCTGGATGGCTTGAATCATAAGTAAAACCAGAAGAACGAGCTTCTGTTCCTCATTTCAA…	1				tRNA001
matK CDS	1752	3275	reverse	CDS	1524	ATGGGTGAATTCCAAAGAAATGAAAACAAACATAAATCTTGGCAACAATTCTTTTTATATCCGCTTTTTTTCCGGGAAGATCTTTACGCAATTGCTCATGATCATCATTTAGATAGATCTGGTTCCTCCGAACCAACGGAAATTTTAGTTTCTAATTTTTTGAGTTTCCTAACTGTAAAACGTTCAATTCGTCGGATACGTAAACAAACTAATTCCATTAGTTTATTCGGGAATTCCGATCCAAATAAATTGATTGAATGCAATAATAATTTTTCTTCTAAATCGATACTAGAAGGTTTTACAATTGTCTTGGAAGTTTCGTTCGCAATGCGATCAAAACATTTCATAGAAGGAATGAATGGATGGAATAGTCTCCGATCCATCCATTGCCTATTTCCT…	1	maturase K	11		matK
matK gene	1752	3275	reverse	gene	1524	ATGGGTGAATTCCAAAGAAATGAAAACAAACATAAATCTTGGCAACAATTCTTTTTATATCCGCTTTTTTTCCGGGAAGATCTTTACGCAATTGCTCATGATCATCATTTAGATAGATCTGGTTCCTCCGAACCAACGGAAATTTTAGTTTCTAATTTTTTGAGTTTCCTAACTGTAAAACGTTCAATTCGTCGGATACGTAAACAAACTAATTCCATTAGTTTATTCGGGAATTCCGATCCAAATAAATTGATTGAATGCAATAATAATTTTTCTTCTAAATCGATACTAGAAGGTTTTACAATTGTCTTGGAAGTTTCGTTCGCAATGCGATCAAAACATTTCATAGAAGGAATGAATGGATGGAATAGTCTCCGATCCATCCATTGCCTATTTCCT…	1				matK
rps16 CDS	4716	5718	reverse	CDS	228	ATGATAAAAATTCGTCTAAAAGCATGTGGTAGAAAGCAACAACGAGCTACCTATCGAATTGTTGCAATTGACGTTAAGTCTCGAAGCGAAGGAAGAGCTCTTCAGGAATTGAGTTTTTATAATCCAATGAATAAGAATGAAACTCGTTTAATTTATAGTGCTATTGTTCATTTTCTCGAATTAGGAGCTCAACCTACAGAAACTGTTCATGGTATTTTTAGGGCTTGA	2	ribosomal protein S16	11		rps16
rps16 gene	4716	5718	reverse	gene	1003	ATGATAAAAATTCGTCTAAAAGCATGTGGTAGAAAGCAACGTGCAACTTGAACGACATGATTAGTTCTGTGGATTATGGCATCCGCTATTTTGATTCGAAGATGCTCTTAGCTCAACATTTATCTCTTTAAAAAGATATGTTTAATAGACCAGGTATCAATTTATTTTTCAATTAGGGGCAGAATCTAGGGTTAATGTAAATTAAATCAACGAGCTATAACCACTTTGTAAGTTTACATCGAGCTTAAAAAAAATAAATAGTGAATTAGAATAACTCGGAAAGATTTTGAGAAAACTTTATCCAACTCTACAAGGATCAAACGTTCCTATTGCTCAACGTGGAAAATAGCGGAATGTATGTTGCTATCATTCCGTAAGGACGAGAACCACCAGAGTAAA…	1				rps16
chlB CDS	5838	7379	reverse	CDS	1542	ATGAAATTAGCCTATTGGATGTATGCTGGTCCTGCTCATATTGGAACCCTACGAGTAGCTAGTTCTTTCAAAAATGTGCATGCCATTATGCACGCTCCTCTAGGAGATGATTATTTCAATGTAATGCGTTCTATGTTAGAACGCGAAAGAGATTTTACTGCTGCAACTGCTAGCATAGTAGATCGTCACGTACTAGCACGTGGATCTCAAGAAAGAGTTGTGGATAATATTCTCCGGAAAGATAAAGAGGAACATCCTGATCTTATCATATTGACACCTACATGCACCTCTAGTATTTTGCAAGAAGATTTACAGAACTTTGTGAATAGAGCATCCATAATTTCTGATTCCGACGTAATTTTTGCAGATGTTGATCATTATCAAGTAAATGAAATTCAA…	1	photochlorophyllide reductase subunit B	11		chlB
chlB gene	5838	7379	reverse	gene	1542	ATGAAATTAGCCTATTGGATGTATGCTGGTCCTGCTCATATTGGAACCCTACGAGTAGCTAGTTCTTTCAAAAATGTGCATGCCATTATGCACGCTCCTCTAGGAGATGATTATTTCAATGTAATGCGTTCTATGTTAGAACGCGAAAGAGATTTTACTGCTGCAACTGCTAGCATAGTAGATCGTCACGTACTAGCACGTGGATCTCAAGAAAGAGTTGTGGATAATATTCTCCGGAAAGATAAAGAGGAACATCCTGATCTTATCATATTGACACCTACATGCACCTCTAGTATTTTGCAAGAAGATTTACAGAACTTTGTGAATAGAGCATCCATAATTTCTGATTCCGACGTAATTTTTGCAGATGTTGATCATTATCAAGTAAATGAAATTCAA…	1				chlB
trnQ-UUG tRNA	7564	7635	reverse	tRNA	72	GGGGCGTGGCCAAGCGGTAAGGCAGCAGGTTTTGGTCCTGTTATTGCGAAGGTTCGAATCCTTCCGTCCCAG	1	trnQ-UUG			tRNA002
trnQ-UUG gene	7564	7635	reverse	gene	72	GGGGCGTGGCCAAGCGGTAAGGCAGCAGGTTTTGGTCCTGTTATTGCGAAGGTTCGAATCCTTCCGTCCCAG	1				tRNA002
trnT-UGU tRNA	7795	7867	forward	tRNA	73	GCCTGCTTAGCTCAGAGGTTAGAGCGTCGCACTTGTAATGCGATGGTCATCGGTTCGATCCCGATAGCTGGCT	1	trnT-UGU			tRNA003
trnT-UGU gene	7795	7867	forward	gene	73	GCCTGCTTAGCTCAGAGGTTAGAGCGTCGCACTTGTAATGCGATGGTCATCGGTTCGATCCCGATAGCTGGCT	1				tRNA003
rps4 CDS	8145	8768	forward	CDS	624	ATGTCTCGTTATCGCGGACCTCGTTTAAAAATAATAAATCGTCTCAAAACTTTACCAGGACTAAGTAAGAAAACACCCAATAGAACGGAACAGCCTAGTAAAAAAAAACATTCTAAACCTCCTAAACCTTCTAAATATCCTGTCCGTCTAAAAGAAAAACAAAGATTACGTTTTCATTATGGACTTACAGAGCGCCAATTACTTCAATATGTTCGTATTGCTAGAAGAGCCAAGGGATCAACAGGTCAGGTTCTATTGCAATTACTTGAAATGCGCTTGGATAATATCCTTTTTCGATTGGGTATGGCGCTTACCATTCCTGAAGCCAGACAATTAGTCAACCATAGGCATATCTTGGTCAATGATCGTATAGTAGATATACCAAGTTATCGTTGCAAA…	1	ribosomal protein S4	11		rps4
rps4 gene	8145	8768	forward	gene	624	ATGTCTCGTTATCGCGGACCTCGTTTAAAAATAATAAATCGTCTCAAAACTTTACCAGGACTAAGTAAGAAAACACCCAATAGAACGGAACAGCCTAGTAAAAAAAAACATTCTAAACCTCCTAAACCTTCTAAATATCCTGTCCGTCTAAAAGAAAAACAAAGATTACGTTTTCATTATGGACTTACAGAGCGCCAATTACTTCAATATGTTCGTATTGCTAGAAGAGCCAAGGGATCAACAGGTCAGGTTCTATTGCAATTACTTGAAATGCGCTTGGATAATATCCTTTTTCGATTGGGTATGGCGCTTACCATTCCTGAAGCCAGACAATTAGTCAACCATAGGCATATCTTGGTCAATGATCGTATAGTAGATATACCAAGTTATCGTTGCAAA…	1				rps4
trnS-GGA tRNA	9009	9095	forward	tRNA	87	CGGAAAGAGAGGGATTCGAACCCTCGGTAAACAGAAGCCTACATAGCAGTTCCAATGCTACGCCTTGAACCGCTCAGCCATCTTTCC	1	trnS-GGA			tRNA004
trnS-GGA gene	9009	9095	forward	gene	87	CGGAAAGAGAGGGATTCGAACCCTCGGTAAACAGAAGCCTACATAGCAGTTCCAATGCTACGCCTTGAACCGCTCAGCCATCTTTCC	1				tRNA004
ycf3 CDS	9794	11697	forward	CDS	510	ATGCCTAGATCTCAGAGAAATGACAATTTTATCGACAAGACTTTCACAATTGTAGCGGATATATTATTGCAGATAATCCCAATGGCTTCAGGGGAGAAAAAGGCATTTACCTATTACAGAGATGGTATGTCAGCTCAATCCGAAGGGGAATATGCGGAAGCTTTACAAAATTATTATGAAGCCATGCGACTGGAAATTGACCCCTATGACCGAAGTTATATATTATATAATATAGGTCTTATCCACACGAGTAATGGGGAACATACTAAGGCTTTGGAATATTATTTCCAGGCATTAGAACGAAACCCGTCTTTACCACAAGCTCTTAATAATACGGCCTTGATCTGTCATTACCGAGGAGAACAGGCCATTCAACAGGGAGATCCTGAAATTGCGGAA…	3	photosystem I assembly protein Ycf3	11		ycf3
ycf3 gene	9794	11697	forward	gene	1904	ATGCCTAGATCTCAGAGAAATGACAATTTTATCGACAAGACTTTCACAATTGTAGCGGATATATTATTGCAGATAATCCCAATGGCTTCAGGGGAGAAAAAGGCATTTACCTATTACAGAGATGGTGTGATTTGCTATTTTTTTCTTTCTTCTTTTTCTCGCTTCGTAGAATGGCGGAATATTGATTAAGTTAAGTTAAACAAAACTTACGCTTAGTGAAGGTGAGTTTTAGAAATAGAACAATTCTTTCTGTCGTGTATCCCCGATTTATGCAGCCTTAGATGCTTTGATCTTCTGAGATTCTAGTATTAAGCGAAAGGTTATATCTATTACATAGATGTTAATGGTCAAATCTATATGATAGGTATGCATAGGGGAAAAAGCACTACGCGTTAAAAT…	1				ycf3
psaA CDS	12281	14533	forward	CDS	2253	ATGACCATTCGTTCACCGGAACCAGAAGTAAAGATCATAGTGGATAGGGATCCTGTTAAAACCTCTTTTGAAAAATGGGCTAAACCCGGTCATTTCTCAAAGACACTAGCCAAGGGACCTAATACTACCACCTGGATCTGGAACCTACATGCTGATGCTCACGATTTTGATAGCCATACCAATAATTTGGAAGAGATCTCCCGCAAAGTATTTAGTGCTCATTTTGGTCAATTAGCGATAATATTTATTTGGCTAAGTGGGATGTACTTTCACGGCGCTCGCTTCTCCAATTATGAAGCATGGCTAGGCGATCCTACTCACATTAAACCCAGTGCTCAGGTAGTTTGGCCGATAGTAGGCCAAGAAATTTTGAATGGAGATGTGGGTGGAGGTTTTCGA…	1	photosystem I P700 apoprotein A1	11		psaA
psaA gene	12281	14533	forward	gene	2253	ATGACCATTCGTTCACCGGAACCAGAAGTAAAGATCATAGTGGATAGGGATCCTGTTAAAACCTCTTTTGAAAAATGGGCTAAACCCGGTCATTTCTCAAAGACACTAGCCAAGGGACCTAATACTACCACCTGGATCTGGAACCTACATGCTGATGCTCACGATTTTGATAGCCATACCAATAATTTGGAAGAGATCTCCCGCAAAGTATTTAGTGCTCATTTTGGTCAATTAGCGATAATATTTATTTGGCTAAGTGGGATGTACTTTCACGGCGCTCGCTTCTCCAATTATGAAGCATGGCTAGGCGATCCTACTCACATTAAACCCAGTGCTCAGGTAGTTTGGCCGATAGTAGGCCAAGAAATTTTGAATGGAGATGTGGGTGGAGGTTTTCGA…	1				psaA
psaB CDS	14559	16763	forward	CDS	2205	ATGGCATCAAGATTTCCAAAGTTCAGCCAAGGCTTGGCCCAGGACCCAACTACTCGTCGTATTTGGTTTGGTATTGCTACTGCACATGACTTTGAGAGTCATGATGATATTACCGAAGAGCGTCTTTATCAAAAGATTTTTGCTTCTCACTTTGGTCAGTTAGCTATAATCTTTCTGTGGACCTCTGGTAATTTGTTCCACGTAGCTTGGCAAGGCAATTTCGAAGCATGGGTCCGCGACCCCTTACATGTAAGACCTATTGCTCATGCAATTTGGGATCCTCATTTTGGTCAACCGGCCGTAGAAGCCTTTACCCGAGGAGGTGCCCCCGGTCCGGTGAATATTGCTTATTCCGGTGTTTATCAGTGGTGGTATACAATTGGCTTACGCACTAATGAA…	1	photosystem I P700 apoprotein A2	11		psaB
psaB gene	14559	16763	forward	gene	2205	ATGGCATCAAGATTTCCAAAGTTCAGCCAAGGCTTGGCCCAGGACCCAACTACTCGTCGTATTTGGTTTGGTATTGCTACTGCACATGACTTTGAGAGTCATGATGATATTACCGAAGAGCGTCTTTATCAAAAGATTTTTGCTTCTCACTTTGGTCAGTTAGCTATAATCTTTCTGTGGACCTCTGGTAATTTGTTCCACGTAGCTTGGCAAGGCAATTTCGAAGCATGGGTCCGCGACCCCTTACATGTAAGACCTATTGCTCATGCAATTTGGGATCCTCATTTTGGTCAACCGGCCGTAGAAGCCTTTACCCGAGGAGGTGCCCCCGGTCCGGTGAATATTGCTTATTCCGGTGTTTATCAGTGGTGGTATACAATTGGCTTACGCACTAATGAA…	1				psaB
rps14 CDS	16894	17196	forward	CDS	303	ATGGCAAGAAAAAGTCTCATTCAAAGAGAGAAAAAGAAACAAAGATTGGAAAGGAAATATAATTTGCTTCGCCAATCTTTGAAAAAAGAGATGAGCGAAGTCTCATCACTGGATGATAAATTGGAAATTTATAGAAAATTACAATCTCTACCGCGTAATAGTGCACCTACACGTCTTCGTCGACGTTGTTTGAAGACTGGAAGACCCAGAGCCAATTATAGAGACTTTGAATTATCCGGATATATAATCCGTGAAATGGCTCACGCATGTTTGTTGGCTGGGGTAACCAAATCGAGTTGGTAG	1	ribosomal protein S14	11		rps14
rps14 gene	16894	17196	forward	gene	303	ATGGCAAGAAAAAGTCTCATTCAAAGAGAGAAAAAGAAACAAAGATTGGAAAGGAAATATAATTTGCTTCGCCAATCTTTGAAAAAAGAGATGAGCGAAGTCTCATCACTGGATGATAAATTGGAAATTTATAGAAAATTACAATCTCTACCGCGTAATAGTGCACCTACACGTCTTCGTCGACGTTGTTTGAAGACTGGAAGACCCAGAGCCAATTATAGAGACTTTGAATTATCCGGATATATAATCCGTGAAATGGCTCACGCATGTTTGTTGGCTGGGGTAACCAAATCGAGTTGGTAG	1				rps14
trnfM-CAU tRNA	17331	17405	forward	tRNA	75	CGCGGAGTAGAGCAGTTTGGTAGCTCGCAAGGCTCATAACCTTGAAGTCACGGGTTCAAATCCCGTCTCCGCAAA	1	trnfM-CAU			tRNA005
trnfM-CAU gene	17331	17405	forward	gene	75	CGCGGAGTAGAGCAGTTTGGTAGCTCGCAAGGCTCATAACCTTGAAGTCACGGGTTCAAATCCCGTCTCCGCAAA	1				tRNA005
trnG-GCC tRNA	17533	17603	reverse	tRNA	71	GCGGGTATGGTTGAATGGTACAATTTCTCCTTGCCAAGGAGAAGATGCGGGTTCGATTCCCGCTACCCGCC	1	trnG-GCC			tRNA006
trnG-GCC gene	17533	17603	reverse	gene	71	GCGGGTATGGTTGAATGGTACAATTTCTCCTTGCCAAGGAGAAGATGCGGGTTCGATTCCCGCTACCCGCC	1				tRNA006
psbZ CDS	17846	18034	reverse	CDS	189	ATGACTATTGCGTTCCAATCGTCTGTGTTTGCATTAATTGCAATTTCAACTCTACTAGTGATTGGTGTACCTGTCGCACTTGCCTCTCCTAATGGTTGGTCAAGTAACAAAAATGTACTATTTTCAGGCGTATCATTATGGATTGGATCAGTCTTTTTAGTAGGTATTCTAAATTCTTTCATATCTTAA	1	photosystem II protein Z	11		psbZ
psbZ gene	17846	18034	reverse	gene	189	ATGACTATTGCGTTCCAATCGTCTGTGTTTGCATTAATTGCAATTTCAACTCTACTAGTGATTGGTGTACCTGTCGCACTTGCCTCTCCTAATGGTTGGTCAAGTAACAAAAATGTACTATTTTCAGGCGTATCATTATGGATTGGATCAGTCTTTTTAGTAGGTATTCTAAATTCTTTCATATCTTAA	1				psbZ
trnS-UGA tRNA	18294	18380	forward	tRNA	87	GGAGAGATGGCCGAGTGGTTGATGGCTCTGGTCTTGAAAACCAGTATAGTTCAAAAACTATCGAGGGTTCGAATCCCTCTCTCTCCT	1	trnS-UGA			tRNA007
trnS-UGA gene	18294	18380	forward	gene	87	GGAGAGATGGCCGAGTGGTTGATGGCTCTGGTCTTGAAAACCAGTATAGTTCAAAAACTATCGAGGGTTCGAATCCCTCTCTCTCCT	1				tRNA007
psbC CDS	18560	19981	reverse	CDS	1422	ATGAAAACCTTATATTCCCTGAGGAGGTTCTACCCCGTGGAAACGCTCTTTAATGGAACTCTAACTTTAGCTGGTCGTGACCAAGAAACCACTGGTTTCGCTTGGTGGGCTGGTAATGCCCGACTTATTAATTTGTCAGGCAAATTACTTGGGGCTCATGTGGCTCATGCCGGATTAATTGTATTCTGGGCTGGAGCAATGAATCTATTTGAAGTGGCTCATTTTGTACCGGAAAAACCTATGTATGAACAAGGATTGATTTTACTTCCCCATCTAGCTACTTTAGGATGGGGAGTCGGTCCTGGTGGGGAAATCGTGGACACTTTTCCCTATTTTGTATCTGGGGTACTTCACTTAATTTCTTCTGCAGTTTTAGGTTTCGGTGGTATTTATCACGCA…	1	photosystem II 44 kDa protein	11		psbC
psbC gene	18560	19981	reverse	gene	1422	ATGAAAACCTTATATTCCCTGAGGAGGTTCTACCCCGTGGAAACGCTCTTTAATGGAACTCTAACTTTAGCTGGTCGTGACCAAGAAACCACTGGTTTCGCTTGGTGGGCTGGTAATGCCCGACTTATTAATTTGTCAGGCAAATTACTTGGGGCTCATGTGGCTCATGCCGGATTAATTGTATTCTGGGCTGGAGCAATGAATCTATTTGAAGTGGCTCATTTTGTACCGGAAAAACCTATGTATGAACAAGGATTGATTTTACTTCCCCATCTAGCTACTTTAGGATGGGGAGTCGGTCCTGGTGGGGAAATCGTGGACACTTTTCCCTATTTTGTATCTGGGGTACTTCACTTAATTTCTTCTGCAGTTTTAGGTTTCGGTGGTATTTATCACGCA…	1				psbC
psbD CDS	19929	20990	reverse	CDS	1062	ATGACTATAGCCCTTGGAAAGTCTTCCAAAGAGGAACAAACTTTATTTGATATTATGGATGACTGGCTACGCAGAGACCGTTTTGTTTTTGTGGGTTGGTCCGGTCTATTGCTTTTTCCTTGTGCTTATTTTGCGCTAGGCGGATGGTTCACGGGTACAACTTTTGTGACTTCGTGGTATACTCATGGATTGGCCAGTTCCTATTTGGAAGGTTGTAATTTTTTAACTGCTGCAGTTTCTACGCCTGCTAATAGTTTAGCACATTCTTTGCTGCTATTATGGGGTCCTGAAGCACAAGGAGATTTTACTCGTTGGTGTCAATTAGGTGGTCTATGGACTTTCGTTGCTCTTCATGGTGCTTTTGGTCTAATAGGCTTCATGCTACGCCAATTTGAACTT…	1	photosystem II protein D2	11		psbD
psbD gene	19929	20990	reverse	gene	1062	ATGACTATAGCCCTTGGAAAGTCTTCCAAAGAGGAACAAACTTTATTTGATATTATGGATGACTGGCTACGCAGAGACCGTTTTGTTTTTGTGGGTTGGTCCGGTCTATTGCTTTTTCCTTGTGCTTATTTTGCGCTAGGCGGATGGTTCACGGGTACAACTTTTGTGACTTCGTGGTATACTCATGGATTGGCCAGTTCCTATTTGGAAGGTTGTAATTTTTTAACTGCTGCAGTTTCTACGCCTGCTAATAGTTTAGCACATTCTTTGCTGCTATTATGGGGTCCTGAAGCACAAGGAGATTTTACTCGTTGGTGTCAATTAGGTGGTCTATGGACTTTCGTTGCTCTTCATGGTGCTTTTGGTCTAATAGGCTTCATGCTACGCCAATTTGAACTT…	1				psbD
trnT-GGU tRNA	22272	22314	reverse	tRNA	43	CATGGTAAGGCGTAAGTCATCGGTTCAAGCCCGATAAAGGGCT	1	trnT-GGU			tRNA008
trnT-GGU gene	22272	22314	reverse	gene	43	CATGGTAAGGCGTAAGTCATCGGTTCAAGCCCGATAAAGGGCT	1				tRNA008
trnE-UUC tRNA	22503	22575	forward	tRNA	73	GCCCCTATCGTCTAGTGGCCCAGGACATCTCTCTTTCAAGGAGGCAACGGGGATTCGATTTCCCCTAGGGGTA	1	trnE-UUC			tRNA009
trnE-UUC gene	22503	22575	forward	gene	73	GCCCCTATCGTCTAGTGGCCCAGGACATCTCTCTTTCAAGGAGGCAACGGGGATTCGATTTCCCCTAGGGGTA	1				tRNA009
trnY-GUA tRNA	22638	22721	forward	tRNA	84	GGGTCGATGCCCGAGTGGCTAATGGGGACGGACTGTAAATTCGTTGGCAATATGCCTACGCTGGTTCAAATCCAGCTCGGCCCA	1	trnY-GUA			tRNA010
trnY-GUA gene	22638	22721	forward	gene	84	GGGTCGATGCCCGAGTGGCTAATGGGGACGGACTGTAAATTCGTTGGCAATATGCCTACGCTGGTTCAAATCCAGCTCGGCCCA	1				tRNA010
trnD-GUC tRNA	22938	23011	forward	tRNA	74	GGGATTGTAGTTCAATTGGTTAGAGTACCGCCCTGTCAAGACGGAAGTTGCGGGTTCGAGCCCCGTCAGTCCCG	1	trnD-GUC			tRNA011
trnD-GUC gene	22938	23011	forward	gene	74	GGGATTGTAGTTCAATTGGTTAGAGTACCGCCCTGTCAAGACGGAAGTTGCGGGTTCGAGCCCCGTCAGTCCCG	1				tRNA011
psbM CDS	24750	24860	forward	CDS	111	ATGGAAGTAAATAATCTCGCATTTATTGCTATTGCATTGTTCATTGGATTTCCTACTGCTTTTCTACTTATCATTTACGTAAAAACGGCGAGTCAAGCCGAAGTACAGTGA	1	photosystem II M protein	11		psbM
psbM gene	24750	24860	forward	gene	111	ATGGAAGTAAATAATCTCGCATTTATTGCTATTGCATTGTTCATTGGATTTCCTACTGCTTTTCTACTTATCATTTACGTAAAAACGGCGAGTCAAGCCGAAGTACAGTGA	1				psbM
petN CDS	25590	25679	reverse	CDS	90	ATGGATATAGTCGGTATCGCTTGGGCTGCTCTAATGGTAGTTTTTACTTTTTCTCTTTCACTCGTAGTATGGGGTAGAAGTGGGCTTTAA	1	Cytochrome b6/f complex subunit N	11		petN
petN gene	25590	25679	reverse	gene	90	ATGGATATAGTCGGTATCGCTTGGGCTGCTCTAATGGTAGTTTTTACTTTTTCTCTTTCACTCGTAGTATGGGGTAGAAGTGGGCTTTAA	1				petN
trnC-GCA tRNA	25991	26061	reverse	tRNA	71	GGCGACATAGCCAAGTGGTAAGGCAGGGGACTGCAAATCCTCGATCCCCAGTTCAAATCTGGGTGTCGCCT	1	trnC-GCA			tRNA012
trnC-GCA gene	25991	26061	reverse	gene	71	GGCGACATAGCCAAGTGGTAAGGCAGGGGACTGCAAATCCTCGATCCCCAGTTCAAATCTGGGTGTCGCCT	1				tRNA012
rpoB CDS	26608	29862	forward	CDS	3255	ATGCGATTAGATAAAAATAAAGGAATATTTACAATTCCCGAATTTGGTAAAATACAACTTGAAGGATTTGATCGTTTTATCGATCAAGGCTTAATAGAAGAACTCAATAAGTTTTCAAAAATTGAAAGCCCAAATAAACAAATAAAATTTATCCTTTTTGGGAATGAATATAAATTAACAGAACCTTCCATTAAAGAGAGAGATGCTGTATATATGTCTCTTACATATCACTGTCAATTATATGTACCAGCAAGATTGATTAAGAAAACTAAAACTCGTGAAAAGATAAAGAATCGGATGATTTTATATCTGGGAGATATTCCTTTAATGAATTCTAAAGGAACTTTTGTAATAAATGGAAATTACAGAGTCGTGGTCAATCAAATATTAAGAAGTCCC…	1	RNA polymerase beta chain	11		rpoB
rpoB gene	26608	29862	forward	gene	3255	ATGCGATTAGATAAAAATAAAGGAATATTTACAATTCCCGAATTTGGTAAAATACAACTTGAAGGATTTGATCGTTTTATCGATCAAGGCTTAATAGAAGAACTCAATAAGTTTTCAAAAATTGAAAGCCCAAATAAACAAATAAAATTTATCCTTTTTGGGAATGAATATAAATTAACAGAACCTTCCATTAAAGAGAGAGATGCTGTATATATGTCTCTTACATATCACTGTCAATTATATGTACCAGCAAGATTGATTAAGAAAACTAAAACTCGTGAAAAGATAAAGAATCGGATGATTTTATATCTGGGAGATATTCCTTTAATGAATTCTAAAGGAACTTTTGTAATAAATGGAAATTACAGAGTCGTGGTCAATCAAATATTAAGAAGTCCC…	1				rpoB
rpoC1 CDS	29889	32691	forward	CDS	2097	ATGAGTGACCAGGATAAACACGAACAACTTCGAATTGGATTAGTTTCTCCCGAGCAGATTCTCGCTTGGTCTGAAAGAATATTACCTAATGGAGAAAGAGTCGGACAAGTGACTACAGAACGCACTTTAGATTATAGAACTTATGAACCAGTAAGAGATGGATTATTTTGTGAAAGAATATTTGGACCTAAGAAAAGGGGAGTTTGTGCTTGTGTAAAACCTCGAATGATGGAAAATGACAAGGAAAACTACAACTCCAATTTTTGTACTCAATGTGGAGTTGAACTTGGTATTGATCCTCGAATTCGAAGATATCGAATGGGATACATTAAACTGGCATGTCCAGTTGTTCATATTTGGTATTTCAAACGACGCCCCAGTTATATCGCGGATCTATTA…	2	RNA polymerase beta subunit-1	11		rpoC1
rpoC1 gene	29889	32691	forward	gene	2803	ATGAGTGACCAGGATAAACACGAACAACTTCGAATTGGATTAGTTTCTCCCGAGCAGATTCTCGCTTGGTCTGAAAGAATATTACCTAATGGAGAAAGAGTCGGACAAGTGACTACAGAACGCACTTTAGATTATAGAACTTATGAACCAGTAAGAGATGGATTATTTTGTGAAAGAATATTTGGACCTAAGAAAAGGGGAGTTTGTGCTTGTGTAAAACCTCGAATGATGGAAAATGACAAGGAAAACTACAACTCCAATTTTTGTACTCAATGTGGAGTTGAACTTGGTATTGATCCTCGAATTCGAAGATATCGAATGGGATACATTAAACTGGCATGTCCAGTTGTTCATATTTGGTATTTCAAACGACGCCCCAGTTATATCGCGGATCTATTA…	1				rpoC1
rpoC2 CDS	32804	36415	forward	CDS	3612	ATGACACAAAATTTCGTAAAATTTATCCATCCCTTTCCCTTTGAAGTGCCCTTTTTTAATAAAGGGATCGATAAATTTGTTATGAAGCACCTTATTAGAAGATTCGTAAATCAATTTGGAATGACATATACATCACATATATTAGATCAACTGAAGATTTTAGGTTTCCAGCAAGCTACCGACGCAGCTATTTCATTAGGAATTGATGATCTTTTAACAACACCATCTAAAGCATGGCTTATCCAAGATGCGCAGCAACAAGGGTTTGCTTCGGAAAGACATCATGATTATGGGAATGTACATGCAGTAGAAAAATTACGTCAATTGATTGAGATATGGCATGCTACCAGTGAATATTTGAGACGAGAAATGAATCCGAATTTTAGGATGACTGATCCT…	1	RNA polymerase beta subunit-2	11		rpoC2
rpoC2 gene	32804	36415	forward	gene	3612	ATGACACAAAATTTCGTAAAATTTATCCATCCCTTTCCCTTTGAAGTGCCCTTTTTTAATAAAGGGATCGATAAATTTGTTATGAAGCACCTTATTAGAAGATTCGTAAATCAATTTGGAATGACATATACATCACATATATTAGATCAACTGAAGATTTTAGGTTTCCAGCAAGCTACCGACGCAGCTATTTCATTAGGAATTGATGATCTTTTAACAACACCATCTAAAGCATGGCTTATCCAAGATGCGCAGCAACAAGGGTTTGCTTCGGAAAGACATCATGATTATGGGAATGTACATGCAGTAGAAAAATTACGTCAATTGATTGAGATATGGCATGCTACCAGTGAATATTTGAGACGAGAAATGAATCCGAATTTTAGGATGACTGATCCT…	1				rpoC2
rps2 CDS	36527	37222	forward	CDS	696	ATGACGAAAAAAAATTGGAACATCAATTTGAAAGAGATGGTAAAAGTAGGAGTTCATTTTGGTCATGAGACCAGAAAATGGAATCCTAAAATGGCACCTTACATTTTTAAAGAACGTAAAGATAGTCATATTATAAATTTAACTTACACCGCTCGTTTTTTATCAGAAGCCTGTGATTTTGTGTTTGATGGAGCAAAAAGAGGAAAACAATTTATGATAGTTGGTACAAAACATCAAACAGCTGATGCTGCTAAATTAGCTGCTTTAGCAGCTCGATGTCATTATGTAAATAAAAAATGGCTCGCGGGTATGTTAACTAATTGGTTTACTACAGAAGCAAGACTTGAAAAATTAAAAAATTTAACGAAAAAAAAAAATACGGGAGGATTTGATGGATTT…	1	ribosomal protein S2	11		rps2
rps2 gene	36527	37222	forward	gene	696	ATGACGAAAAAAAATTGGAACATCAATTTGAAAGAGATGGTAAAAGTAGGAGTTCATTTTGGTCATGAGACCAGAAAATGGAATCCTAAAATGGCACCTTACATTTTTAAAGAACGTAAAGATAGTCATATTATAAATTTAACTTACACCGCTCGTTTTTTATCAGAAGCCTGTGATTTTGTGTTTGATGGAGCAAAAAGAGGAAAACAATTTATGATAGTTGGTACAAAACATCAAACAGCTGATGCTGCTAAATTAGCTGCTTTAGCAGCTCGATGTCATTATGTAAATAAAAAATGGCTCGCGGGTATGTTAACTAATTGGTTTACTACAGAAGCAAGACTTGAAAAATTAAAAAATTTAACGAAAAAAAAAAATACGGGAGGATTTGATGGATTT…	1				rps2
atpI CDS	37471	38217	forward	CDS	747	ATGGATATTGTACAATTTCCTATTAACATGCTGAATTATTTCTACGAGATATCCGGTGTGGAAGTAGGTCAGCATTTTTATTGGCAAATAGGGGGGTTTCAAGTTCATGCACAGGTACTTATAACTTCCTGGATTGTAATTGCTGTCTTATTAGGTTCAGCTACTCTAGCTGTTCGAGACCCACAAATCATTCCGAACGGAGCACAAAATTTTATGGAATATGTTCTCGAATTTGTTGAGGACTTGGCTAGAACTCAGATTGGCGAAGAAGAATATGGTCCCTGGGTCCCTTTTATAGGGACTATGTTTCTATTTATCTTTGTTTCTAACTGGGCAGGTGCTCTTTTTCCTTGGGGAATTATTAAATTACCTCATGGGGAATTAGCCGCACCTACAAAT…	1	ATP synthase CF0 A chain	11		atpI
atpI gene	37471	38217	forward	gene	747	ATGGATATTGTACAATTTCCTATTAACATGCTGAATTATTTCTACGAGATATCCGGTGTGGAAGTAGGTCAGCATTTTTATTGGCAAATAGGGGGGTTTCAAGTTCATGCACAGGTACTTATAACTTCCTGGATTGTAATTGCTGTCTTATTAGGTTCAGCTACTCTAGCTGTTCGAGACCCACAAATCATTCCGAACGGAGCACAAAATTTTATGGAATATGTTCTCGAATTTGTTGAGGACTTGGCTAGAACTCAGATTGGCGAAGAAGAATATGGTCCCTGGGTCCCTTTTATAGGGACTATGTTTCTATTTATCTTTGTTTCTAACTGGGCAGGTGCTCTTTTTCCTTGGGGAATTATTAAATTACCTCATGGGGAATTAGCCGCACCTACAAAT…	1				atpI
atpH CDS	38870	39115	forward	CDS	246	ATGAATCCTTTGATTTCTGCTGCTTCCGTTATTGCTGCTGGATTATCCGTAGGCCTTGCTTCTATTGGACCTGGCATTGGTCAAGGCACTGCTGCGGGACAAGCTGTTGAAGGTATTGCGAGACAACCAGAGGCGGAGGGTAAAATACGAGGCACCTTACTGCTAAGTTTAGCTTTTATGGAAGCTTTAACTATTTATGGATTAGTTGTAGCTCTGGCACTTTTATTTGCTAATCCATTTGTTTGA	1	ATP synthase CF0 C chain	11		atpH
atpH gene	38870	39115	forward	gene	246	ATGAATCCTTTGATTTCTGCTGCTTCCGTTATTGCTGCTGGATTATCCGTAGGCCTTGCTTCTATTGGACCTGGCATTGGTCAAGGCACTGCTGCGGGACAAGCTGTTGAAGGTATTGCGAGACAACCAGAGGCGGAGGGTAAAATACGAGGCACCTTACTGCTAAGTTTAGCTTTTATGGAAGCTTTAACTATTTATGGATTAGTTGTAGCTCTGGCACTTTTATTTGCTAATCCATTTGTTTGA	1				atpH
atpF CDS	39421	40674	forward	CDS	561	ATGAGGGGAGAGCGTATGAAAAATGTAACTGATTCTTTCATTTCCCTATCCTCCGCTGAGGGTTTCGGGTTAAATACCAATATTTTAGAAACAAATATAATAAATCTCAGTGTGGTGCTTGGTGTACTGATCTATTTCGGAAAGGGAGTGTTAAGTAATCTATTAGATAACCGTAAAGAGAAAATATTGAGTACTATTCAGAATTCTGACGAACTATGTAAAGGAGCTGCTAATCAGCTTGAGCAAGCCCGGGTTCGCTTACGGGAAGTAGAAATGCGAGCACGCGAAATTCGGGTAAATGGATACTCTCAAATAGAACAAGAAAAAGAGGATCTTATCGATATTGCTTGTATTAATTTGAAACAATTAGAAAATTCAAAGAATGAAACCATTCACTTG…	2	ATP synthase CF0 B chain	11		atpF
atpF gene	39421	40674	forward	gene	1254	ATGAGGGGAGAGCGTATGAAAAATGTAACTGATTCTTTCATTTCCCTATCCTCCGCTGAGGGTTTCGGGTTAAATACCAATATTTTAGAAACAAATATAATAAATCTCAGTGTGGTGCTTGGTGTACTGATCTATTTCGGAAAGGGAGTGTGTGCGAGTTGTATATTTGAATAATCTAGCTGGATCCAACCAACTGCACTTTGTAGATAGAAAAGTGCATGATCTCAACGAATTACTTCTAAAAGGGAAAAAAATATGGAAGAACTATAGCATTTCGTAATTGATTGGGAAATTTTCTTACCAATCCCAACCAACAAGAGAAAATCTTTAGAATGGTTAAAGCTAAACTGCTTGAAGTCCAAGCACAACTGGGTACTCTTTCCACCGCTGTGCTAATAT…	1				atpF
atpA CDS	40775	42298	forward	CDS	1524	ATGGTAACTATTCGACCCGATGAAATCAGTAGTATGATACGTAAACAGATTGAACAATATAATAACGAGGTCCAAGTTGTTAATATTGGTACTGTACTTCAAGTAGGAGATGGCATTGCTCGTATTCATGGTCTTGATAAAGTAATGGCAGGGGAATTAGTAGAATTCGTAGATGGTACAGTAGGTATTGCCCTAAATCTAGAATCAGATAATGTTGGAGCTGTATTAATGGGTGATGGCTTGATGATACAAGAGGGCAGTTCCGTGAGAGCAACAGGAAAAATTGCTCAGATACCAGTAAGTGATGCTTATTTGGGTCGAGTTGTAAATGCGCTAGCTCGACCTATTGATGGTAAGGGTAAGATTTCATCTTCCGAATCTCGATTGATCGAATCTCCC…	1	ATP synthase CF1 alpha chain	11		atpA
atpA gene	40775	42298	forward	gene	1524	ATGGTAACTATTCGACCCGATGAAATCAGTAGTATGATACGTAAACAGATTGAACAATATAATAACGAGGTCCAAGTTGTTAATATTGGTACTGTACTTCAAGTAGGAGATGGCATTGCTCGTATTCATGGTCTTGATAAAGTAATGGCAGGGGAATTAGTAGAATTCGTAGATGGTACAGTAGGTATTGCCCTAAATCTAGAATCAGATAATGTTGGAGCTGTATTAATGGGTGATGGCTTGATGATACAAGAGGGCAGTTCCGTGAGAGCAACAGGAAAAATTGCTCAGATACCAGTAAGTGATGCTTATTTGGGTCGAGTTGTAAATGCGCTAGCTCGACCTATTGATGGTAAGGGTAAGATTTCATCTTCCGAATCTCGATTGATCGAATCTCCC…	1				atpA
trnR-UCU tRNA	42347	42418	reverse	tRNA	72	GCGTCCATCGTCTAATGGATAGGACAGAGGTCTTCTAAACCTTAAGTATAGGTTCAAATCCTATTGGACGTA	1	trnR-UCU			tRNA013
trnR-UCU gene	42347	42418	reverse	gene	72	GCGTCCATCGTCTAATGGATAGGACAGAGGTCTTCTAAACCTTAAGTATAGGTTCAAATCCTATTGGACGTA	1				tRNA013
trnG-UCC tRNA	42595	43461	reverse	tRNA	71	GCGGGTATAGTTTAGTGGTAAAACCCTAGCCTTCCAAGCTAACGATGCGGGTTCGATTCCCGCTACCCGCT	2	trnG-UCC			tRNA014
trnG-UCC gene	42595	43461	reverse	gene	867	GCGGGTATAGTTTAGTGGTAAAAGTGTGATTCGTTCTATCATTATATTCAACAGAGTTGAAGGATCTTTCAACTCTCGTCTATATTTTGAAAAAAAAAGCTCTATTTCTATATAGGTTCCAAACCTCTCCTATGAATACCCTGGTTCAGGAAAGGAATTGTGCACATTCTCGTAATTTGGATTTGGAATGATAAAACAACCTTATTTTCCATTCCATCCAAGATGGCGAAACAGAATGTAGAATGTTTTCAAGGATTAGACCGATCTATCTAATCAGATCAATTAAAGATCCATGGATATCAAAAGATTATTTTTCATCGTAACTAAATGTTCAACTGCTAGAATAGCAAAAGTTGGAGCCAAATAGCTAGATAACAGTGACTTTGGTTTACTTGAGTC…	1				tRNA014
psaM CDS	43998	44093	forward	CDS	96	ATGATATCACTAGGTCAAATTTTGATAGCCCTTTTAGCTGCTTTTATAGTATTATTTTTAGCTTTCAGATTAGCTAGAGCACTGTATGCTTCATAA	1	photosystem I subunit XII	11		psaM
psaM gene	43998	44093	forward	gene	96	ATGATATCACTAGGTCAAATTTTGATAGCCCTTTTAGCTGCTTTTATAGTATTATTTTTAGCTTTCAGATTAGCTAGAGCACTGTATGCTTCATAA	1				psaM
trnS-GCU tRNA	44262	44348	forward	tRNA	87	GGAGAGATGGCTGAGCGGACTAAAGCGGTGGATTGCTAATCCGTTGTACAGACTATTTGTACCGAGGGTTCGAATCCCTCTCTCTCC	1	trnS-GCU			tRNA015
trnS-GCU gene	44262	44348	forward	gene	87	GGAGAGATGGCTGAGCGGACTAAAGCGGTGGATTGCTAATCCGTTGTACAGACTATTTGTACCGAGGGTTCGAATCCCTCTCTCTCC	1				tRNA015
psbI CDS	44430	44540	reverse	CDS	111	ATGCTTACTCTTAAGCTGTTCGTTTACACAGTAGTGATATTTTTTGTTTCTCTCTTTATCTTTGGATTCCTATCAAACGATCCAGGACGAAATCCTGGGCGTAAAGAATAG	1	photosystem II protein I	11		psbI
psbI gene	44430	44540	reverse	gene	111	ATGCTTACTCTTAAGCTGTTCGTTTACACAGTAGTGATATTTTTTGTTTCTCTCTTTATCTTTGGATTCCTATCAAACGATCCAGGACGAAATCCTGGGCGTAAAGAATAG	1				psbI
psbK CDS	45130	45315	reverse	CDS	186	ATGCCAGTTATCCTCAACCTCCATATTTGTCTAGACGATGCTGCTTTTCATTTGAATAATCCCTTTTTTGCCAAATTGCCTGAAGCTTATGCGATTTTCGATCCAATTGTTAATGTAATGCCAATTATCCCTCTGTTCTTTTTTTTATTAGCCTTTGCTTGGCAAGCTGCCGTAAGTTTTCGATAA	1	photosystem II protein K	11		psbK
psbK gene	45130	45315	reverse	gene	186	ATGCCAGTTATCCTCAACCTCCATATTTGTCTAGACGATGCTGCTTTTCATTTGAATAATCCCTTTTTTGCCAAATTGCCTGAAGCTTATGCGATTTTCGATCCAATTGTTAATGTAATGCCAATTATCCCTCTGTTCTTTTTTTTATTAGCCTTTGCTTGGCAAGCTGCCGTAAGTTTTCGATAA	1				psbK
trnQ-UUG tRNA	45615	45687	forward	tRNA	73	TGGGGCGTGGCCAAGCGGTAAGGCAGCAGGTTTTGGTCCTGTTATTGCGAAGGTTCGAATCCTTCCGTCCCAG	1	trnQ-UUG			tRNA016
trnQ-UUG gene	45615	45687	forward	gene	73	TGGGGCGTGGCCAAGCGGTAAGGCAGCAGGTTTTGGTCCTGTTATTGCGAAGGTTCGAATCCTTCCGTCCCAG	1				tRNA016
trnL-UAA tRNA	45939	46503	forward	tRNA	88	GGGGATATGGCGGAATCGGTAGACGCTACGGACTTAAAAAAATCCGTTGGTTTTATAGATCGTGAGGGTTCGAGTCCCTCTATCCCCA	2	trnL-UAA			tRNA017
trnL-UAA gene	45939	46503	forward	gene	565	GGGGATATGGCGGAATCGGTAGACGCTACGGACTTAAATTTTTTGAGCCTTGGTATGGAAACTTACCAAGTGATAGCATCCAAATCCAGGGAACCCTGGGATATTTTGAATGGGGAATCCTGAGCCAAATCCGATTTATAGAGACAATAGTTTCCTTTCCGAGAAAGGGATAGGTGCAGAGACTCAACGGAAGCTATTCTAACGAATCAACATAATTTGAATTGGATACAATACATTATTATACAGAATGTCTTTTGTATTTTATTTAACGCTTGAAAAAGCATTATATATCACCAATAAACAAAAATAACGATTAGAGCTTGAATTGTTCTAGGTTTGTTTTGAAAAAACATGCCTAGCTTCAAATTGAAATTGAAGGATTTTTCCAATTAAGAGCTT…	1				tRNA017
trnF-GAA tRNA	46748	46820	forward	tRNA	73	GCCGGGATAGCTCAGTTGGTAGAGCAGAGGACTGAAAATCCTTGTGTCACCAGTTCAAATCTGGTTCCTGGCA	1	trnF-GAA			tRNA018
trnF-GAA gene	46748	46820	forward	gene	73	GCCGGGATAGCTCAGTTGGTAGAGCAGAGGACTGAAAATCCTTGTGTCACCAGTTCAAATCTGGTTCCTGGCA	1				tRNA018
ndhD CDS	47117	48616	reverse	CDS	1500	ATGAGTAATTTACCTTGGTTAACAACAATTGTTATTTTGCCCATATCTGCGGGGTTATTAATCCCATTATTTCCCCATAAAGGAAATAAAATGATTCGATGGTATACTCTAGGTATTTGCTTATTAGATCTTCTTTTAATGACCTATATATTCCGTTATCATTATCATTTTGATAATTCATTAATCCAATTGGAAGAGGATTATAACTGGATAAATCTTATCCATTTTCATTGGAAACTGGGAATTGATGGATTTTCCATTGGACTTATTTTATTAACGGGATTTGTAACTACTTTAGCTACTTTAGCTGCTTGGCCAGTTACTCGGAATCCGCGATTATTGCATTTCTTGATGTTGGCAATGTACAGTGGCCAATTGGGGTTATTTGCTTCTCGAGAT…	1	NADH-plastoquinone oxidoreductase subunit 4	11		ndhD
ndhD gene	47117	48616	reverse	gene	1500	ATGAGTAATTTACCTTGGTTAACAACAATTGTTATTTTGCCCATATCTGCGGGGTTATTAATCCCATTATTTCCCCATAAAGGAAATAAAATGATTCGATGGTATACTCTAGGTATTTGCTTATTAGATCTTCTTTTAATGACCTATATATTCCGTTATCATTATCATTTTGATAATTCATTAATCCAATTGGAAGAGGATTATAACTGGATAAATCTTATCCATTTTCATTGGAAACTGGGAATTGATGGATTTTCCATTGGACTTATTTTATTAACGGGATTTGTAACTACTTTAGCTACTTTAGCTGCTTGGCCAGTTACTCGGAATCCGCGATTATTGCATTTCTTGATGTTGGCAATGTACAGTGGCCAATTGGGGTTATTTGCTTCTCGAGAT…	1				ndhD
psaC CDS	48746	48991	reverse	CDS	246	ATGGCACATTCAGTCAAAATTTATGATACATGCATTGGTTGTACCCAGTGTGTACGAGCGTGTCCCACAGATGTATTAGAAATGATACCTTGGGAAGGATGTAAAGCTAAGCAAATTGCTTCTGCTCCAAGAACAGAAGACTGCGTAGGTTGTAAGAGGTGTGAATCGGCTTGTCCAACGGATTTCTTAAGTGTACGTGTTTATTTATGGCATGAAACAACACGCAGTATGGGTCTAGCTTACTAA	1	photosystem I subunit VII	11		psaC
psaC gene	48746	48991	reverse	gene	246	ATGGCACATTCAGTCAAAATTTATGATACATGCATTGGTTGTACCCAGTGTGTACGAGCGTGTCCCACAGATGTATTAGAAATGATACCTTGGGAAGGATGTAAAGCTAAGCAAATTGCTTCTGCTCCAAGAACAGAAGACTGCGTAGGTTGTAAGAGGTGTGAATCGGCTTGTCCAACGGATTTCTTAAGTGTACGTGTTTATTTATGGCATGAAACAACACGCAGTATGGGTCTAGCTTACTAA	1				psaC
ndhE CDS	49370	49672	reverse	CDS	303	ATGCTCGAACATGCGCTTATTTTAGGTGCTTATTTATTCTCTATCGGTATTTATGGACTAGTAACAAGTCGAAACATGGTTAAAGCACTTATGTGTCTTGAGCTAATACTCAATGCGGTTAATTTAAACCTAGTAACATTCTCAGATTTTTTTGATAGTAGGCAAGTAAAGGGGGATATCTTCTCGATCTTTGTTATAGCTATTGCTGCTGCTGAAGCAGCTATTGGATTAGCTATTGTTCTGGCAATATATCGTAACAGAAAATCAACTCGTATCGATCAATTTAATTTGTCAAAATGGTAA	1	NADH-plastoquinone oxidoreductase subunit 4L	11		ndhE
ndhE gene	49370	49672	reverse	gene	303	ATGCTCGAACATGCGCTTATTTTAGGTGCTTATTTATTCTCTATCGGTATTTATGGACTAGTAACAAGTCGAAACATGGTTAAAGCACTTATGTGTCTTGAGCTAATACTCAATGCGGTTAATTTAAACCTAGTAACATTCTCAGATTTTTTTGATAGTAGGCAAGTAAAGGGGGATATCTTCTCGATCTTTGTTATAGCTATTGCTGCTGCTGAAGCAGCTATTGGATTAGCTATTGTTCTGGCAATATATCGTAACAGAAAATCAACTCGTATCGATCAATTTAATTTGTCAAAATGGTAA	1				ndhE
ndhG CDS	49831	50373	reverse	CDS	543	ATGAATCGACCTGAATCGATATATAATCTTCTTTTGGCTCCTCTAACGCTAAGTCTTATATTAGGAGGTATAGGAGTAGTATTACTTACTAATATAATTTATTCTGCTCTTTCATTGGGGCTAGTTCTTATTTGTATATCCCTTTTCTATATTATATTGAACGCGGATTTCGTAGCTGTTGCACAAATCCTGATCTACATAGGAGCTGTTAATATTTTGATTCTATTTGCCGTGATGTTGATGAATAATCCGAAATATCCTAATTATGCCCCTCCCTGGACCGTCGGAGATAGTATTACTTCAATAGTTTGTACGAGTCTTTTTTGTTCATTAATTACTATTATCTTGAACATATCATGGTTCGGAATATCTCTGACTCAAAAATCAGATCAAATGTTA…	1	NADH-plastoquinone oxidoreductase subunit 6	11		ndhG
ndhG gene	49831	50373	reverse	gene	543	ATGAATCGACCTGAATCGATATATAATCTTCTTTTGGCTCCTCTAACGCTAAGTCTTATATTAGGAGGTATAGGAGTAGTATTACTTACTAATATAATTTATTCTGCTCTTTCATTGGGGCTAGTTCTTATTTGTATATCCCTTTTCTATATTATATTGAACGCGGATTTCGTAGCTGTTGCACAAATCCTGATCTACATAGGAGCTGTTAATATTTTGATTCTATTTGCCGTGATGTTGATGAATAATCCGAAATATCCTAATTATGCCCCTCCCTGGACCGTCGGAGATAGTATTACTTCAATAGTTTGTACGAGTCTTTTTTGTTCATTAATTACTATTATCTTGAACATATCATGGTTCGGAATATCTCTGACTCAAAAATCAGATCAAATGTTA…	1				ndhG
ndhI CDS	50672	51172	reverse	CDS	501	ATGTTCTCCATGGTAACTGGGTTTATGAATTATAGTGAACAAGCAATACAGGCTGCGAGATACATCGGTCAAGGTTTTATGGTTACCTTATATCACATGAATCGTTTACCTATTACTATTCAATATCCCTATGAAAAATTGATTCCATCAGAACGATTTCGCGGGAGGATCCACTTTGAATTTGATAAATGTATTGCTTGTGAAGTATGCGTCCGTGTATGCCCGATCAATCTACCTGTTGTGGATTGGAAAGTCGGAATAGATATTGGAAAAAAACGATTGGAAAATTATAGTATTGATTTTGGAATTTGTATCTTTTGTGGAAATTGTGTCGAATATTGCCCTACAAATTGTCTGGCGATGACTGAAGAATATGAACTTTCGACCTATGATCGTCAT…	1	NADH-plastoquinone oxidoreductase subunit I	11		ndhI
ndhI gene	50672	51172	reverse	gene	501	ATGTTCTCCATGGTAACTGGGTTTATGAATTATAGTGAACAAGCAATACAGGCTGCGAGATACATCGGTCAAGGTTTTATGGTTACCTTATATCACATGAATCGTTTACCTATTACTATTCAATATCCCTATGAAAAATTGATTCCATCAGAACGATTTCGCGGGAGGATCCACTTTGAATTTGATAAATGTATTGCTTGTGAAGTATGCGTCCGTGTATGCCCGATCAATCTACCTGTTGTGGATTGGAAAGTCGGAATAGATATTGGAAAAAAACGATTGGAAAATTATAGTATTGATTTTGGAATTTGTATCTTTTGTGGAAATTGTGTCGAATATTGCCCTACAAATTGTCTGGCGATGACTGAAGAATATGAACTTTCGACCTATGATCGTCAT…	1				ndhI
ndhA CDS	51286	53135	reverse	CDS	1107	ATGGTGATTAATATAGCAGATCTCGAAGAACAAGCTATCAATTTATTTTCTCGATTGGGATTTTCAAGAGAAATCTCTAGTCTTATATGGATTCTAATCAACATAATTATCCTTCTATTGGGAATTACGATAGGATTATTAGTTATTGTATGGCTCGAAAGAAAAATATCTGCGGGAATACAACAACGCATTGGACCTGAATACGCCGGTCCTTTGGGAATTATTCAAGCTTTGACGGATGGAATAAAATTACTGCTAAAAGAGGATATTATTCCATCTAGGGGGGATATTTGGTTATTTAGTATTGGACCAGCGGTAGTGGTCATACCTATTTTTTTAGGCTATTTAGTAATTCCCTTTGGTCGCCACATTATTTTAATGGATCTTAGTATAGGCGTT…	2	NADH-plastoquinone oxidoreductase subunit 1	11		ndhA
ndhA gene	51286	53135	reverse	gene	1850	ATGGTGATTAATATAGCAGATCTCGAAGAACAAGCTATCAATTTATTTTCTCGATTGGGATTTTCAAGAGAAATCTCTAGTCTTATATGGATTCTAATCAACATAATTATCCTTCTATTGGGAATTACGATAGGATTATTAGTTATTGTATGGCTCGAAAGAAAAATATCTGCGGGAATACAACAACGCATTGGACCTGAATACGCCGGTCCTTTGGGAATTATTCAAGCTTTGACGGATGGAATAAAATTACTGCTAAAAGAGGATATTATTCCATCTAGGGGGGATATTTGGTTATTTAGTATTGGACCAGCGGTAGTGGTCATACCTATTTTTTTAGGCTATTTAGTAATTCCCTTTGGTCGCCACATTATTTTAATGGATCTTAGTATAGGCGTT…	1				ndhA
ndhH CDS	53137	54318	reverse	CDS	1182	ATGATTATGGTTGCTAGGGAGAAAGACCTCATGATGGTAAGTATGGGTCCTCATCATCCATCAATGCATGGTGTTCTTCGACTGATTGTTACTCTAGATGGTGAAGATGTTATTGACTGTGAACCTATATTAGGTTATTTACATAGAGGGATGGAAAAAATTGCTGAGAACCGAACAATTGTTCAATATCTCCCCTATGTAACACGATGGGATTATTTGGCTACTATGTTCACAGAGGCGATAACGGTTAATGCACCAGAAAAATTGGAAAATATTCAAATACCTAAAAGGGCTAGCTATATTAGAATGATTATGCTAGAGTTAAGTCGTATAGCTTCTCATTTGTTATGGCTTGGACCTTTCATGGCTGATATTGGTGCGCAGACTCCTTTCTTTTAT…	1	NADH-plastoquinone oxidoreductase subunit	11		ndhH
ndhH gene	53137	54318	reverse	gene	1182	ATGATTATGGTTGCTAGGGAGAAAGACCTCATGATGGTAAGTATGGGTCCTCATCATCCATCAATGCATGGTGTTCTTCGACTGATTGTTACTCTAGATGGTGAAGATGTTATTGACTGTGAACCTATATTAGGTTATTTACATAGAGGGATGGAAAAAATTGCTGAGAACCGAACAATTGTTCAATATCTCCCCTATGTAACACGATGGGATTATTTGGCTACTATGTTCACAGAGGCGATAACGGTTAATGCACCAGAAAAATTGGAAAATATTCAAATACCTAAAAGGGCTAGCTATATTAGAATGATTATGCTAGAGTTAAGTCGTATAGCTTCTCATTTGTTATGGCTTGGACCTTTCATGGCTGATATTGGTGCGCAGACTCCTTTCTTTTAT…	1				ndhH
rps15 CDS	54426	54686	reverse	CDS	261	ATGATCAAAAATTTGTCCGTTCGCCCCTCTTTGATTCCTAGAGAACAAAGAGGATCTGTTGAATCTCAAGTATGTTATTTAACCGGTCGAATTAAAAGACTTACTGAACATTTGGACCTACATGGAAGAGACTACTCGTCCCAAAGAGGTTTGTGGAAAATTGTGGGTAAACGTAAACGACTTCTGATTTATCTGTTCAAGAAAGATAGACTTCGTTACAAAAGTTTAATCGGTCAATTAGATATTCGCGGACCGCGTTAA	1	ribosomal protein S15	11		rps15
rps15 gene	54426	54686	reverse	gene	261	ATGATCAAAAATTTGTCCGTTCGCCCCTCTTTGATTCCTAGAGAACAAAGAGGATCTGTTGAATCTCAAGTATGTTATTTAACCGGTCGAATTAAAAGACTTACTGAACATTTGGACCTACATGGAAGAGACTACTCGTCCCAAAGAGGTTTGTGGAAAATTGTGGGTAAACGTAAACGACTTCTGATTTATCTGTTCAAGAAAGATAGACTTCGTTACAAAAGTTTAATCGGTCAATTAGATATTCGCGGACCGCGTTAA	1				rps15
rpl32 CDS	55225	55494	reverse	CDS	270	ATGGCTGTACCAAAAAAACGCACCTCTAAATCCAAAAAACAAAATCGTAACAATGTTTGGAGGAAAAAAGCGTATTGGGCCGCAGCAAAAGCTCTTTCTTATGTTAAGAGTGAGTATATTTATTCTGAGCTTGAGCTTTACGGTGATGGTGATTGGAAGATATTCCCTGCAGCTAATTCACCGGGAAGAAAACCCGAGGGTTTTCTTTCCTCCACAGCATCCTCCATAGCAGAGGAAGAGGATAAGCGGGAACGAGAAGAAAGAGGATGA	1	ribosomal protein L32	11		rpl32
rpl32 gene	55225	55494	reverse	gene	270	ATGGCTGTACCAAAAAAACGCACCTCTAAATCCAAAAAACAAAATCGTAACAATGTTTGGAGGAAAAAAGCGTATTGGGCCGCAGCAAAAGCTCTTTCTTATGTTAAGAGTGAGTATATTTATTCTGAGCTTGAGCTTTACGGTGATGGTGATTGGAAGATATTCCCTGCAGCTAATTCACCGGGAAGAAAACCCGAGGGTTTTCTTTCCTCCACAGCATCCTCCATAGCAGAGGAAGAGGATAAGCGGGAACGAGAAGAAAGAGGATGA	1				rpl32
ndhF CDS	56154	58370	forward	CDS	2217	ATGGAATTCATATACAAATATGCTTGGATTGTGCCTTTCCTTCCGCTTTCAGCTTCTGTACCAATCGGATTAGGCTCCTTATTTTTTCCAGGAGCAACTAAGAGTGTTCGCCGTACATGGGCTCTTATTAGCATTTTTCTGTTAAGCGTAGCTATGTTTCTTTCTTTCAATTTGTTCTTGCAACAGATTACCGGTGGCCCCATCTATCGATATTTCTGGTCCTGGGTTATCAATAATAAGTTTTCATTAGAGTTGGGCTATTTGATTGATCCACTTACTTCCATTATGTTAGTTTTAGTCACAACAGTTGGAACCATGGTTATGATCTACAGCGATAATTATATGTCTCATGATAAAACATATGTGAGGTTTTTTGCTTACCTGAATTTTTTCAATGCT…	1	NADH-plastoquinone oxidoreductase subunit 5	11		ndhF
ndhF gene	56154	58370	forward	gene	2217	ATGGAATTCATATACAAATATGCTTGGATTGTGCCTTTCCTTCCGCTTTCAGCTTCTGTACCAATCGGATTAGGCTCCTTATTTTTTCCAGGAGCAACTAAGAGTGTTCGCCGTACATGGGCTCTTATTAGCATTTTTCTGTTAAGCGTAGCTATGTTTCTTTCTTTCAATTTGTTCTTGCAACAGATTACCGGTGGCCCCATCTATCGATATTTCTGGTCCTGGGTTATCAATAATAAGTTTTCATTAGAGTTGGGCTATTTGATTGATCCACTTACTTCCATTATGTTAGTTTTAGTCACAACAGTTGGAACCATGGTTATGATCTACAGCGATAATTATATGTCTCATGATAAAACATATGTGAGGTTTTTTGCTTACCTGAATTTTTTCAATGCT…	1				ndhF
trnN-GUU tRNA	59193	59265	reverse	tRNA	73	TCCTCAGTAGCTCAGTGGTAGAGCGGTCGGCTGTTAACCGATTGGTCGTAGGTTCAAATCCTATTTGAGGAGA	1	trnN-GUU			tRNA019
trnN-GUU gene	59193	59265	reverse	gene	73	TCCTCAGTAGCTCAGTGGTAGAGCGGTCGGCTGTTAACCGATTGGTCGTAGGTTCAAATCCTATTTGAGGAGA	1				tRNA019
trnR-ACG tRNA	59975	60048	reverse	tRNA	74	GGGCCTGTAGCTCAGAGGATTAGAGCACGTGGCTACGAACCACGGTGTCGGGGGTTCAAATCCCTCCTCGCCCA	1	trnR-ACG			tRNA020
trnR-ACG gene	59975	60048	reverse	gene	74	GGGCCTGTAGCTCAGAGGATTAGAGCACGTGGCTACGAACCACGGTGTCGGGGGTTCAAATCCCTCCTCGCCCA	1				tRNA020
rrn5 rRNA	60150	60270	reverse	rRNA	121	AATTCTGGTGTCTCAGGCGTAGGGGAACCACACCAATCCATCCCGAACTTGGTGGTTAAACTTTACTGCGGTGACGATACTGCAGGGGAAGCCCTGTGGAAAAATAGCTCGATGCCAGAAT	1	rrn5 ribosomal RNA			rRNA001
rrn5 gene	60150	60270	reverse	gene	121	AATTCTGGTGTCTCAGGCGTAGGGGAACCACACCAATCCATCCCGAACTTGGTGGTTAAACTTTACTGCGGTGACGATACTGCAGGGGAAGCCCTGTGGAAAAATAGCTCGATGCCAGAAT	1				rRNA001
rrn4.5 rRNA	60600	60701	reverse	rRNA	102	TAAGGTCATGGCGAGACGAGCCGTTTATTAGACGATAGGTGTCAAGTGGAAGTGCAGTGATGCATGCAGCCGAGGCATCCTAAGAGACCGGAAGATTTGAAC	1	rrn4.5 ribosomal RNA			rRNA002
rrn4.5 gene	60600	60701	reverse	gene	102	TAAGGTCATGGCGAGACGAGCCGTTTATTAGACGATAGGTGTCAAGTGGAAGTGCAGTGATGCATGCAGCCGAGGCATCCTAAGAGACCGGAAGATTTGAAC	1				rRNA002
rrn23 rRNA	60703	63558	reverse	rRNA	2856	TCAAAAAACTAAAGGGCCTACGGTGGATACCTAGGCACCCAGAGACGAAGAAGGGCGTGGTAAGCGACGAAATGCTTCGGGGAGTGGAAATTGAGCATAGATCCGGAGATTCCCGAATAGGTTAACCTTTTTAACTATCTGTCGAATCCATAGGCAGACAAGGGGCAACCTGGCGAACTGAAACATCTTAGTAGCCAGAGGAAGAGAAAGCAAAAGCGATTCCCGTAGTAGCGGCGAGCGAAATGGGATCAGCCTAAACCGTTAAAACGGGGTTGTGGGAGAGCAATCTAAGCGTCATGCTGCTAGGCGAAGCAGTGGGTGGAATACCGCACCCTAGATGGTGAGAGTCCAGTAGCCGAAAGCATCGTGACAGCTTACGCTCTAACCCGAGTAGCATGG…	1	rrn23 ribosomal RNA			rRNA003
rrn23 gene	60703	63558	reverse	gene	2856	TCAAAAAACTAAAGGGCCTACGGTGGATACCTAGGCACCCAGAGACGAAGAAGGGCGTGGTAAGCGACGAAATGCTTCGGGGAGTGGAAATTGAGCATAGATCCGGAGATTCCCGAATAGGTTAACCTTTTTAACTATCTGTCGAATCCATAGGCAGACAAGGGGCAACCTGGCGAACTGAAACATCTTAGTAGCCAGAGGAAGAGAAAGCAAAAGCGATTCCCGTAGTAGCGGCGAGCGAAATGGGATCAGCCTAAACCGTTAAAACGGGGTTGTGGGAGAGCAATCTAAGCGTCATGCTGCTAGGCGAAGCAGTGGGTGGAATACCGCACCCTAGATGGTGAGAGTCCAGTAGCCGAAAGCATCGTGACAGCTTACGCTCTAACCCGAGTAGCATGG…	1				rRNA003
trnA-UGC	63693	64540	reverse	tRNA	73	GGGGATATAGCTCAGTTGGTAGAGCTCCGCTCTTGCAAGGCGGATGTCAGCGGTTCGAGTCCGCTTATCTCCA	2	trnA-UGC			tRNA021
trnA-UGC gene	63693	64540	reverse	gene	848	GGGGATATAGCTCAGTTGGTAGAGCTCCGCTCTTGCAATCGGGTCGTTGCGATTACGGGTTGGATGTCTGATTGTTTCGGCGGTAATGATAGTATTTTTTACCTGAACCAGTGGCTCACTTTTTATCAGTAATGAGGGAAAGGACCGTAACATGCCACTGAAAAACTCTATTGAGACGAAGATAGACTGTCAAGAACGTAGAGAAGGTAGGGTGGGTAGTTGGTTAGATCTAGTATCGATCGTACATGGCCGATAGTTGGAGTCGGCGGCTCTCCTAGGGATCCTTCTTCTAGGATCCTCGGGGAAGAGGATCAAGTTGGCCCTTGCGAACAACTTGAGATACTATCTCCCTTCAACCCTTTTGAGCCCAAAAAATGGGGCAGAAGGAGGAAAAGTCAT…	1				tRNA021
trnI-GAU tRNA	64592	65540	reverse	tRNA	77	GGGCTATTAGCTCAGTGGTAGAGCGCGCCCCTGATAATTGCGGGGCGAGGTCTCTGGTTCAAGCCCAGGATAGCCCA	2	trnI-GAU			tRNA022
trnI-GAU gene	64592	65540	reverse	gene	949	GGGCTATTAGCTCAGTGGTAGAGCGCGCCCCTGATAATTGCGTCGTTGTGCCTGGGCTGTGAAGGCTATCAGCCACATGGATAGTTCAATGTGCTCATCAACGCCTGACCCAGAGATGTGGATCATCCAAGGCACATTAGCATGGCGTACTCCTTCTGTTCGAACCAGGGTTTGAAACTGACTTTCTTATCAGAAGGATAGATGGGGTGATTAAGGTGAGATCGAATGTAGATCAAATTTTCTATTCATTCGTGGGATCTGGGCGGTCCTGGGTAGCCAATTTGGCTACTTTTTTCTCGAGAATCCATACATATCTTATCAGTGTATGGAAGGCTATCTCTCGAGCACAGGCTGAAGTTCTTATTATAAGCCTAAATGTGTAAAAAAAGCACCTAATAA…	1				tRNA022
rrn16 rRNA	65983	67469	reverse	rRNA	1487	AGGATGAACGCTGGCGGCATGCTTAACACATGCAAGTCGAACGGGAAGTGGTGTTTCCAGTGGCGAACGGGTGAGTAATGCGTAAGAACCTGCCCTTGGGAGGGGAACAACAGCTGGAAACGGTTGCTAATACCCCATAGAATTAGTACCTCCATGAGGTAGGCTGAGGAGCAAAAGGGAGGAATCCGCCCAAGGAGGGGCTCACGTCTGATTAGCTAGTTGGTGAGGCAATGGCTTACCAAGGCTCCGATCAGTAGTTGGTCTGAGAGGATGATCAGCCACACTGGGACTGAGACACGGCCCAGACTCCTACGGGAGGCAGCAGTGAGGAATTTTCCGCAATGGGCGAAAGCCTGACGGAGCAATGCCGCGTGAAGGAACAAGGCTCACGGGTCGTAA…	1	rrn16 ribosomal RNA			rRNA005
rrn16 gene	65983	67469	reverse	gene	1487	AGGATGAACGCTGGCGGCATGCTTAACACATGCAAGTCGAACGGGAAGTGGTGTTTCCAGTGGCGAACGGGTGAGTAATGCGTAAGAACCTGCCCTTGGGAGGGGAACAACAGCTGGAAACGGTTGCTAATACCCCATAGAATTAGTACCTCCATGAGGTAGGCTGAGGAGCAAAAGGGAGGAATCCGCCCAAGGAGGGGCTCACGTCTGATTAGCTAGTTGGTGAGGCAATGGCTTACCAAGGCTCCGATCAGTAGTTGGTCTGAGAGGATGATCAGCCACACTGGGACTGAGACACGGCCCAGACTCCTACGGGAGGCAGCAGTGAGGAATTTTCCGCAATGGGCGAAAGCCTGACGGAGCAATGCCGCGTGAAGGAACAAGGCTCACGGGTCGTAA…	1				rRNA005
trnV-GAC tRNA	68072	68143	reverse	tRNA	72	AGGGATATAACTCAGTGGTAGAGTGTCACCTTGACGTGGTGAAAGTCATCAGTTCAAAACTGATTATCCCTA	1	trnV-GAC			tRNA023
trnV-GAC gene	68072	68143	reverse	gene	72	AGGGATATAACTCAGTGGTAGAGTGTCACCTTGACGTGGTGAAAGTCATCAGTTCAAAACTGATTATCCCTA	1				tRNA023
rps12 CDS	69024	108996	forward	CDS	372	GTGCCGACTATTCAACAACTTATTAGAAACGCGAGACAGCCAATAGAAAATAGAACAAAATCTCCTGCTCTTAGAGGATGCCCTCAGCGTAAAGGAGTATGTGCCAGGGTGTATACTATCACCCCTAAAAAACCAAACTCTGCCTTACGTAAAGTCGCCAGAGTACGATTAACCTCTAAATATGAAATAACTGCTTATATACCTGGTATTGACCATAATTTACAAGAACATTCTGTAGTATTAGTAAGAGGTGGAAGAGTTAAAGATTTGCCCGGTGTTAAATATCACATAATTCGAGGAATCTTAGATGCTGTCTCAGTCAAAAATCGTAAACAAGGGCGTTCTAAATATGGAGTTAAAAAGCCGAAATAA	3	ribosomal protein S12	11		rps12
rps12 gene	69024	108996	forward	gene	901	GTGCCGACTATTCAACAACTTATTAGAAACGCGAGACAGCCAATAGAAAATAGAACAAAATCTCCTGCTCTTAGAGGATGCCCTCAGCGTAAAGGAGTATGTGCCAGGGTGTATACTATCACCCCTAAAAAACCAAACTCTGCCTTACGTAAAGTCGCCAGAGTACGATTAACCTCTAAATATGAAATAACTGCTTATATACCTGGTATTGACCATAATTTACAAGAACATTCTGTAGTATTAGTAAGAGGTGGAAGAGTTAAAGATTTGCCCGGTGTTAAATATCACATAATTCGAGGAATCTTAGATGCTGTCTCAGTCAAAAATCGTAAACAAGGGCGTTCTAGTGCGTTGTATATTCTTATCTAAGATTTGTATCATTTTATGATGATGCCATGT…	2				rps12
rps7 CDS	69859	70326	forward	CDS	468	ATGTCACGCCAAAGTACTGTAGAAAAGAAAATTGAGAAATTTGATCCGATTTATCATAATCGATTAGTTAACATGGTCGTTAACCGTATTCTTAAACACGGAAAAAAATCATTAGCTTATCGAATTTTTTATCAATCTCTAAAAAAGATTCAACAAAAAACAGAGAAAAATCCACTAATTGTTCTACGTCAAGCAATACAAAAATTAACTCCCAAATTGATAGTAAAATCAAGACGTGTAAGTGGATCCACTTATCAAGTTCCCATTGAAATAAAAAAGAAAGAAGGAAAAATACTTGCTATTCGTTGGTTATTAGAATCATCCAGAAAACGTTCTGGTCGAAATATGCATTTCAAATTGAGTTACGAAATAATGGATGCTGCCAGAGAGAAAGGCAAT…	1	ribosomal protein S7	11		rps7
rps7 gene	69859	70326	forward	gene	468	ATGTCACGCCAAAGTACTGTAGAAAAGAAAATTGAGAAATTTGATCCGATTTATCATAATCGATTAGTTAACATGGTCGTTAACCGTATTCTTAAACACGGAAAAAAATCATTAGCTTATCGAATTTTTTATCAATCTCTAAAAAAGATTCAACAAAAAACAGAGAAAAATCCACTAATTGTTCTACGTCAAGCAATACAAAAATTAACTCCCAAATTGATAGTAAAATCAAGACGTGTAAGTGGATCCACTTATCAAGTTCCCATTGAAATAAAAAAGAAAGAAGGAAAAATACTTGCTATTCGTTGGTTATTAGAATCATCCAGAAAACGTTCTGGTCGAAATATGCATTTCAAATTGAGTTACGAAATAATGGATGCTGCCAGAGAGAAAGGCAAT…	1				rps7
ndhB CDS	70631	72791	forward	CDS	1479	ATGAAAGAATTTCATTTGCTTCTCTTCTATGGAAGTTCCATTTTTCCAGAATGTATCCTGATTTTCGGCCTATTCCTTCTTCTAGTGATCGACTTCATTTCTGATCAGAAAAAGACAACTTGGTTTTATTTCATCTCTTTAACAAGTTTAGTGCTAAGCACAGCCTTTTTGTTATTTCAATGGAGAGAAGAACCTACCATCAGTTTTTTTGGTAATTTCCAAACAAACAATTTTAATAAAATATTTCGGTTTCTCATTTTATTATGTTCCACTTTATGTATTCCTCTATCCGTGGAATACATTCAATGTACAGAAATGGCTGTAACAGAGTTTTTGTTATTCATATTAACAGCTACTCTAGGAGGAATGTTTTTATGTGGTGCTAATGATTTAACAACT…	2	NADH-plastoquinone oxidoreductase subunit 2	11		ndhB
ndhB gene	70631	72791	forward	gene	2161	ATGAAAGAATTTCATTTGCTTCTCTTCTATGGAAGTTCCATTTTTCCAGAATGTATCCTGATTTTCGGCCTATTCCTTCTTCTAGTGATCGACTTCATTTCTGATCAGAAAAAGACAACTTGGTTTTATTTCATCTCTTTAACAAGTTTAGTGCTAAGCACAGCCTTTTTGTTATTTCAATGGAGAGAAGAACCTACCATCAGTTTTTTTGGTAATTTCCAAACAAACAATTTTAATAAAATATTTCGGTTTCTCATTTTATTATGTTCCACTTTATGTATTCCTCTATCCGTGGAATACATTCAATGTACAGAAATGGCTGTAACAGAGTTTTTGTTATTCATATTAACAGCTACTCTAGGAGGAATGTTTTTATGTGGTGCTAATGATTTAACAACT…	1				ndhB
trnI-CAU tRNA	73152	73224	reverse	tRNA	73	GCATCCATGGCTGAATGGTTAAAGCACCCAACTCATAATTGGGAAGTCGCGGGTTCAATTCCTGCTGGATGCA	1	trnI-CAU			tRNA024; tRNA032
trnI-CAU gene	73152	73224	reverse	gene	73	GCATCCATGGCTGAATGGTTAAAGCACCCAACTCATAATTGGGAAGTCGCGGGTTCAATTCCTGCTGGATGCA	1				tRNA024; tRNA032
ycf2 CDS	73847	80629	forward	CDS	6783	ATGAAAAAACATGAGAACCCGTGGTCTACGGACCCTATTGGAAAGAACCGAGAAATAGTTTGGTTCTTTAGCGTTCAGTCGAAATTGAAAGATAACATGATGGAAATATTCGTTCCATGGAACGAATCCAATTTGGTGAGATTGCTAAGTCAAATATTTTCTGGTCGAGAAAGTGTTGTTAAGCTTTTTGACTTTCGGATTCTTAGTACATTACTTATACGGGATATACGTATATTTATTTTAAAAGGGCAAGCAATAAAAGCTGTAATGATAATAGCATTACCATTACTTTTCTATTTTTTAAATACTCGAGCTTTAATTGAAAGAGACAAATCATCATATAATTTGATGAAGATATTTCCATCTGTACAACATTTTGGAGCTACAAAGAAAAATTTG…	1	hypothetical protein Ycf2	11
ycf2 gene	73847	80629	forward	gene	6783	ATGAAAAAACATGAGAACCCGTGGTCTACGGACCCTATTGGAAAGAACCGAGAAATAGTTTGGTTCTTTAGCGTTCAGTCGAAATTGAAAGATAACATGATGGAAATATTCGTTCCATGGAACGAATCCAATTTGGTGAGATTGCTAAGTCAAATATTTTCTGGTCGAGAAAGTGTTGTTAAGCTTTTTGACTTTCGGATTCTTAGTACATTACTTATACGGGATATACGTATATTTATTTTAAAAGGGCAAGCAATAAAAGCTGTAATGATAATAGCATTACCATTACTTTTCTATTTTTTAAATACTCGAGCTTTAATTGAAAGAGACAAATCATCATATAATTTGATGAAGATATTTCCATCTGTACAACATTTTGGAGCTACAAAGAAAAATTTG…	1
trnL-CAA tRNA	81011	81091	reverse	tRNA	81	GCCTTGATGGTGAAATGGTAGACACGCGACATTCAAAACGTCGTGCTAAACAGCGTGGAGGTTCGAGTCCTCTTCAAGGCA	1	tRNA-Leu		GeneID:32958463	CDC99_pgt024
trnL-CAA gene	81011	81091	reverse	gene	81	GCCTTGATGGTGAAATGGTAGACACGCGACATTCAAAACGTCGTGCTAAACAGCGTGGAGGTTCGAGTCCTCTTCAAGGCA	1			GeneID:32958463	CDC99_pgt024
rpl23 CDS	81500	81799	forward	CDS	300	ATGTATGAAGTTCAATATCTAGATTTAGTACTTACAGAGAAAAGTGTTAGTCTATTTGAAAAAAATCAATATATTTTAAATGTCGATTCGGGATCGAATAAAACAAAGATCAAAAATTGGATTGAACTTTTCTTCAATGTTAAAGTAATAGGAGTCAATAGTTATCGGCCTCCGCAAAAGAAAGAAAAAAGAGGAAATATAAAACAAATAATGAAACATAGAATGCATTATAAACGCATGATTATTACACTAAAACCAGGTTATTCTATTCCACTTTTTCCTTCAAAAAAATTTATTTAA	1	ribosomal protein L23	11		rpl23
rpl23 gene	81500	81799	forward	gene	300	ATGTATGAAGTTCAATATCTAGATTTAGTACTTACAGAGAAAAGTGTTAGTCTATTTGAAAAAAATCAATATATTTTAAATGTCGATTCGGGATCGAATAAAACAAAGATCAAAAATTGGATTGAACTTTTCTTCAATGTTAAAGTAATAGGAGTCAATAGTTATCGGCCTCCGCAAAAGAAAGAAAAAAGAGGAAATATAAAACAAATAATGAAACATAGAATGCATTATAAACGCATGATTATTACACTAAAACCAGGTTATTCTATTCCACTTTTTCCTTCAAAAAAATTTATTTAA	1				rpl23
rpl2 CDS	81808	83285	forward	CDS	837	ATGAACACCCGTTCGTACAGCACTTTTACTCCGGGCACACGTGATAAATCTCTATCAAGTTTTGATGGAAAAGTCCAATCTCATCCACAAAAGAAATTGACTTCCGGCCAGCATCGTTGTGGCAAAGGTCGTAATAATAGTGGAATTATTACCATACGACATAGAGGAGGAGGTCACAAGCGTCTGTATCGTCAAATTGATTTTCGACGGAGTGAGAAAAACAACATATTGGGAAAAATTGTAACAATAGAAAGTGACCCTAATAGAAGTGCATATATCTGTCTTGTGCACTACAGAGATGGTCAAAAGACATATATTTTGCATCCGAGGGGGATTATGATTGGAGATACTATTCTGTCCGGTCCAAGAGCTCCCATATCAATGGGAAATGCCCTACCT…	2	ribosomal protein L2	11		rpl2
rpl2 gene	81808	83285	forward	gene	1478	ATGAACACCCGTTCGTACAGCACTTTTACTCCGGGCACACGTGATAAATCTCTATCAAGTTTTGATGGAAAAGTCCAATCTCATCCACAAAAGAAATTGACTTCCGGCCAGCATCGTTGTGGCAAAGGTCGTAATAATAGTGGAATTATTACCATACGACATAGAGGAGGAGGTCACAAGCGTCTGTATCGTCAAATTGATTTTCGACGGAGTGAGAAAAACAACATATTGGGAAAAATTGTAACAATAGAAAGTGACCCTAATAGAAGTGCATATATCTGTCTTGTGCACTACAGAGATGGTCAAAAGACATATATTTTGCATCCGAGGGGGATTATGATTGGAGATACTATTCTGTCCGGTCCAAGAGCTCCCATATCAATGGGAAATGCCCTACCT…	1				rpl2
rps19 CDS	83342	83635	forward	CDS	294	ATGGCACGTTCACTAAGAAAAAATACTTTTGTATCTAATGATTTGTTGAGTAAAATAGATAATCTAAACATGAATAAAGAGAAGAAGATAATAGTAACCTGGTCCCGGAGATCTGCCATTGTACCCGCAATGATCGGTCATACCATTGCTGTTCATAATGGAAAGTCACATTTACCCATTTTTATAACAAATGGTATGATAAACCACAAATTAGGAGAATTTGCACCTACTTCCATTTTCCAGGGACATGCGAAAAAGGATAAAAAATCGAAAAACGAAAAAAAAAAAAAATAA	1	ribosomal protein S19	11		rps19
rps19 gene	83342	83635	forward	gene	294	ATGGCACGTTCACTAAGAAAAAATACTTTTGTATCTAATGATTTGTTGAGTAAAATAGATAATCTAAACATGAATAAAGAGAAGAAGATAATAGTAACCTGGTCCCGGAGATCTGCCATTGTACCCGCAATGATCGGTCATACCATTGCTGTTCATAATGGAAAGTCACATTTACCCATTTTTATAACAAATGGTATGATAAACCACAAATTAGGAGAATTTGCACCTACTTCCATTTTCCAGGGACATGCGAAAAAGGATAAAAAATCGAAAAACGAAAAAAAAAAAAAATAA	1				rps19
rpl22 CDS	83726	84121	forward	CDS	396	ATGAAGATGAAATTTATAAATAGGGCTTCAACTAGAAAAATACGAGCTGTAGCTAAACATGTACGTATGTCTTCTAATAAAGCACGTAGAGTAGCTCATCAACTTCGTGGTTGTACCTATATGGAGGCACTTTCGATACTGAATTGGATGCCTCATAGAGCATGTTATCCCATATTAAAAGTACTTCGTTCTGCAGCCGCAAATGCATATCACAATATGGGTATAGATAAGGGCTTTTTATTTGTCCTTATGGCTGAAGTGAATGAAGGTCCTATTTTCAAAAGATTTCGACCTAGAGCTCGGGGACGCGGTTATCCAATACAGAAACCCACTTGTCATATAAGTATTACATTGGAGGATGTAACTGACTCTAACTCAATTATGGTAAAAAAATAG	1	ribosomal protein L22	11		rpl22
rpl22 gene	83726	84121	forward	gene	396	ATGAAGATGAAATTTATAAATAGGGCTTCAACTAGAAAAATACGAGCTGTAGCTAAACATGTACGTATGTCTTCTAATAAAGCACGTAGAGTAGCTCATCAACTTCGTGGTTGTACCTATATGGAGGCACTTTCGATACTGAATTGGATGCCTCATAGAGCATGTTATCCCATATTAAAAGTACTTCGTTCTGCAGCCGCAAATGCATATCACAATATGGGTATAGATAAGGGCTTTTTATTTGTCCTTATGGCTGAAGTGAATGAAGGTCCTATTTTCAAAAGATTTCGACCTAGAGCTCGGGGACGCGGTTATCCAATACAGAAACCCACTTGTCATATAAGTATTACATTGGAGGATGTAACTGACTCTAACTCAATTATGGTAAAAAAATAG	1				rpl22
rps3 CDS	84185	84877	forward	CDS	693	ATGGGAAACAAAATAAATCCACTTGGTTTTAGACTTGGTTTTACTCAAAACCATTGTTCCCTTTGGTTTGAAGAAAGGGATTATTCCGAAGATCTACGAGAAGATGAGAGAATATATAATTGCATTGAAAATTATGTACAACATATAAAAAGTTCCATAAATTCTAGTTATGGAGGAATTACACGTATAGAGATTCTGAAACAGACCGAATTGATTTCGGTAAATATATATATTGCATTTGTCGACTTGTTTATCGAAAAAAAGGGCCAAGAAAAAAAGAAAAAAAAAGATGACGAAGAAGAAATTAAGCAATTAAGAAAGGAAGTACAAAATATGCTTGTACAAAGTATGCTTGATTCTGTAAACAGAAAACTTGTCATTTCTATAGAAAAAGTGGAG…	1	ribosomal protein S3	11		rps3
rps3 gene	84185	84877	forward	gene	693	ATGGGAAACAAAATAAATCCACTTGGTTTTAGACTTGGTTTTACTCAAAACCATTGTTCCCTTTGGTTTGAAGAAAGGGATTATTCCGAAGATCTACGAGAAGATGAGAGAATATATAATTGCATTGAAAATTATGTACAACATATAAAAAGTTCCATAAATTCTAGTTATGGAGGAATTACACGTATAGAGATTCTGAAACAGACCGAATTGATTTCGGTAAATATATATATTGCATTTGTCGACTTGTTTATCGAAAAAAAGGGCCAAGAAAAAAAGAAAAAAAAAGATGACGAAGAAGAAATTAAGCAATTAAGAAAGGAAGTACAAAATATGCTTGTACAAAGTATGCTTGATTCTGTAAACAGAAAACTTGTCATTTCTATAGAAAAAGTGGAG…	1				rps3
rpl16 CDS	84969	86218	forward	CDS	420	ATGCTTAGTCCAAAAAGAACGAAATTTCGTCACCAACATAGGGGAAGAATCAAGGGAATATCTTCTCGGGGTAATCGCATTTGTTTTGGTAGATTTGCTCTTCAGGCATTGGAACCTGTTTGGATCACATCTGGGCAGATAGAAGCAGGACGACGAGCAATTACTCGTTATGCCCGCCGCGGCGTAAAAATATGGATACGTATATTTCCCGACAAACCTATTAGAACGAGACCTGCAGAAATACGTATGGGTTCGGGGAAAGCCAAGGGATCTCCAGAATATTGGGTATCCGTCGTCAAACCAGGTCGAATACTTTATGAAATAAGTGGAGTATCAGAAACTATAGCTAGAGCAGCTTTTCAAATCGTTGCGTATAAAATGCCTATACATACTAAATTT…	2	ribosomal protein L16	11		rpl16
rpl16 gene	84969	86218	forward	gene	1250	ATGCTTAGTGTGCGACTCGTTGAGATCAAGCTTTTGCTTCTTTTCTAAAATGATAGAGAACTCCAAATAAAAACAAATTGGTCTCTGGTATATTTAATTTATATTAATTACTAAGATCCAATAAGCTAGTTATTTCAATATAAATAGTTCTATCAAATAAACGAAAGACTTTTTCCCACAAAGAGACAAACCTATATCTCTCGTAAAGAGAAAAAGAGTCTTTGCTAATGCAAGAAAAGAAAAAGGGAAGGAAGGAGAAAAAGAAAAAATGAGATCTTCTTCCTTACAGTATTGTATGGTTCATAAATCACCCCCAAAGAGCAGTGTGATAAAGCATAAGAATTATCCTGATTATTAGAGCTTCGGATCAATGGAAACTAAGAAAATTGATTCCTGTAA…	1				rpl16
rpl14 CDS	86314	86682	forward	CDS	369	ATGATTCAGTCCCAAACTTACTTGAATGTAGCAGACAACAGTGGAGCCCGAAAATTAATGTGTATTCGAGTGCTAGGAGCAGGTAATCGTAACACCGCTAATATCGGCGATATTATCATCGCTATAATTAAAGAAGCAGCACCTAATATGCCTCTGGAAGAATCAGAGGTAGTTAGAGCCGTAGTTATACGTACGTGTAAAGAACTTAAACGTAGTGATGGAATGATAATACGATCTGATGACAATGCAGCAGTTGTCATTGATCAGAAAGGAAATCCAAGAGGAACTCGAGTTTTTGGTTCAGTTACTGAGGAATTAAGAGAATTGAATTTCACCAAAATAATCTCATTGGCTCCTGAAGTATTATAA	1	ribosomal protein L14	11		rpl14
rpl14 gene	86314	86682	forward	gene	369	ATGATTCAGTCCCAAACTTACTTGAATGTAGCAGACAACAGTGGAGCCCGAAAATTAATGTGTATTCGAGTGCTAGGAGCAGGTAATCGTAACACCGCTAATATCGGCGATATTATCATCGCTATAATTAAAGAAGCAGCACCTAATATGCCTCTGGAAGAATCAGAGGTAGTTAGAGCCGTAGTTATACGTACGTGTAAAGAACTTAAACGTAGTGATGGAATGATAATACGATCTGATGACAATGCAGCAGTTGTCATTGATCAGAAAGGAAATCCAAGAGGAACTCGAGTTTTTGGTTCAGTTACTGAGGAATTAAGAGAATTGAATTTCACCAAAATAATCTCATTGGCTCCTGAAGTATTATAA	1				rpl14
rps8 CDS	86784	87182	forward	CDS	399	ATGGGTAATGATACTATTGCTAATCTAATGACTTATATAAGAAATGCTGATATGGTAAAAAAAAAAACAGTTCGAGTAGCAGCTACTATTATTACCGAGAACATCACAAGGATTCTTCTACGAGAAGGTTTTATAGAGGATGTTAGGAAACATCGAGAAGGTAAAAAATCTTTTTTTGTTTTAACTTTAAAATCTAGGGGAAGGACGCAAAAGAGATATATAACCGCTTCAAAGCGTATTAGCAAACCTGGTCTTAGAATCTATTCTAATTCCCGAGAGATCCCTAAAGTTTTAGGTGGAATGGGGATTGCAATCCTTTCTACTTCGCAAGGAATAATGACTGATCGAGAAGCTCGACAAAAAAAAATAGGAGGGGAATTATTATGTATTTTATGGTAA	1	ribosomal protein S8	11		rps8
rps8 gene	86784	87182	forward	gene	399	ATGGGTAATGATACTATTGCTAATCTAATGACTTATATAAGAAATGCTGATATGGTAAAAAAAAAAACAGTTCGAGTAGCAGCTACTATTATTACCGAGAACATCACAAGGATTCTTCTACGAGAAGGTTTTATAGAGGATGTTAGGAAACATCGAGAAGGTAAAAAATCTTTTTTTGTTTTAACTTTAAAATCTAGGGGAAGGACGCAAAAGAGATATATAACCGCTTCAAAGCGTATTAGCAAACCTGGTCTTAGAATCTATTCTAATTCCCGAGAGATCCCTAAAGTTTTAGGTGGAATGGGGATTGCAATCCTTTCTACTTCGCAAGGAATAATGACTGATCGAGAAGCTCGACAAAAAAAAATAGGAGGGGAATTATTATGTATTTTATGGTAA	1				rps8
infA CDS	87600	87869	forward	CDS	270	ATGAATACCAAAAAGAATTTTGTCACTGTTGAGGGTGTAGTTACGATAGCATATCCTAATGGTATGTTCTTAGTCCATCTAGATAACGATATAGATGTTTTAACGGTTGTATCAGGTAAAATTAGATATCGAACAATACGAGTAGTACCGGGAGATAGAGTGACAGTTGAATTACCTCTTTACGATTTAAGCAAAGGACGTATAATATATAGACATCCCGTCAAACGAAATGATGATGATGACTTTATATCTGCTACTGATCAATATTGA	1	translation initiation factor 1	11		infA
infA gene	87600	87869	forward	gene	270	ATGAATACCAAAAAGAATTTTGTCACTGTTGAGGGTGTAGTTACGATAGCATATCCTAATGGTATGTTCTTAGTCCATCTAGATAACGATATAGATGTTTTAACGGTTGTATCAGGTAAAATTAGATATCGAACAATACGAGTAGTACCGGGAGATAGAGTGACAGTTGAATTACCTCTTTACGATTTAAGCAAAGGACGTATAATATATAGACATCCCGTCAAACGAAATGATGATGATGACTTTATATCTGCTACTGATCAATATTGA	1				infA
rpl36 CDS	87933	88046	forward	CDS	114	ATGAAAATCCGTGCTTCTGTTCGCAAAATTTGCGAAAAGTGCCGCCTAATTCGTAGACGGAAACGCCTTCTTGTAATTTGTTACAATCCGAGGCATAAACAAAAACAGGGCTAA	1	ribosomal protein L36	11		rpl36
rpl36 gene	87933	88046	forward	gene	114	ATGAAAATCCGTGCTTCTGTTCGCAAAATTTGCGAAAAGTGCCGCCTAATTCGTAGACGGAAACGCCTTCTTGTAATTTGTTACAATCCGAGGCATAAACAAAAACAGGGCTAA	1				rpl36
rps11 CDS	88280	88678	forward	CDS	399	GTGCCACGTAGAGCTACAAGAAGATTTTTGCCACGTAAAACCAAACATCGAATACTGAAAGGAGTTATTTATGTTCGAGCAAGTTTTCGCAATACCATTGTTACTGTTACAGATACACGGGGGCAAGCGGTTTCTTGGTCTTCTGCCGGTGCTTGTGGATTCAAAGGTACAAAAAGACGTTCACCATTTGCTGCTCAGACTGCAGCAGCAAATGTTGTTCATACCTTAGTAAATCAGGGTCTTCTGAAAGAAGCAGAAGTTATGATAAGTGGCCCTGGTCCGGGGAGAGATACAGCATTACGAGCCATTGCTAAAAGTGGTATACAATTAAGTTATGTACGTGATGTAACTCCTATGCCACATAACGGATGTAGACCTCCCAAAAGGAGACGTGTGTAA	1	ribosomal protein S11	11		rps11
rps11 gene	88280	88678	forward	gene	399	GTGCCACGTAGAGCTACAAGAAGATTTTTGCCACGTAAAACCAAACATCGAATACTGAAAGGAGTTATTTATGTTCGAGCAAGTTTTCGCAATACCATTGTTACTGTTACAGATACACGGGGGCAAGCGGTTTCTTGGTCTTCTGCCGGTGCTTGTGGATTCAAAGGTACAAAAAGACGTTCACCATTTGCTGCTCAGACTGCAGCAGCAAATGTTGTTCATACCTTAGTAAATCAGGGTCTTCTGAAAGAAGCAGAAGTTATGATAAGTGGCCCTGGTCCGGGGAGAGATACAGCATTACGAGCCATTGCTAAAAGTGGTATACAATTAAGTTATGTACGTGATGTAACTCCTATGCCACATAACGGATGTAGACCTCCCAAAAGGAGACGTGTGTAA	1				rps11
rpoA CDS	88737	89765	forward	CDS	1029	ATGAATCAGAATGAAATATCAGTCTCAATGAAGATACCAGAATTGAAGTGCGTCGAATCCAGAACAGAGAATAAGCGTTTTCATTATAGTCGTTTCACTCTATCTCCGCTTCGCAAAGGTCAAGCTAATACAATAGGCAGCGCAATAAGAAGAGTTTTACTCGGAGAAGTAGAAGGAACATGTATCACACGTGCTAAATTTCACAATATATCAAACGAATATTCCGTAATAATAGGTATTGAAGAATCAATACATGAAATTTTGATGAATCTGAGAGAAATTGTACTTCGAAGTGATGCGTACGGAATTCGAGAAGGATCTATCCATGTTGTCGGACCAAAAAAAGTAACCGCTCAAGATATCATGTTACCACCTTCTGTGAGAATAATTGATACTACA…	1	RNA polymerase alpha chain	11		rpoA
rpoA gene	88737	89765	forward	gene	1029	ATGAATCAGAATGAAATATCAGTCTCAATGAAGATACCAGAATTGAAGTGCGTCGAATCCAGAACAGAGAATAAGCGTTTTCATTATAGTCGTTTCACTCTATCTCCGCTTCGCAAAGGTCAAGCTAATACAATAGGCAGCGCAATAAGAAGAGTTTTACTCGGAGAAGTAGAAGGAACATGTATCACACGTGCTAAATTTCACAATATATCAAACGAATATTCCGTAATAATAGGTATTGAAGAATCAATACATGAAATTTTGATGAATCTGAGAGAAATTGTACTTCGAAGTGATGCGTACGGAATTCGAGAAGGATCTATCCATGTTGTCGGACCAAAAAAAGTAACCGCTCAAGATATCATGTTACCACCTTCTGTGAGAATAATTGATACTACA…	1				rpoA
petD CDS	89964	91110	reverse	CDS	498	ATGGGAGTAACAAAGAAACCTGACTTAAATGATCCTGTATTAAGGGCTAAATTAGCTAAAGGCATGGGACATAATTATTATGGCGAGCCCGCTTGGCCCAATGATCTCTTATATATTTTTCCAGTAGTTATTTTTGGTACTATTGCATGTACCGTAGGTTTAGCAGTTCTAGAACCATCAATGATTGGTGAACCGGCAAATCCATTTGCAACTCCTTTGGAAATATTACCCGAATGGTATTTTTTCCCCGTATTTCAAATACTTCGTACAGTACCTAATAAATTATTAGGTGTCCTTTTAATGGCTTCAGTACCTGCAGGACTATTGACAGTTCCTTTCTTGGAGAATGTGAATCAATTTCAAAATCCATTTCGTCGTCCAGTAGCTACAACAGTATTC…	2	cytochrome b6/f complex subunit IV	11
petD gene	89964	91110	reverse	gene	1147	ATGGGAGTGTGTGACTTGAACTATTGGTTAGGCCGTGCAGATCAATTTTAGGATCTGCCATATAAAAATTCAGATCGAAATGTGTCTCTGTCCCAATTTTCTTTCCAAAAATAGGAAGTTTAGAACCTGGGTAAAAGGCGAACACTTTGTTGTCTTCCAAGAGAGTTATTTCTATGATCGAATCCGAATTAGGCTCCGTGAGATCCAGGTAATAGTAATAACATTACTAAGTAAAATTTATTACTTAAATTATCCTTTCCTTTTCATAGTATGAAAATGCATGCATTTCCCTTGCATTTCAATAGGGTAAACTATCGGAGTAAAAGAAGGGGTCTAAAGAAGGAAAAAGGCCAGATCAGTAACAAGTCAATACCTTGTATGCAAAAAATTGTGAGGGTT…	1				petD
petB CDS	91277	92359	reverse	CDS	648	ATGGGTAAAGTATACGATTGGTTCGAAGAGCGTCTCGAGATTCAGGCGATTGCGGATGATATCACTAGTAAATATGTTCCTCCTCATGTGAATATATTTTATTGCCTAGGGGGAATCACACTGACTTCTTTTTTGGTACAAGTAGCTACCGGTTTTGCTATGACTTTTTACTATCGTCCCACCGTTCTAGAAGCTTTTGCCTCTATTCAATACATAATGACTGAAGTTAACTTCGGTTGGCTAATCCGATCGGTCCATCGATGGTCGGCAAGTATGATGGTTTTAATGATGATCTTACATGTATTTCGCGTTTATTTAACAGGTGGGTTCAAAAAACCTCGCGAATTAACTTGGGTTACGGGTGTAATTCTAGCCGTATTAACCGTATCTTTCGGTGTC…	2	cytochrome b6	11
petB gene	91277	92359	reverse	gene	1083	ATGGGAAGGTTATAACCCATAAAACCTTTCGAGTATTCAAAAAATCATCGGGGTGAAATGAAAATCTGAGGTTTAGATTATTCATCTATTGAGATCTCGACAAGATAATTCCTATTGATCGTCCATACTAGTTGTTCTCTAGGTGATTTATAATCACGAATAGGATAAAAGATCGTTCAAAAGGCCTATAGCGATTTATTTTGCATAAGAATGAGCCAACTTGAAATTTGAGCATGATCACTATGAAGTGTTTTTTCTTTCTTATTGTAGGAAAGCATGGATTATTCTCAATCCTCTTCCTTCATACAAAGAAATGAAATTTTGTATTTTACAAACCATGTACTTTCTTCAAAATATTTAGGGTGTTCTTGTTTAAGCCGTATGAAAGGAAATTTTCAT…	1				petB
psbH CDS	92839	93066	reverse	CDS	228	ATGGCTACACAAACCATTGATGATACTTCCAAAACCGGACCAATACGAACTACTGTAGGAGATTATTTAAAACCACTTAATACAGAATCCGGTAAAGTTGCTCCCGGATGGGGAACTACTCCTTTTATGGGCATTGCAATGGCTCTATTTGCAGTATTCTTATGTATTATCTTGGAGATTTATAATTCTTCCATTTTATTAGACGGAATTCCGGTTAGTTGGGTCTAG	1	photosystem II 10 kDa phosphoprotein	11		psbH
psbH gene	92839	93066	reverse	gene	228	ATGGCTACACAAACCATTGATGATACTTCCAAAACCGGACCAATACGAACTACTGTAGGAGATTATTTAAAACCACTTAATACAGAATCCGGTAAAGTTGCTCCCGGATGGGGAACTACTCCTTTTATGGGCATTGCAATGGCTCTATTTGCAGTATTCTTATGTATTATCTTGGAGATTTATAATTCTTCCATTTTATTAGACGGAATTCCGGTTAGTTGGGTCTAG	1				psbH
psbN CDS	93145	93276	forward	CDS	132	ATGGAAACTGCAACCTTAGTCGCTATCTCCATATCTTGTTTACTTGTTAGCTTTACTGGTTATGCCCTATACACCGCCTTTGGGCAACCTTCTGAACAACTTCGAGATCCTTTTGAAGAGCACGAGGACTAG	1	photosystem II protein N	11		psbN
psbN gene	93145	93276	forward	gene	132	ATGGAAACTGCAACCTTAGTCGCTATCTCCATATCTTGTTTACTTGTTAGCTTTACTGGTTATGCCCTATACACCGCCTTTGGGCAACCTTCTGAACAACTTCGAGATCCTTTTGAAGAGCACGAGGACTAG	1				psbN
psbT CDS	93359	93466	reverse	CDS	108	ATGGAAGCATTGGTTTATACATTCCTTTTGGTGTCGACCTTAGGGATAATTTTTTTCGCTATTTTCTTCCGAGAACCCCCCAAAGTTCCGGATAGAGGGGGAAAATAA	1	photosystem II protein T	11		psbT
psbT gene	93359	93466	reverse	gene	108	ATGGAAGCATTGGTTTATACATTCCTTTTGGTGTCGACCTTAGGGATAATTTTTTTCGCTATTTTCTTCCGAGAACCCCCCAAAGTTCCGGATAGAGGGGGAAAATAA	1				psbT
psbB CDS	93610	95136	reverse	CDS	1527	ATGGGTTTGCCTTGGTATCGTGTCCATACCGTCGTGTTGAATGATCCTGGCCGGTTAATCGCTGTGCATATAATGCATACAGCTCTAGTTTCTGGATGGGCCGGTTCGATGGCTCTTTACGAATTAGCAGTTTTCGATCCATCCGATCCTATTCTTGATCCAATGTGGAGACAAGGTATGTTCGTTATACCTTTTATGACTCGTTTAGGAATAAAGGATTCATGGGGTGGATGGAGTATAACCGGAGAAACTGGATCTAATCCAGGTATTTGGAGTTATGAAGGTGTGGCCGGGGCACATATTGTGTTTTCTGGCTTGTGCTTTTTAGCAGCTATCTGGCATTGGGTATATTGGGATCTAGACGTATTCTGTGATTCCCGTACAGGAAAACCTTCTTTA…	1	photosystem II 47 kDa protein	11		psbB
psbB gene	93610	95136	reverse	gene	1527	ATGGGTTTGCCTTGGTATCGTGTCCATACCGTCGTGTTGAATGATCCTGGCCGGTTAATCGCTGTGCATATAATGCATACAGCTCTAGTTTCTGGATGGGCCGGTTCGATGGCTCTTTACGAATTAGCAGTTTTCGATCCATCCGATCCTATTCTTGATCCAATGTGGAGACAAGGTATGTTCGTTATACCTTTTATGACTCGTTTAGGAATAAAGGATTCATGGGGTGGATGGAGTATAACCGGAGAAACTGGATCTAATCCAGGTATTTGGAGTTATGAAGGTGTGGCCGGGGCACATATTGTGTTTTCTGGCTTGTGCTTTTTAGCAGCTATCTGGCATTGGGTATATTGGGATCTAGACGTATTCTGTGATTCCCGTACAGGAAAACCTTCTTTA…	1				psbB
psaI CDS	95518	95628	forward	CDS	111	ATGATAATCGACAGCTTACCCTCTTTTTTAGTGCCTTTGGTGGGCTTGTTTTTTCCAGCAATTACAATGCTTTTTCTTTTTTTCTATATTCAAAATGACGAAATTTTATGA	1	photosystem I subunit VIII	11		psaI
psaI gene	95518	95628	forward	gene	111	ATGATAATCGACAGCTTACCCTCTTTTTTAGTGCCTTTGGTGGGCTTGTTTTTTCCAGCAATTACAATGCTTTTTCTTTTTTTCTATATTCAAAATGACGAAATTTTATGA	1				psaI
ycf4 CDS	96143	96697	forward	CDS	555	ATGAATCGTCGATCCAAATGGCTCTGGATAGAACCCATAACAGGGTCTCGGAAAATAAACAATTTTTTTTTTGCTTGTCTCCTCTTTTTGGGTTCACTAGGATTTTTTGTGGTCGGAATTTCAAGTTACCTTGGTAGGAACCTGATACCCTTATTGTCATCTGAGCAAATACTTTTTGTGCCACAAGGAATTGTGATGTGTTTTTATGGGATTGCAGGTCTGTTCATTAGCTCTTATTTGTGGTGCACTATTTTGTGCAATGTGGGTAGTGGCTATAATAAGTTTGATGAAAAAGAAGGAGTTGTATGCCTTTTTCGCTGGGGATTCCCCGGAAGAAATCGTCGTATTTTCCTCCAATTTCGTATGAAGGATATTCAGGCGATCAAAATGGAAGTTCAA…	1	photosystem I assembly protein Ycf4	11		ycf4
ycf4 gene	96143	96697	forward	gene	555	ATGAATCGTCGATCCAAATGGCTCTGGATAGAACCCATAACAGGGTCTCGGAAAATAAACAATTTTTTTTTTGCTTGTCTCCTCTTTTTGGGTTCACTAGGATTTTTTGTGGTCGGAATTTCAAGTTACCTTGGTAGGAACCTGATACCCTTATTGTCATCTGAGCAAATACTTTTTGTGCCACAAGGAATTGTGATGTGTTTTTATGGGATTGCAGGTCTGTTCATTAGCTCTTATTTGTGGTGCACTATTTTGTGCAATGTGGGTAGTGGCTATAATAAGTTTGATGAAAAAGAAGGAGTTGTATGCCTTTTTCGCTGGGGATTCCCCGGAAGAAATCGTCGTATTTTCCTCCAATTTCGTATGAAGGATATTCAGGCGATCAAAATGGAAGTTCAA…	1				ycf4
cemA CDS	97245	98030	forward	CDS	786	ATGGATCTCATACCTCGTTCTATAATTCGTACTTTGTTCAGATTTTGGACAGAGCTAACGAGTCAATCGAGCTCGTTAGCGATTGACGAATTGGAAGTCGCCAAATATAAAGCATTCGCTTCTCTACAATATCTTACATGTTTAATAGTATTGCCTTGGGCAATTTCAATTTCATTACAGAACAGTTTAGAATCTTGGGTTACAAATTGGTGGAATACTGGTCAATCAAAAAAAATTTTTGATTATTTACAAGAAGAAAACGCTATAAGAAAATTTGAAAAAATAGAAGAACTATTCCTGTTAGAAATAATGGTGGGAGATTATTCGGAAACGCATTCACAAGATATTCGTGTAGAAATGCAGAAAAAGATGATCCAATTGGTCAAAATATATAATCAA…	1	putative heme-binding protein	11		cemA
cemA gene	97245	98030	forward	gene	786	ATGGATCTCATACCTCGTTCTATAATTCGTACTTTGTTCAGATTTTGGACAGAGCTAACGAGTCAATCGAGCTCGTTAGCGATTGACGAATTGGAAGTCGCCAAATATAAAGCATTCGCTTCTCTACAATATCTTACATGTTTAATAGTATTGCCTTGGGCAATTTCAATTTCATTACAGAACAGTTTAGAATCTTGGGTTACAAATTGGTGGAATACTGGTCAATCAAAAAAAATTTTTGATTATTTACAAGAAGAAAACGCTATAAGAAAATTTGAAAAAATAGAAGAACTATTCCTGTTAGAAATAATGGTGGGAGATTATTCGGAAACGCATTCACAAGATATTCGTGTAGAAATGCAGAAAAAGATGATCCAATTGGTCAAAATATATAATCAA…	1				cemA
petA CDS	98203	99168	forward	CDS	966	ATGCAAAATAGAAAAACTTATGATGACTGGGTGAAAAAGTGGATAACTCAATCAATTTCCGTCTTAATAATGATAGATATAATGACTCGCACATCTATTGCAAATGCATATCCCATTTTTGCACAGCAAGCTTATGAGAATCCTCGAGAAGCAACTGGACGTATTGTATGTGCCAATTGTCATTTGGCTAAAAAACCTGTGGAGATTGAAGTTCCACAGTCCGTGCTTCCTGATACCGTTTTTGAAGCAGTTGTTAAAATACCCTATGATAAGCAAATAAAACAAGTTCTTGCTAATGGTAAGAAAGGAACTTTAAATGTAGGAGCTGTTCTTATTTTACCCGAAGGTTTCGAATTAGCTCCTCCGGATCGTATTTATCCTGAGATTAAGGAAAAAATA…	1	cytochrome f	11		petA
petA gene	98203	99168	forward	gene	966	ATGCAAAATAGAAAAACTTATGATGACTGGGTGAAAAAGTGGATAACTCAATCAATTTCCGTCTTAATAATGATAGATATAATGACTCGCACATCTATTGCAAATGCATATCCCATTTTTGCACAGCAAGCTTATGAGAATCCTCGAGAAGCAACTGGACGTATTGTATGTGCCAATTGTCATTTGGCTAAAAAACCTGTGGAGATTGAAGTTCCACAGTCCGTGCTTCCTGATACCGTTTTTGAAGCAGTTGTTAAAATACCCTATGATAAGCAAATAAAACAAGTTCTTGCTAATGGTAAGAAAGGAACTTTAAATGTAGGAGCTGTTCTTATTTTACCCGAAGGTTTCGAATTAGCTCCTCCGGATCGTATTTATCCTGAGATTAAGGAAAAAATA…	1				petA
ccsA CDS	99750	100694	reverse	CDS	945	ATGATATTTATAACTCTAGAACATATATCAGCTCATGTCTCTTTTTCTCTTACTTTTGTTGTCACTCTCATTTATTGGGGAACCTTAGTTTATAAAAGTGAAGAACTAAGTAATTCGGGAGGAAAGGGCATGATAGTGACGTGTATTTGTATAACGGGAGTATTAGTTACTCGTTCGCTCTATTCGGGACATTTACCGCTAAGTAATTTGTATGAGTCATTCATGTTCCTTTCATGGACTTCCTCCATGATTCATATAGTTATAGAAGTACGGGGCCAGGATGCTTGGTGGTTAGGTGCAATCACCGCGCCAAGTGCTATGTTAACTCATGGTTTTGCTACTTTAGGTCTTCCGGATAAAATGCAGCAATCTGCAATGTTAGTACCCGCTTTACAATCT…	1	cytochrome c biogenesis protein	11		ccsA
ccsA gene	99750	100694	reverse	gene	945	ATGATATTTATAACTCTAGAACATATATCAGCTCATGTCTCTTTTTCTCTTACTTTTGTTGTCACTCTCATTTATTGGGGAACCTTAGTTTATAAAAGTGAAGAACTAAGTAATTCGGGAGGAAAGGGCATGATAGTGACGTGTATTTGTATAACGGGAGTATTAGTTACTCGTTCGCTCTATTCGGGACATTTACCGCTAAGTAATTTGTATGAGTCATTCATGTTCCTTTCATGGACTTCCTCCATGATTCATATAGTTATAGAAGTACGGGGCCAGGATGCTTGGTGGTTAGGTGCAATCACCGCGCCAAGTGCTATGTTAACTCATGGTTTTGCTACTTTAGGTCTTCCGGATAAAATGCAGCAATCTGCAATGTTAGTACCCGCTTTACAATCT…	1				ccsA
trnL-UAG tRNA	100904	100983	reverse	tRNA	80	GCCGCCATGGTGAAATTGGTAGACACGCTGCTCTTAGGAAGCAGTGCTAGAGCATCTCGGTTCGAATCCGAGTGGCGGCA	1	trnL-UAG			tRNA025
trnL-UAG gene	100904	100983	reverse	gene	80	GCCGCCATGGTGAAATTGGTAGACACGCTGCTCTTAGGAAGCAGTGCTAGAGCATCTCGGTTCGAATCCGAGTGGCGGCA	1				tRNA025
trnP-GGG tRNA	101118	101191	forward	tRNA	74	CGGAGTATAGCGCAGTTTGGTAGCGTGCCATCTTGGGGTGATGGAGGTCGTGGGTTCAAATCCTGCTGCTCCGA	1	trnP-GGG			tRNA026
trnP-GGG gene	101118	101191	forward	gene	74	CGGAGTATAGCGCAGTTTGGTAGCGTGCCATCTTGGGGTGATGGAGGTCGTGGGTTCAAATCCTGCTGCTCCGA	1				tRNA026
ycf1 CDS	101351	108106	reverse	CDS	6756	ATGATAAATTTTCTGTTGCCTTGGATACAAAGAAGCATTCCGATTGTGCTGTTTGGGGTCTATTATGGTTTTTTATCGACATTGCCAATCGGTCCAGCTCAGATGTATTATCTCAGATCCATGTTACTTCAAGATAAGATAGTAGATAAGAATGGTAATAAAATCATTCCTACGGGAAAATTGATTCTTGGCGGTTCGTTTGTTGGCCAAGTTGTAATTTTTTCATCCATTTATCTTTGCTCTATCTATAACTTCTTTTTTAAGCCTCACGCGATGACTCTAATGTTTGTGCCGGTCTTTTTATTTCTTTTTATCAGGATCCTTTTCTCCAATGTATTGTTCCCTTGGATGAATAATCCCGCAGTTGAATTTTTTCTTGGAGTCGCTCTACAATTGCTG…	1	hypothetical protein	11		ycf1
ycf1 gene	101351	108106	reverse	gene	6756	ATGATAAATTTTCTGTTGCCTTGGATACAAAGAAGCATTCCGATTGTGCTGTTTGGGGTCTATTATGGTTTTTTATCGACATTGCCAATCGGTCCAGCTCAGATGTATTATCTCAGATCCATGTTACTTCAAGATAAGATAGTAGATAAGAATGGTAATAAAATCATTCCTACGGGAAAATTGATTCTTGGCGGTTCGTTTGTTGGCCAAGTTGTAATTTTTTCATCCATTTATCTTTGCTCTATCTATAACTTCTTTTTTAAGCCTCACGCGATGACTCTAATGTTTGTGCCGGTCTTTTTATTTCTTTTTATCAGGATCCTTTTCTCCAATGTATTGTTCCCTTGGATGAATAATCCCGCAGTTGAATTTTTTCTTGGAGTCGCTCTACAATTGCTG…	1				ycf1
rpl20 CDS	109738	110088	forward	CDS	351	ATGACCAGAGTCAAACGTGGATATATAGCTAAAAAACGTCGAAAAAAGATTCTTGCATTTGTATCAGGCTCTCGGGGAGCCCATTCAAAACTTTTTAGGGTTGCTAACCAACAGAAGAGGAGAGCTTTAGTTTCCGCTCACCGAGATAGACTTAAGCGGAAGAGAGATTTTCGTCGTTTGTGGATTACTCGGATTAATGCAGCATCCCGTGCTAATGGAGTTTCTTATAATAAATTCATACAATTTTTATACAAAAGGCAGTTGCTTACAAATCGTAGAACACTTGCGCAAATAGCTGTATTAAATAATAATTGCTTCTCTATGATGTTAGAAAATATTCTTGTGTCATGA	1	ribosomal protein L20	11		rpl20
rpl20 gene	109738	110088	forward	gene	351	ATGACCAGAGTCAAACGTGGATATATAGCTAAAAAACGTCGAAAAAAGATTCTTGCATTTGTATCAGGCTCTCGGGGAGCCCATTCAAAACTTTTTAGGGTTGCTAACCAACAGAAGAGGAGAGCTTTAGTTTCCGCTCACCGAGATAGACTTAAGCGGAAGAGAGATTTTCGTCGTTTGTGGATTACTCGGATTAATGCAGCATCCCGTGCTAATGGAGTTTCTTATAATAAATTCATACAATTTTTATACAAAAGGCAGTTGCTTACAAATCGTAGAACACTTGCGCAAATAGCTGTATTAAATAATAATTGCTTCTCTATGATGTTAGAAAATATTCTTGTGTCATGA	1				rpl20
rps18 CDS	110268	110651	reverse	CDS	384	ATGAATAAAATGAAGCCATCTTTTCGGAATACATCTCCCTCTTTTCGGAATAGATCTAAGCCATATTTTCGGAATAGATCTAAGCCATATTTTCGGAATAGATCTAAGCCATATTTTCGAAATAGATCTAAGCCATCTTTTCGAAATACATCTAAGCGATTTTCCCCAAATCAGCAGTCTTTTCGAAAACGTTTATCGCCAATTCGGCCTGGAGAGGAAATCGATTATAAAAATATTAGCTTAATTAATCGATTTATTAGCGAGCAAGGAAAAATACTATCTCGCCGAACGAATCGATTAACGTTGAAACAACAACGCTTAATAGCTAGGGCTATTAAACAAGCTCGTATTCTATCTTTGATACCTTTTCTGTCTTTAAAATGA	1	ribosomal protein S18	11		rps18
rps18 gene	110268	110651	reverse	gene	384	ATGAATAAAATGAAGCCATCTTTTCGGAATACATCTCCCTCTTTTCGGAATAGATCTAAGCCATATTTTCGGAATAGATCTAAGCCATATTTTCGGAATAGATCTAAGCCATATTTTCGAAATAGATCTAAGCCATCTTTTCGAAATACATCTAAGCGATTTTCCCCAAATCAGCAGTCTTTTCGAAAACGTTTATCGCCAATTCGGCCTGGAGAGGAAATCGATTATAAAAATATTAGCTTAATTAATCGATTTATTAGCGAGCAAGGAAAAATACTATCTCGCCGAACGAATCGATTAACGTTGAAACAACAACGCTTAATAGCTAGGGCTATTAAACAAGCTCGTATTCTATCTTTGATACCTTTTCTGTCTTTAAAATGA	1				rps18
rpl33 CDS	110797	110997	reverse	CDS	201	ATGGCCAAGGGTGGAAATGTAAGAGTAACAATTACTTTAGAATGTACTAGTTGTACTCAAGATAGTGTTAATAAAAAATCACCGGGTATTTCGAGATATACGACTCGAAAAAATCGACGCAATACTCCTCTTCGATTGGAATTAAAGAAATTTTGTCCTTATTGTTACAAGCATACTATTCATGGAGAAATAAAAAAATAG	1	ribosomal protein L33	11		rpl33
rpl33 gene	110797	110997	reverse	gene	201	ATGGCCAAGGGTGGAAATGTAAGAGTAACAATTACTTTAGAATGTACTAGTTGTACTCAAGATAGTGTTAATAAAAAATCACCGGGTATTTCGAGATATACGACTCGAAAAAATCGACGCAATACTCCTCTTCGATTGGAATTAAAGAAATTTTGTCCTTATTGTTACAAGCATACTATTCATGGAGAAATAAAAAAATAG	1				rpl33
psaJ CDS	111333	111461	reverse	CDS	129	ATGCAAGATATAAAAACATATCTTTCCACAGCGCCTGTGTTAGCTGCTTTATCGTTGGGATTTTTAGCCGGTTTATTAATTGAGATAAATCGTTTTTTCCCAGATGCCCTGATTTTTCCCTTTTTTTGA	1	photosystem I subunit IX	11		psaJ
psaJ gene	111333	111461	reverse	gene	129	ATGCAAGATATAAAAACATATCTTTCCACAGCGCCTGTGTTAGCTGCTTTATCGTTGGGATTTTTAGCCGGTTTATTAATTGAGATAAATCGTTTTTTCCCAGATGCCCTGATTTTTCCCTTTTTTTGA	1				psaJ
trnP-UGG tRNA	111747	111821	forward	tRNA	75	AAGGGATGTAGCGCAGCTTGGTAGCGCGTTTGTTTTGGGTACAAAATGTCGCAGGTTCAAATCCTGTCATCCCTA	1	trnP-UGG			tRNA027
trnP-UGG gene	111747	111821	forward	gene	75	AAGGGATGTAGCGCAGCTTGGTAGCGCGTTTGTTTTGGGTACAAAATGTCGCAGGTTCAAATCCTGTCATCCCTA	1				tRNA027
trnW-CCA tRNA	111978	112051	forward	tRNA	74	GCGCTCTTAGTTCAGTTTGGTAGAACGCAGGTCTCCAAAACCTGATGTCGTAGGTTCAAATCCTACAGAGCGTG	1	trnW-CCA			tRNA028
trnW-CCA gene	111978	112051	forward	gene	74	GCGCTCTTAGTTCAGTTTGGTAGAACGCAGGTCTCCAAAACCTGATGTCGTAGGTTCAAATCCTACAGAGCGTG	1				tRNA028
petG CDS	112154	112267	reverse	CDS	114	ATGATTGAAGTTTTGTTATCCGGAATTGTGTTAGGTCTAATTCCTATAACTTTGGCTGGATTATTTGTAACTGCATATTTACAGTACCGACGCGGTGATCAATTGGATATTTGA	1	cytochrome b6/f complex subunit V	11		petG
petG gene	112154	112267	reverse	gene	114	ATGATTGAAGTTTTGTTATCCGGAATTGTGTTAGGTCTAATTCCTATAACTTTGGCTGGATTATTTGTAACTGCATATTTACAGTACCGACGCGGTGATCAATTGGATATTTGA	1				petG
petL CDS	112371	112466	reverse	CDS	96	ATGCTTACTATAATTAGTTATTTTGGTTTTTTATTAGCTTTGCTTATTTTCACCTCAGTCCTATTCATCGGGTTAAGCAGTATACGACTTATTTGA	1	cytochrome b/f complex 3.5 kDa subunit	11		petL
petL gene	112371	112466	reverse	gene	96	ATGCTTACTATAATTAGTTATTTTGGTTTTTTATTAGCTTTGCTTATTTTCACCTCAGTCCTATTCATCGGGTTAAGCAGTATACGACTTATTTGA	1				petL
psbE CDS	113584	113838	forward	CDS	255	ATGTCTGGGAATACGGGAGAACGCGCTTTTGCTGACATTATTACTAGTATTCGATACTGGGTTATCCATAGCATTACTATACCTTCTCTATTCATTGCAGGTTGGTTATTTGTCAGTACGGGTTTAGCTTATGATGTATTCGGGAGCCCTCGGCCAAATGAGTATTTCACAGAAAGCCGACAAGAGGTTCCATTAGTCACTGGCCGTTTCGATTCATTAGAGCAACTTGATGAATTTACTAGATCTAGTTTTTAG	1	cytochrome b559 alpha chain	11		psbE
psbE gene	113584	113838	forward	gene	255	ATGTCTGGGAATACGGGAGAACGCGCTTTTGCTGACATTATTACTAGTATTCGATACTGGGTTATCCATAGCATTACTATACCTTCTCTATTCATTGCAGGTTGGTTATTTGTCAGTACGGGTTTAGCTTATGATGTATTCGGGAGCCCTCGGCCAAATGAGTATTTCACAGAAAGCCGACAAGAGGTTCCATTAGTCACTGGCCGTTTCGATTCATTAGAGCAACTTGATGAATTTACTAGATCTAGTTTTTAG	1				psbE
psbF CDS	113848	113967	forward	CDS	120	ATGACTATAGATAGAACCTATCCGATTTTTACAGTTAGATGGTTGGCCGTTCACGGGCTAGCTGTACCTACGGTTTTTTTCTTGGGATCAATATCAGCAATGCAGTTCATACAACGATAA	1	cytochrome b559 beta chain	11		psbF
psbF gene	113848	113967	forward	gene	120	ATGACTATAGATAGAACCTATCCGATTTTTACAGTTAGATGGTTGGCCGTTCACGGGCTAGCTGTACCTACGGTTTTTTTCTTGGGATCAATATCAGCAATGCAGTTCATACAACGATAA	1				psbF
psbL CDS	113999	114115	forward	CDS	117	ATGACACAATCAAACCCGAATGAACAAAATGTTGAATTGAATCGTACCAGCCTCTATTGGGGGTTGTTACTTATTTTTGTACTTGCTGTTCTATTCTCTAATTACTTTTTCAATTAG	1	photosystem II protein L	11		psbL
psbL gene	113999	114115	forward	gene	117	ATGACACAATCAAACCCGAATGAACAAAATGTTGAATTGAATCGTACCAGCCTCTATTGGGGGTTGTTACTTATTTTTGTACTTGCTGTTCTATTCTCTAATTACTTTTTCAATTAG	1				psbL
psbJ CDS	114235	114357	forward	CDS	123	ATGGCCGATACCACCGGAAGGATCCCTCTTTGGTTGATAGGTATTTTTACGGGTATTCTCGTTATTGGTTTAATAGGTATTTTTTTCTACGGTTCTTATTCCGGATTAGGATCATCTTTATAG	1	photosystem II protein J	11		psbJ
psbJ gene	114235	114357	forward	gene	123	ATGGCCGATACCACCGGAAGGATCCCTCTTTGGTTGATAGGTATTTTTACGGGTATTCTCGTTATTGGTTTAATAGGTATTTTTTTCTACGGTTCTTATTCCGGATTAGGATCATCTTTATAG	1				psbJ
clpP CDS	115126	115878	reverse	CDS	753	ATGGATGTAGCAAATGTGCCGAAAGTGCCCTATCAAGGGCCCGAAGAGGAGGAAGCAAACTGGGTCGAATTATATCACCGATTATTTTTTGGGAGATATATTTTCCTAGCTAGACCACTCGAAAAACAACCGGCTGATCAAATCATGAAAAGTATGATTTATTTAAATCAAGAAGATCAAACAAAGGATTTCATGTTTTTTCTTCACTGTCGAGGTGGAGGAATGGTACAGGGAGTCGCTGTTTATGATACTATGCAATACGTAACAGGGGATGTATTTACAATAGGCGTCGGGTTAAATGCTTCAATGGGAGCTTTCCTTCTACACGGGGGGACGTTTACTAAACGGATAATGACCCAAAACGCTTCAATTATGATCCACCAACCCCATATGTCTCCT…	1	ATP-dependent Clp protease proteolytic subunit	11		clpP
clpP gene	115126	115878	reverse	gene	753	ATGGATGTAGCAAATGTGCCGAAAGTGCCCTATCAAGGGCCCGAAGAGGAGGAAGCAAACTGGGTCGAATTATATCACCGATTATTTTTTGGGAGATATATTTTCCTAGCTAGACCACTCGAAAAACAACCGGCTGATCAAATCATGAAAAGTATGATTTATTTAAATCAAGAAGATCAAACAAAGGATTTCATGTTTTTTCTTCACTGTCGAGGTGGAGGAATGGTACAGGGAGTCGCTGTTTATGATACTATGCAATACGTAACAGGGGATGTATTTACAATAGGCGTCGGGTTAAATGCTTCAATGGGAGCTTTCCTTCTACACGGGGGGACGTTTACTAAACGGATAATGACCCAAAACGCTTCAATTATGATCCACCAACCCCATATGTCTCCT…	1				clpP
accD CDS	116903	119005	reverse	CDS	2103	ATGTGTGAGGAAAACGAAAACAAGGATTCTGAATATATCGAAACAACCCCCGTAGAAAACAGATTCAATTCGGAACGTTTTAAGCATTTGTGGTTTTTGTGCGAGAATTGTGAGACCCTTATATATAAGAAATCTTTAGTAGAACAAAAAGGTGTTTGTGCAGAATGTGGAGCAACTCTGCAAATGACTAGTTCAGAGCGAATTGAACTATTAATTGATAATGGCACTTGGCGTCCTATGGACATGAATTTCTCTAGTATAGATCTTTTAGAGAAAAAGCATACGACGTTTGACATCAAAATGGTTCGAAAGGTCTCAATTTTATTGTACAAAGTAATTTATGACAAATATTTTTACAAAGAATTTTTTCAAAATAAAAATGACACTAAAGCGTTGAGA…	1	acetyl-CoA carboxylase beta subunit	11		accD
accD gene	116903	119005	reverse	gene	2103	ATGTGTGAGGAAAACGAAAACAAGGATTCTGAATATATCGAAACAACCCCCGTAGAAAACAGATTCAATTCGGAACGTTTTAAGCATTTGTGGTTTTTGTGCGAGAATTGTGAGACCCTTATATATAAGAAATCTTTAGTAGAACAAAAAGGTGTTTGTGCAGAATGTGGAGCAACTCTGCAAATGACTAGTTCAGAGCGAATTGAACTATTAATTGATAATGGCACTTGGCGTCCTATGGACATGAATTTCTCTAGTATAGATCTTTTAGAGAAAAAGCATACGACGTTTGACATCAAAATGGTTCGAAAGGTCTCAATTTTATTGTACAAAGTAATTTATGACAAATATTTTTACAAAGAATTTTTTCAAAATAAAAATGACACTAAAGCGTTGAGA…	1				accD
rbcL CDS	119767	121194	reverse	CDS	1428	ATGTCACCAAAAACAGAGACTAAAGCAAGTGTCGGATTCAAAGCTGGTGTTAAAGATTACAGATTAACTTATTATACTCCGGAATATCAGACCAAAGATACTGATATCTTAGCAGCATTCCGAGTCACTCCTCAACCTGGAGTACCCCCCGAAGAAGCGGGAGCAGCAGTAGCCGCCGAATCTTCCACTGGTACGTGGACGACTGTTTGGACCGATGGACTTACCAGTCTTGATCGTTACAAGGGGCGATGCTATGATATTGAACCCCTTCCTGGAGAGGAAAGTCAATTTATTGCCTATGTAGCTTACCCTTTAGATCTTTTTGAAGAAGGTTCTGTTACTAACCTGTTCACTTCTATTGTAGGTAATGTATTTGGATTCAAAGCCTTACGGGCTCTA…	1	ribulose-1,5-bisphosphate carboxylase/oxygenase large subunit	11		rbcL
rbcL gene	119767	121194	reverse	gene	1428	ATGTCACCAAAAACAGAGACTAAAGCAAGTGTCGGATTCAAAGCTGGTGTTAAAGATTACAGATTAACTTATTATACTCCGGAATATCAGACCAAAGATACTGATATCTTAGCAGCATTCCGAGTCACTCCTCAACCTGGAGTACCCCCCGAAGAAGCGGGAGCAGCAGTAGCCGCCGAATCTTCCACTGGTACGTGGACGACTGTTTGGACCGATGGACTTACCAGTCTTGATCGTTACAAGGGGCGATGCTATGATATTGAACCCCTTCCTGGAGAGGAAAGTCAATTTATTGCCTATGTAGCTTACCCTTTAGATCTTTTTGAAGAAGGTTCTGTTACTAACCTGTTCACTTCTATTGTAGGTAATGTATTTGGATTCAAAGCCTTACGGGCTCTA…	1				rbcL
atpE CDS	121625	122032	reverse	CDS	408	ATGAACCTAAATCTTCGTGTAATCACTCCCAATCGAGTTGTTTGGGATTCAGAAGTTCAAGAAATAATACTAACTACCAATAATGGTCAAATGGGTGTATTACCCAACCATACTGCACTTGTAACAGCTTTGGATATAGGAGTCATGAAAATACGACTCAATGCCCAGTGGTCCACTATGGCTTTGATGGGTGGTTTTGCGAAGATAGACAAAAATGAAATCATATTATTGGTAAATAATGCAGAAAGAGGTATTGATATTGATCTTCAAAAGGCTCAGGAAAGTTTTAGACTAGCTAAAGCTGATCGTGCGCGAGCTGAAGGCAAGAGACAAGCAATCGAGGCTGATGTGGCTCTCAAAAGAGCCAGAACACGACTAGAGGCTGCTGATGCTCTTTTG…	1	ATP synthase CF1 epsilon chain	11		atpE
atpE gene	121625	122032	reverse	gene	408	ATGAACCTAAATCTTCGTGTAATCACTCCCAATCGAGTTGTTTGGGATTCAGAAGTTCAAGAAATAATACTAACTACCAATAATGGTCAAATGGGTGTATTACCCAACCATACTGCACTTGTAACAGCTTTGGATATAGGAGTCATGAAAATACGACTCAATGCCCAGTGGTCCACTATGGCTTTGATGGGTGGTTTTGCGAAGATAGACAAAAATGAAATCATATTATTGGTAAATAATGCAGAAAGAGGTATTGATATTGATCTTCAAAAGGCTCAGGAAAGTTTTAGACTAGCTAAAGCTGATCGTGCGCGAGCTGAAGGCAAGAGACAAGCAATCGAGGCTGATGTGGCTCTCAAAAGAGCCAGAACACGACTAGAGGCTGCTGATGCTCTTTTG…	1				atpE
atpB CDS	122042	123517	reverse	CDS	1476	ATGAGAACCAATCCTTTTATTCTTGGGGTTTCCGCACTTGTAGAAAAGAAGGCAGGACGTATTGATCAGATAATCGGCCCAGTACTAGACGTATCTTTCCCTCCAGGTAATATGCCTAGAATTTACAATTCCTTGATAGTTAAGGATAACGATACAACTGGTCAGTCAATAAGTGTGACTTGTGAGGTACAACAATTATTAGGAAATAATAAGGTTAGAGCTGTAGCTATGAGTGCTACAGACGGTTTGATGAGAGGAATGAAAGTAATTGATACAGGAGGTCCACTTAGTGTTCCAGTTGGTGAAACTACTCTTGGAAGAATTTTTAATGTTCTTGGGGAACCTGTTGATGACTTAGGTCCTGTAGATGCTCTCACAAGATCTCCTATTCATAGATCT…	1	ATP synthase CF1 beta chain	11		atpB
atpB gene	122042	123517	reverse	gene	1476	ATGAGAACCAATCCTTTTATTCTTGGGGTTTCCGCACTTGTAGAAAAGAAGGCAGGACGTATTGATCAGATAATCGGCCCAGTACTAGACGTATCTTTCCCTCCAGGTAATATGCCTAGAATTTACAATTCCTTGATAGTTAAGGATAACGATACAACTGGTCAGTCAATAAGTGTGACTTGTGAGGTACAACAATTATTAGGAAATAATAAGGTTAGAGCTGTAGCTATGAGTGCTACAGACGGTTTGATGAGAGGAATGAAAGTAATTGATACAGGAGGTCCACTTAGTGTTCCAGTTGGTGAAACTACTCTTGGAAGAATTTTTAATGTTCTTGGGGAACCTGTTGATGACTTAGGTCCTGTAGATGCTCTCACAAGATCTCCTATTCATAGATCT…	1				atpB
trnM-CAU tRNA	123800	123872	reverse	tRNA	73	ACCCACTTAACTCAGTGGTTAGAGTATCGCTTTCATACGGCGAGAGTCATTGGTTCAAATCCAATAGTAGGTA	1	trnM-CAU			tRNA029
trnM-CAU gene	123800	123872	reverse	gene	73	ACCCACTTAACTCAGTGGTTAGAGTATCGCTTTCATACGGCGAGAGTCATTGGTTCAAATCCAATAGTAGGTA	1				tRNA029
trnV-UAC tRNA	124036	124641	forward	tRNA	76	AGGGCTATAGCTCAGCTAGGTAGAGCACCTCGTTTACACACCGAGAAGGTCTACGGTTCGAGTCCGTATAGCCCTA	2	trnV-UAC			tRNA030
trnV-UAC gene	124036	124641	forward	gene	606	AGGGCTATAGCTCAGCTAGGTAGAGCACCTCGTTTACACGTGCGCCAATGGTTTTCAGGAGAGTTTATTGGTTCATTCGGTCCATAAAATAGATTTGAGTCTTACTCTATGAATTGGGAGAACAATAGCATGACAAAGATGAAGTTCGCTCTGATTCGAACTATAGATCTAGTTGATATGGTCAATCTCGTGGACATTCAATGTCAGACATAATGAGTACAATACGAGGATCTCAAAAAAGAATTCTTTTCGCTCTATGAACTTTGAGGTGTATGAAGTCTCATATTATTCTATTTTTAGGGTGAGAGAGACTCCATTTGGATTGGAGAATCTATGTCTAAGCATGACAGACCTACGTCAAGGAAACCTTTTGAAGCACTTTGGGATTGCTTCCGAAAA…	1				tRNA030
ndhC CDS	125998	126360	forward	CDS	363	ATGTTTCTATTTTCTGAATATGATACTTTTTGGATATATTTATCCATATCCAGTCTTATCCCGATTCTGGCATTCTCAATTTCAAGAAGTTTGGCTCCAATAAGTAAAGGGCCGGAGAAAGCCACTAGTTATGAATCAGGTATAGAACCAATGGGAGATACCTGGATCCAATTTAGAATTCGTTATTATATGTTTGCTTTAGTTTTCGTTGTTTTTGATGTGGAAACAGTCTTTCTCTATCCGTGGGCCATGAGTTTTGATATTTTGGGTCTGTTTACATTTATAGAAGCTTTTATTTTCGTGATTATCTTAATTGTTGGTTTAGTTTATGCATGGAGAAAAGGAGCATTGGAATGGTCTTAA	1	NADH-plastoquinone oxidoreductase subunit 3	11		ndhC
ndhC gene	125998	126360	forward	gene	363	ATGTTTCTATTTTCTGAATATGATACTTTTTGGATATATTTATCCATATCCAGTCTTATCCCGATTCTGGCATTCTCAATTTCAAGAAGTTTGGCTCCAATAAGTAAAGGGCCGGAGAAAGCCACTAGTTATGAATCAGGTATAGAACCAATGGGAGATACCTGGATCCAATTTAGAATTCGTTATTATATGTTTGCTTTAGTTTTCGTTGTTTTTGATGTGGAAACAGTCTTTCTCTATCCGTGGGCCATGAGTTTTGATATTTTGGGTCTGTTTACATTTATAGAAGCTTTTATTTTCGTGATTATCTTAATTGTTGGTTTAGTTTATGCATGGAGAAAAGGAGCATTGGAATGGTCTTAA	1				ndhC
ndhK CDS	126330	127136	forward	CDS	807	ATGGAGAAAAGGAGCATTGGAATGGTCTTAACTCCCAAATTTCGGAATAATAAAAGGCGAGTAGAAAATTATCTAAATCTAAAGCCGGCGATAAATCCTATAGAATCATCTTTACTTGATCAAGCAACTCCAAATTCAGTGATTTCCACTACTCTAAACGATCTGTCCAATTGGGCGAGACTCTCTAGTCTATGGCCGCTCCTTTATGGTACTAGTTGTTGTTTTATCGAATTTGCTTCATTAATAGGTTCGCGATTCGACTTTGATCGTTACGGTTTGGTGCCAAGATCCAGTCCTAGGCAAGCCGACTTACTTATAACAGCCGGAACCGTGACCATGAAAATGGCTCCTTCTTTAGTGAGATTATATGAACAAATGCCTGAACCAAAATATGTAATT…	1	NADH-plastoquinone oxidoreductase subunit K	11		ndhK
ndhK gene	126330	127136	forward	gene	807	ATGGAGAAAAGGAGCATTGGAATGGTCTTAACTCCCAAATTTCGGAATAATAAAAGGCGAGTAGAAAATTATCTAAATCTAAAGCCGGCGATAAATCCTATAGAATCATCTTTACTTGATCAAGCAACTCCAAATTCAGTGATTTCCACTACTCTAAACGATCTGTCCAATTGGGCGAGACTCTCTAGTCTATGGCCGCTCCTTTATGGTACTAGTTGTTGTTTTATCGAATTTGCTTCATTAATAGGTTCGCGATTCGACTTTGATCGTTACGGTTTGGTGCCAAGATCCAGTCCTAGGCAAGCCGACTTACTTATAACAGCCGGAACCGTGACCATGAAAATGGCTCCTTCTTTAGTGAGATTATATGAACAAATGCCTGAACCAAAATATGTAATT…	1				ndhK
ndhJ CDS	127247	127723	forward	CDS	477	ATGCAAGGTCGATTATCTGCTTGGCTAGCCAAGCATAAGTTAGCTCATAGACCTTTGGGTTTTGATTACCAAGGCACAGAAACATTACAGATCAAATCTGAGGATTGGGTCTCTATAGCCGTTGCTCTATACGTTTATGGTTTTAATTATCTTCGTTCTCAGTGTGCTTATGATGTAGCACCAGGGGGTTCCTTAGCTAGTGTATATCATCTTACGAGAATAAACGATAATGCAGATCAACCCGAAGAGGTGTGTATAAAAGTATTTGTCCCAAGGGAAGATCCCAGAATCCCGTCTGTTCTACGTATTTGGAAAGGTGCTAATTTCCAGGAACGGGAATCTTATGATATGTTGGGAATATTTTATGAAAGTCATCCATGTCTAAAACGTATATTGATG…	1	NADH-plastoquinone oxidoreductase subunit J	11		ndhJ
ndhJ gene	127247	127723	forward	gene	477	ATGCAAGGTCGATTATCTGCTTGGCTAGCCAAGCATAAGTTAGCTCATAGACCTTTGGGTTTTGATTACCAAGGCACAGAAACATTACAGATCAAATCTGAGGATTGGGTCTCTATAGCCGTTGCTCTATACGTTTATGGTTTTAATTATCTTCGTTCTCAGTGTGCTTATGATGTAGCACCAGGGGGTTCCTTAGCTAGTGTATATCATCTTACGAGAATAAACGATAATGCAGATCAACCCGAAGAGGTGTGTATAAAAGTATTTGTCCCAAGGGAAGATCCCAGAATCCCGTCTGTTCTACGTATTTGGAAAGGTGCTAATTTCCAGGAACGGGAATCTTATGATATGTTGGGAATATTTTATGAAAGTCATCCATGTCTAAAACGTATATTGATG…	1				ndhJ
chlN CDS	128584	129954	reverse	CDS	1371	ATGTCAGTGAAAATTGATGAAACTCTCACTGTCGAATGTGAGACAGGTAATTACCATACTTTTTGTCCAATTAGCTGTGTATCTTGGTTATATCAAAAGATTGAAGATAGTTTCTTTTTAGTTGTGGGTACAAAGACATGCGGTTATTTTCTGCAAAATGCACTTGGAGTAATGATTTTTGCAGAACCTCGCTATGCAATGGCAGAATTGGAAGAAGGAGATATCTCGGCTCAATTGAATGATTATGAAGGATTAAAAAAACTTTGTATTCGAATAAGAAAAGATAGAGACCCCAGCGTGATCATATGGATAGGTACTTGTACTACAGAGATAATCAAAATGGATTTGGAAGGTATGGCACCCAAACTAGAATGGGAAATTGGAATCCCAATTCTAGTG…	1	photochlorophyllide reductase subunit N	11		chlN
chlN gene	128584	129954	reverse	gene	1371	ATGTCAGTGAAAATTGATGAAACTCTCACTGTCGAATGTGAGACAGGTAATTACCATACTTTTTGTCCAATTAGCTGTGTATCTTGGTTATATCAAAAGATTGAAGATAGTTTCTTTTTAGTTGTGGGTACAAAGACATGCGGTTATTTTCTGCAAAATGCACTTGGAGTAATGATTTTTGCAGAACCTCGCTATGCAATGGCAGAATTGGAAGAAGGAGATATCTCGGCTCAATTGAATGATTATGAAGGATTAAAAAAACTTTGTATTCGAATAAGAAAAGATAGAGACCCCAGCGTGATCATATGGATAGGTACTTGTACTACAGAGATAATCAAAATGGATTTGGAAGGTATGGCACCCAAACTAGAATGGGAAATTGGAATCCCAATTCTAGTG…	1				chlN
chlL CDS	129976	130848	reverse	CDS	873	ATGAAAATAGCAGTTTATGGAAAAGGCGGAATTGGTAAATCAACCACTAGTTGTAATATTTCAATTGCCCTAGCTAGACGTGGTGAAAAAGTGTTACAGATTGGATGTGATCCCAAACATGATAGTACTTTTACTCTGACAGGATTTTTGATACCTACAATTATAGATACTTTGCAGTCCAAAGATTATCATTATGAAGATATTTGGTCCGAAGATGTCATTCATAAAGGTTATGGAGGGGTAGATTGTGTAGAAGCTGGGGGGCCACCTGCAGGAGCTGGATGCGGGGGATATGTGGTAGGAGAGACTGTGAAATTGTTAAAAGAATTAAATGCATTTTACGAATATGATATAATATTATTTGATGTATTGGGCGACGTGGTTTGTGGAGGTTTTGCT…	1	photochlorophyllide reductase subunit L	11		chlL
chlL gene	129976	130848	reverse	gene	873	ATGAAAATAGCAGTTTATGGAAAAGGCGGAATTGGTAAATCAACCACTAGTTGTAATATTTCAATTGCCCTAGCTAGACGTGGTGAAAAAGTGTTACAGATTGGATGTGATCCCAAACATGATAGTACTTTTACTCTGACAGGATTTTTGATACCTACAATTATAGATACTTTGCAGTCCAAAGATTATCATTATGAAGATATTTGGTCCGAAGATGTCATTCATAAAGGTTATGGAGGGGTAGATTGTGTAGAAGCTGGGGGGCCACCTGCAGGAGCTGGATGCGGGGGATATGTGGTAGGAGAGACTGTGAAATTGTTAAAAGAATTAAATGCATTTTACGAATATGATATAATATTATTTGATGTATTGGGCGACGTGGTTTGTGGAGGTTTTGCT…	1				chlL
trnH-GUG tRNA	131454	131528	reverse	tRNA	75	GCGGACGTAGCCAAGTGGTTCCAAGGCAGTGGATTGTGAATCCACCACGCGCGGGTTCGATCCCCGTCGTTCGCC	1	trnH-GUG			tRNA031
trnH-GUG gene	131454	131528	reverse	gene	75	GCGGACGTAGCCAAGTGGTTCCAAGGCAGTGGATTGTGAATCCACCACGCGCGGGTTCGATCCCCGTCGTTCGCC	1				tRNA031
trnI-CAU tRNA	131809	131881	forward	tRNA	73	GCATCAATGGCTGAATGGTTAAAGCACCCAACTCATAATTGGGAAGTCGCGGGTTCAATTCCTGCTGGATGCA	1	trnI-CAU			tRNA032; tRNA024
trnI-CAU gene	131809	131881	forward	gene	73	GCATCAATGGCTGAATGGTTAAAGCACCCAACTCATAATTGGGAAGTCGCGGGTTCAATTCCTGCTGGATGCA	1				tRNA032; tRNA024
