# Supplementary material for: Comparative chloroplast genomics of the genus Taxodium
Source: BMC Genomics. 2020 Jan 31;21:114. doi: 10.1186/s12864-020-6532-1 (PMC6995153; doi:10.1186/s12864-020-6532-1)
Supplement: Supplementary file 3 — Additional file 3 Tandem repeats detected in the Taxodium ascendens chloroplast genome using Phobos software. [file 12864_2020_6532_MOESM3_ESM.xls]

## Sheet: All tandem repeats
	Name	Sequence	Minimum	Maximum	Length	Direction	Type	Sequence Name	Normalised Repeat Length	Percentage Perfection	Repeat Class	Repeat Unit
TR1	Trinucleotide Repeat	TTCTTCTTC	331	339	9	forward	repeat_region	chishan	9	1	trinucleotide	AAG
TR2	Trinucleotide Repeat	GCTGCTGCT	602	610	9	forward	repeat_region	chishan	9	1	trinucleotide	AGC
TR3	Tetranucleotide Repeat	TATTTATTTATTT	1163	1175	13	forward	repeat_region	chishan	13	1	tetranucleotide	AAAT
TR4	Tetranucleotide Repeat	TTCTTTCTTT	1311	1320	10	forward	repeat_region	chishan	10	1	tetranucleotide	AAAG
TR5	Tetranucleotide Repeat	TAAATAAATAA	1332	1342	11	forward	repeat_region	chishan	11	1	tetranucleotide	AAAT
TR6	Pentanucleotide Repeat	ATTGGATTGGAT	1474	1485	12	forward	repeat_region	chishan	12	1	pentanucleotide	AATCC
TR7	Tetranucleotide Repeat	TTGATTGATTGAT	2016	2028	13	forward	repeat_region	chishan	13	1	tetranucleotide	AATC
TR8	Tetranucleotide Repeat	TCGATCGAATCGATCGA	2061	2077	17	forward	repeat_region	chishan	16	0.9375	tetranucleotide	ATCG
TR9	Trinucleotide Repeat	ATCATCATC	2082	2090	9	forward	repeat_region	chishan	9	1	trinucleotide	ATC
TR10	Pentanucleotide Repeat	AAAAGAAAAGAA	2159	2170	12	forward	repeat_region	chishan	12	1	pentanucleotide	AAAAG
TR11	Hexanucleotide Repeat	AAAAAGAAAAAGAA	2291	2304	14	forward	repeat_region	chishan	14	1	hexanucleotide	AAAAAG
TR12	Tetranucleotide Repeat	ATGGATGGAT	2889	2898	10	forward	repeat_region	chishan	10	1	tetranucleotide	ATCC
TR13	Trinucleotide Repeat	ATTATTATT	3006	3014	9	forward	repeat_region	chishan	9	1	trinucleotide	AAT
TR14	Mononucleotide Repeat	AAAAAAA	3205	3211	7	forward	repeat_region	chishan	7	1	mononucleotide	A
TR15	Mononucleotide Repeat	TTTTTTTTT	3749	3757	9	forward	repeat_region	chishan	9	1	mononucleotide	A
TR16	Tetranucleotide Repeat	CATGCATGCAT	3792	3802	11	forward	repeat_region	chishan	11	1	tetranucleotide	ATGC
TR17	Mononucleotide Repeat	AAAAAAA	4108	4114	7	forward	repeat_region	chishan	7	1	mononucleotide	A
TR18	Pentanucleotide Repeat	AATCAAATCAA	4156	4166	11	forward	repeat_region	chishan	11	1	pentanucleotide	AAATC
TR19	Mononucleotide Repeat	AAAAAAAAAAA	4211	4221	11	forward	repeat_region	chishan	11	1	mononucleotide	A
TR20	Hexanucleotide Repeat	TAGAAATAGAAA	4327	4338	12	forward	repeat_region	chishan	12	1	hexanucleotide	AAATAG
TR21	Mononucleotide Repeat	AAAAAAA	4363	4369	7	forward	repeat_region	chishan	7	1	mononucleotide	A
TR22	Mononucleotide Repeat	TTTTTTT	4396	4402	7	forward	repeat_region	chishan	7	1	mononucleotide	A
TR23	Mononucleotide Repeat	AAAAAAA	4517	4523	7	forward	repeat_region	chishan	7	1	mononucleotide	A
TR24	Mononucleotide Repeat	AAAAAAA	4600	4606	7	forward	repeat_region	chishan	7	1	mononucleotide	A
TR25	Mononucleotide Repeat	CCCCCCCCC	4932	4940	9	forward	repeat_region	chishan	9	1	mononucleotide	C
TR26	Hexanucleotide Repeat	ATTAGGATTAGG	5000	5011	12	forward	repeat_region	chishan	12	1	hexanucleotide	AATCCT
TR27	Mononucleotide Repeat	TTTTTTTTT	5463	5471	9	forward	repeat_region	chishan	9	1	mononucleotide	A
TR28	Pentanucleotide Repeat	TCTGATCTGAT	5728	5738	11	forward	repeat_region	chishan	11	1	pentanucleotide	AGATC
TR29	Dinucleotide Repeat	ATATATATATATATATATATAT	5803	5824	22	forward	repeat_region	chishan	22	1	dinucleotide	AT
TR30	Mononucleotide Repeat	TTTTTTT	6598	6604	7	forward	repeat_region	chishan	7	1	mononucleotide	A
TR31	Hexanucleotide Repeat	TATCTCTATCTC	7394	7405	12	forward	repeat_region	chishan	12	1	hexanucleotide	AGAGAT
TR32	Mononucleotide Repeat	TTTTTTT	7526	7532	7	forward	repeat_region	chishan	7	1	mononucleotide	A
TR33	Tetranucleotide Repeat	TTATTTATTT	7537	7546	10	forward	repeat_region	chishan	10	1	tetranucleotide	AAAT
TR34	Mononucleotide Repeat	TTTTTTT	8019	8025	7	forward	repeat_region	chishan	7	1	mononucleotide	A
TR35	Mononucleotide Repeat	AAAAAAAAA	8247	8255	9	forward	repeat_region	chishan	9	1	mononucleotide	A
TR36	9-nucleotide Repeat	TTCTAAACCTCCTAAACCTTCTAAA	8258	8282	25	forward	repeat_region	chishan	25	0.96	9-nucleotide	AAACCTTCT
TR37	Mononucleotide Repeat	AAAAAAAA	8661	8668	8	forward	repeat_region	chishan	8	1	mononucleotide	A
TR38	Mononucleotide Repeat	AAAAAAA	8691	8697	7	forward	repeat_region	chishan	7	1	mononucleotide	A
TR39	Trinucleotide Repeat	AATAATAGATAATAA	8696	8710	15	forward	repeat_region	chishan	14	0.9286	trinucleotide	AAT
TR40	Mononucleotide Repeat	TTTTTTT	8861	8867	7	forward	repeat_region	chishan	7	1	mononucleotide	A
TR41	Trinucleotide Repeat	CTTCTTTTCTTCTT	9224	9237	14	forward	repeat_region	chishan	15	0.9333	trinucleotide	AAG
TR42	Pentanucleotide Repeat	TATTTTATTTT	9247	9257	11	forward	repeat_region	chishan	11	1	pentanucleotide	AAAAT
TR43	Dinucleotide Repeat	TATATATAT	9350	9358	9	forward	repeat_region	chishan	9	1	dinucleotide	AT
TR44	Dinucleotide Repeat	ACACACAC	9447	9454	8	forward	repeat_region	chishan	8	1	dinucleotide	AC
TR45	Mononucleotide Repeat	AAAAAAAA	9768	9775	8	forward	repeat_region	chishan	8	1	mononucleotide	A
TR46	Mononucleotide Repeat	TTTTTTT	9934	9940	7	forward	repeat_region	chishan	7	1	mononucleotide	A
TR47	Hexanucleotide Repeat	TTTTTCTTTCTTCTTTTTCT	9936	9955	20	forward	repeat_region	chishan	19	0.9474	hexanucleotide	AAAAAG
TR48	Tetranucleotide Repeat	TTTCTTTCTT	9938	9947	10	forward	repeat_region	chishan	10	1	tetranucleotide	AAAG
TR49	Pentanucleotide Repeat	TTAAGTTAAGTTAA	9982	9995	14	forward	repeat_region	chishan	14	1	pentanucleotide	AACTT
TR50	Mononucleotide Repeat	AAAAAAAA	10417	10424	8	forward	repeat_region	chishan	8	1	mononucleotide	A
TR51	Mononucleotide Repeat	TTTTTTT	10498	10504	7	forward	repeat_region	chishan	7	1	mononucleotide	A
TR52	Mononucleotide Repeat	AAAAAAA	10537	10543	7	forward	repeat_region	chishan	7	1	mononucleotide	A
TR53	Dinucleotide Repeat	TATATATTATATAATATA	10713	10730	18	forward	repeat_region	chishan	20	0.9	dinucleotide	AT
TR54	Mononucleotide Repeat	AAAAAAA	10900	10906	7	forward	repeat_region	chishan	7	1	mononucleotide	A
TR55	Pentanucleotide Repeat	ATAAAATAAAAT	11025	11036	12	forward	repeat_region	chishan	12	1	pentanucleotide	AAAAT
TR56	Pentanucleotide Repeat	TCAATTCAATT	11036	11046	11	forward	repeat_region	chishan	11	1	pentanucleotide	AATTC
TR57	7-nucleotide Repeat	GGAGAAAGGAGAAA	11332	11345	14	forward	repeat_region	chishan	14	1	7-nucleotide	AAAGGAG
TR58	Mononucleotide Repeat	AAAAAAA	11818	11824	7	forward	repeat_region	chishan	7	1	mononucleotide	A
TR59	Mononucleotide Repeat	AAAAAAAA	11870	11877	8	forward	repeat_region	chishan	8	1	mononucleotide	A
TR60	Tetranucleotide Repeat	ATAAATAAAT	11996	12005	10	forward	repeat_region	chishan	10	1	tetranucleotide	AAAT
TR61	Mononucleotide Repeat	TTTTTTT	12044	12050	7	forward	repeat_region	chishan	7	1	mononucleotide	A
TR62	Mononucleotide Repeat	TTTTTTCTTTTTTTTTTTTTTTTT	12213	12236	24	forward	repeat_region	chishan	24	0.9583	mononucleotide	A
TR63	Hexanucleotide Repeat	GTTTTCGTTTTC	13986	13997	12	forward	repeat_region	chishan	12	1	hexanucleotide	AAAACG
TR64	Hexanucleotide Repeat	CAATTACAATTA	14196	14207	12	forward	repeat_region	chishan	12	1	hexanucleotide	AATTAC
TR65	Pentanucleotide Repeat	TTTGGTTTGGT	14623	14633	11	forward	repeat_region	chishan	11	1	pentanucleotide	AAACC
TR66	Trinucleotide Repeat	CATCATCAT	15384	15392	9	forward	repeat_region	chishan	9	1	trinucleotide	ATC
TR67	Trinucleotide Repeat	TCATCATCA	15680	15688	9	forward	repeat_region	chishan	9	1	trinucleotide	ATC
TR68	Mononucleotide Repeat	AAAAAAAA	17204	17211	8	forward	repeat_region	chishan	8	1	mononucleotide	A
TR69	Tetranucleotide Repeat	CTCCCTCCCT	17238	17247	10	forward	repeat_region	chishan	10	1	tetranucleotide	AGGG
TR70	Tetranucleotide Repeat	AGGGAGGGAG	17252	17261	10	forward	repeat_region	chishan	10	1	tetranucleotide	AGGG
TR71	Pentanucleotide Repeat	ATTCTATTCTAT	17514	17525	12	forward	repeat_region	chishan	12	1	pentanucleotide	AATAG
TR72	Trinucleotide Repeat	ATAATAATA	17627	17635	9	forward	repeat_region	chishan	9	1	trinucleotide	AAT
TR73	Mononucleotide Repeat	AAAAAAA	17714	17720	7	forward	repeat_region	chishan	7	1	mononucleotide	A
TR74	Mononucleotide Repeat	TTTTTTT	17750	17756	7	forward	repeat_region	chishan	7	1	mononucleotide	A
TR75	Tetranucleotide Repeat	ATAAATAAAT	18140	18149	10	forward	repeat_region	chishan	10	1	tetranucleotide	AAAT
TR76	Dinucleotide Repeat	ATATATCTATATATATAGATATA	18220	18242	23	forward	repeat_region	chishan	23	0.913	dinucleotide	AT
TR77	Dinucleotide Repeat	CTCTCTCTC	18373	18381	9	forward	repeat_region	chishan	9	1	dinucleotide	AG
TR78	Hexanucleotide Repeat	GAAAAAGAAAAA	18415	18426	12	forward	repeat_region	chishan	12	1	hexanucleotide	AAAAAG
TR79	Mononucleotide Repeat	AAAAAAAA	18452	18459	8	forward	repeat_region	chishan	8	1	mononucleotide	A
TR80	Hexanucleotide Repeat	GCTGCAGCTGCA	18627	18638	12	forward	repeat_region	chishan	12	1	hexanucleotide	AGCTGC
TR81	Hexanucleotide Repeat	GAAAAAGAAAAA	18671	18682	12	forward	repeat_region	chishan	12	1	hexanucleotide	AAAAAG
TR82	Hexanucleotide Repeat	TGCTTGTGCTTG	19043	19054	12	forward	repeat_region	chishan	12	1	hexanucleotide	AAGCAC
TR83	Pentanucleotide Repeat	AAACAAAACAA	19114	19124	11	forward	repeat_region	chishan	11	1	pentanucleotide	AAAAC
TR84	Dinucleotide Repeat	AGAGAGAG	19145	19152	8	forward	repeat_region	chishan	8	1	dinucleotide	AG
TR85	Pentanucleotide Repeat	CCCTCCCCTCC	19320	19330	11	forward	repeat_region	chishan	11	1	pentanucleotide	AGGGG
TR86	Hexanucleotide Repeat	ACAAAAACAAAA	20902	20913	12	forward	repeat_region	chishan	12	1	hexanucleotide	AAAAAC
TR87	Mononucleotide Repeat	TTTTTTT	21219	21225	7	forward	repeat_region	chishan	7	1	mononucleotide	A
TR88	Mononucleotide Repeat	TTTTTTT	21285	21291	7	forward	repeat_region	chishan	7	1	mononucleotide	A
TR89	Pentanucleotide Repeat	TCTATTCTATT	21326	21336	11	forward	repeat_region	chishan	11	1	pentanucleotide	AATAG
TR90	Trinucleotide Repeat	TACTACTAC	21406	21414	9	forward	repeat_region	chishan	9	1	trinucleotide	ACT
TR91	Mononucleotide Repeat	AAAAAAA	21514	21520	7	forward	repeat_region	chishan	7	1	mononucleotide	A
TR92	Hexanucleotide Repeat	ATAAGAATAAGAAT	21658	21671	14	forward	repeat_region	chishan	14	1	hexanucleotide	AAGAAT
TR93	Mononucleotide Repeat	AAAAAAA	21765	21771	7	forward	repeat_region	chishan	7	1	mononucleotide	A
TR94	Tetranucleotide Repeat	TTTATTTACTTTATTT	21929	21944	16	forward	repeat_region	chishan	15	0.9333	tetranucleotide	AAAT
TR95	Trinucleotide Repeat	ATTATTATT	22020	22028	9	forward	repeat_region	chishan	9	1	trinucleotide	AAT
TR96	Mononucleotide Repeat	AAAAAAAAA	22127	22135	9	forward	repeat_region	chishan	9	1	mononucleotide	A
TR97	Mononucleotide Repeat	AAAAAAA	22186	22192	7	forward	repeat_region	chishan	7	1	mononucleotide	A
TR98	Mononucleotide Repeat	TTTTTTTTT	22208	22216	9	forward	repeat_region	chishan	9	1	mononucleotide	A
TR99	Mononucleotide Repeat	AAAAAAAA	22367	22374	8	forward	repeat_region	chishan	8	1	mononucleotide	A
TR100	Dinucleotide Repeat	ATATATATA	22387	22395	9	forward	repeat_region	chishan	9	1	dinucleotide	AT
TR101	Hexanucleotide Repeat	AGATTGAGATTGA	22742	22754	13	forward	repeat_region	chishan	13	1	hexanucleotide	AATCTC
TR102	Mononucleotide Repeat	TTTTTTTT	23105	23112	8	forward	repeat_region	chishan	8	1	mononucleotide	A
TR103	Tetranucleotide Repeat	AAATAAATAAA	23232	23242	11	forward	repeat_region	chishan	11	1	tetranucleotide	AAAT
TR104	7-nucleotide Repeat	TAAAAAATAAAAAA	23305	23318	14	forward	repeat_region	chishan	14	1	7-nucleotide	AAAAAAT
TR105	Mononucleotide Repeat	AAAAAATAAAAAAA	23306	23319	14	forward	repeat_region	chishan	14	0.9286	mononucleotide	A
TR106	Pentanucleotide Repeat	ATCTTATCTTA	23402	23412	11	forward	repeat_region	chishan	11	1	pentanucleotide	AAGAT
TR107	Mononucleotide Repeat	TTTTTTT	23596	23602	7	forward	repeat_region	chishan	7	1	mononucleotide	A
TR108	Mononucleotide Repeat	AAAAAAAA	23716	23723	8	forward	repeat_region	chishan	8	1	mononucleotide	A
TR109	Tetranucleotide Repeat	ATTGATTGATTGA	23803	23815	13	forward	repeat_region	chishan	13	1	tetranucleotide	AATC
TR110	Mononucleotide Repeat	AAAAAAA	23833	23839	7	forward	repeat_region	chishan	7	1	mononucleotide	A
TR111	Mononucleotide Repeat	TTTTTTT	23848	23854	7	forward	repeat_region	chishan	7	1	mononucleotide	A
TR112	Mononucleotide Repeat	TTTTTTTT	23917	23924	8	forward	repeat_region	chishan	8	1	mononucleotide	A
TR113	Mononucleotide Repeat	TTTTTTTT	23932	23939	8	forward	repeat_region	chishan	8	1	mononucleotide	A
TR114	Mononucleotide Repeat	CCCCCCC	24115	24121	7	forward	repeat_region	chishan	7	1	mononucleotide	C
TR115	Trinucleotide Repeat	TATTATTAT	24229	24237	9	forward	repeat_region	chishan	9	1	trinucleotide	AAT
TR116	Pentanucleotide Repeat	AATTGAATTGA	24483	24493	11	forward	repeat_region	chishan	11	1	pentanucleotide	AATTC
TR117	Mononucleotide Repeat	TTTTTTTTTT	24676	24685	10	forward	repeat_region	chishan	10	1	mononucleotide	A
TR118	Mononucleotide Repeat	AAAAAAA	24688	24694	7	forward	repeat_region	chishan	7	1	mononucleotide	A
TR119	Hexanucleotide Repeat	TATTGCTATTGC	24775	24786	12	forward	repeat_region	chishan	12	1	hexanucleotide	AATAGC
TR120	Mononucleotide Repeat	AAAAAAA	24899	24905	7	forward	repeat_region	chishan	7	1	mononucleotide	A
TR121	Mononucleotide Repeat	TTTTTTTT	24929	24936	8	forward	repeat_region	chishan	8	1	mononucleotide	A
TR122	Pentanucleotide Repeat	TTTCCTTTCCTTT	24968	24980	13	forward	repeat_region	chishan	13	1	pentanucleotide	AAAGG
TR123	Mononucleotide Repeat	AAAAAAA	25071	25077	7	forward	repeat_region	chishan	7	1	mononucleotide	A
TR124	Mononucleotide Repeat	TTTTTTTT	25176	25183	8	forward	repeat_region	chishan	8	1	mononucleotide	A
TR125	Mononucleotide Repeat	TTTTTTTTT	25195	25203	9	forward	repeat_region	chishan	9	1	mononucleotide	A
TR126	Dinucleotide Repeat	TATATATAT	25392	25400	9	forward	repeat_region	chishan	9	1	dinucleotide	AT
TR127	Tetranucleotide Repeat	TTTATTTATTT	25542	25552	11	forward	repeat_region	chishan	11	1	tetranucleotide	AAAT
TR128	Trinucleotide Repeat	TCTTCTTTTTCTTCT	26458	26472	15	forward	repeat_region	chishan	15	0.9333	trinucleotide	AAG
TR129	7-nucleotide Repeat	AATATACAATATAC	26556	26569	14	forward	repeat_region	chishan	14	1	7-nucleotide	AATATAC
TR130	Dinucleotide Repeat	ATATATATATATATATAT	26574	26591	18	forward	repeat_region	chishan	18	1	dinucleotide	AT
TR131	8-nucleotide Repeat	CAAATAAACAAATAAA	26740	26755	16	forward	repeat_region	chishan	16	1	8-nucleotide	AAACAAAT
TR132	Dinucleotide Repeat	AGAGAGAGA	26804	26812	9	forward	repeat_region	chishan	9	1	dinucleotide	AG
TR133	Hexanucleotide Repeat	AAAACTAAAACT	26874	26885	12	forward	repeat_region	chishan	12	1	hexanucleotide	AAAACT
TR134	Mononucleotide Repeat	AAAAAAACAAAAAA	27108	27121	14	forward	repeat_region	chishan	14	0.9286	mononucleotide	A
TR135	Mononucleotide Repeat	AAAAAAAAAAA	27143	27153	11	forward	repeat_region	chishan	11	1	mononucleotide	A
TR136	Hexanucleotide Repeat	AGAAAAAGAAAA	27332	27343	12	forward	repeat_region	chishan	12	1	hexanucleotide	AAAAAG
TR137	Mononucleotide Repeat	TTTTTTT	27734	27740	7	forward	repeat_region	chishan	7	1	mononucleotide	A
TR138	Hexanucleotide Repeat	ATTTTTATTTTT	28145	28156	12	forward	repeat_region	chishan	12	1	hexanucleotide	AAAAAT
TR139	Tetranucleotide Repeat	CTTACTTACTT	28780	28790	11	forward	repeat_region	chishan	11	1	tetranucleotide	AAGT
TR140	Trinucleotide Repeat	AGAAGAAGA	28877	28885	9	forward	repeat_region	chishan	9	1	trinucleotide	AAG
TR141	Mononucleotide Repeat	AAAAAAAA	30560	30567	8	forward	repeat_region	chishan	8	1	mononucleotide	A
TR142	Mononucleotide Repeat	TTTTTTTT	30589	30596	8	forward	repeat_region	chishan	8	1	mononucleotide	A
TR143	Mononucleotide Repeat	TTTTTTT	30918	30924	7	forward	repeat_region	chishan	7	1	mononucleotide	A
TR144	Mononucleotide Repeat	GGGGGGG	31005	31011	7	forward	repeat_region	chishan	7	1	mononucleotide	C
TR145	9-nucleotide Repeat	CAAAAACTTCAAAAACTTC	31347	31365	19	forward	repeat_region	chishan	19	1	9-nucleotide	AAAAACTTC
TR146	Trinucleotide Repeat	GAAGAAGAA	31366	31374	9	forward	repeat_region	chishan	9	1	trinucleotide	AAG
TR147	Trinucleotide Repeat	AATAATAAT	31560	31568	9	forward	repeat_region	chishan	9	1	trinucleotide	AAT
TR148	Mononucleotide Repeat	AAAAAAA	32290	32296	7	forward	repeat_region	chishan	7	1	mononucleotide	A
TR149	Trinucleotide Repeat	ATGATGATG	32371	32379	9	forward	repeat_region	chishan	9	1	trinucleotide	ATC
TR150	Hexanucleotide Repeat	AACAAAAACAAA	32395	32406	12	forward	repeat_region	chishan	12	1	hexanucleotide	AAAAAC
TR151	Dinucleotide Repeat	GAGAGAGA	32441	32448	8	forward	repeat_region	chishan	8	1	dinucleotide	AG
TR152	Hexanucleotide Repeat	TCTTATTCTTAT	32796	32807	12	forward	repeat_region	chishan	12	1	hexanucleotide	AAGAAT
TR153	Hexanucleotide Repeat	TCCCTTTCCCTTT	32835	32847	13	forward	repeat_region	chishan	13	1	hexanucleotide	AAAGGG
TR154	Dinucleotide Repeat	TATATATA	33596	33603	8	forward	repeat_region	chishan	8	1	dinucleotide	AT
TR155	Dinucleotide Repeat	ATATATATA	33685	33693	9	forward	repeat_region	chishan	9	1	dinucleotide	AT
TR156	Hexanucleotide Repeat	TACCCGTACCCGT	33945	33957	13	forward	repeat_region	chishan	13	1	hexanucleotide	ACCCGT
TR157	Dinucleotide Repeat	ATATATAT	34148	34155	8	forward	repeat_region	chishan	8	1	dinucleotide	AT
TR158	Hexanucleotide Repeat	AGATCAAGATCAAG	34275	34288	14	forward	repeat_region	chishan	14	1	hexanucleotide	AAGATC
TR159	Trinucleotide Repeat	CTTCTTCTT	34303	34311	9	forward	repeat_region	chishan	9	1	trinucleotide	AAG
TR160	Mononucleotide Repeat	AAAAAAAA	34392	34399	8	forward	repeat_region	chishan	8	1	mononucleotide	A
TR161	Mononucleotide Repeat	AAAAAAAAA	34502	34510	9	forward	repeat_region	chishan	9	1	mononucleotide	A
TR162	Mononucleotide Repeat	AAAAAAA	34523	34529	7	forward	repeat_region	chishan	7	1	mononucleotide	A
TR163	Mononucleotide Repeat	AAAAAAAAA	34739	34747	9	forward	repeat_region	chishan	9	1	mononucleotide	A
TR164	Mononucleotide Repeat	TTTTTTTTT	34956	34964	9	forward	repeat_region	chishan	9	1	mononucleotide	A
TR165	Hexanucleotide Repeat	AATTTGAATTTG	35350	35361	12	forward	repeat_region	chishan	12	1	hexanucleotide	AAATTC
TR166	Mononucleotide Repeat	TTTTTTT	35379	35385	7	forward	repeat_region	chishan	7	1	mononucleotide	A
TR167	Mononucleotide Repeat	TTTTTTT	35419	35425	7	forward	repeat_region	chishan	7	1	mononucleotide	A
TR168	8-nucleotide Repeat	ATCGAAAAATCGAAAAA	35688	35704	17	forward	repeat_region	chishan	17	1	8-nucleotide	AAAAATCG
TR169	Mononucleotide Repeat	AAAAAAAA	35700	35707	8	forward	repeat_region	chishan	8	1	mononucleotide	A
TR170	Mononucleotide Repeat	TTTTTTT	35960	35966	7	forward	repeat_region	chishan	7	1	mononucleotide	A
TR171	Mononucleotide Repeat	TTTTTTTTTT	36294	36303	10	forward	repeat_region	chishan	10	1	mononucleotide	A
TR172	Mononucleotide Repeat	AAAAAAGAAAAAAAA	36341	36355	15	forward	repeat_region	chishan	15	0.9333	mononucleotide	A
TR173	Mononucleotide Repeat	AAAAAAA	36360	36366	7	forward	repeat_region	chishan	7	1	mononucleotide	A
TR174	Mononucleotide Repeat	AAAAATAAAAAAGAAAAAAA	36372	36391	20	forward	repeat_region	chishan	20	0.9	mononucleotide	A
TR175	Pentanucleotide Repeat	AGCAAAGCAAA	36400	36410	11	forward	repeat_region	chishan	11	1	pentanucleotide	AAAGC
TR176	Pentanucleotide Repeat	AAATGAAATGAA	36430	36441	12	forward	repeat_region	chishan	12	1	pentanucleotide	AAATG
TR177	Mononucleotide Repeat	AAAAAAAGAAAAACAAAAA	36511	36529	19	forward	repeat_region	chishan	19	0.8947	mononucleotide	A
TR178	Mononucleotide Repeat	AAAAAAAA	36535	36542	8	forward	repeat_region	chishan	8	1	mononucleotide	A
TR179	Mononucleotide Repeat	AAAAAAAAAAA	36895	36905	11	forward	repeat_region	chishan	11	1	mononucleotide	A
TR180	Hexanucleotide Repeat	ATCCCAATCCCA	37132	37143	12	forward	repeat_region	chishan	12	1	hexanucleotide	AATCCC
TR181	Trinucleotide Repeat	ATGATGATG	37148	37156	9	forward	repeat_region	chishan	9	1	trinucleotide	ATC
TR182	Hexanucleotide Repeat	TAAAAATAAAAA	37242	37253	12	forward	repeat_region	chishan	12	1	hexanucleotide	AAAAAT
TR183	Mononucleotide Repeat	AAAAATAAAAAAA	37243	37255	13	forward	repeat_region	chishan	13	0.9231	mononucleotide	A
TR184	Tetranucleotide Repeat	AATCAATCAA	37345	37354	10	forward	repeat_region	chishan	10	1	tetranucleotide	AATC
TR185	Pentanucleotide Repeat	TTATTTTATTT	37367	37377	11	forward	repeat_region	chishan	11	1	pentanucleotide	AAAAT
TR186	Trinucleotide Repeat	GAAGAAGAA	37737	37745	9	forward	repeat_region	chishan	9	1	trinucleotide	AAG
TR187	Tetranucleotide Repeat	ATTAATTCAATTAATT	38215	38230	16	forward	repeat_region	chishan	15	0.9333	tetranucleotide	AATT
TR188	Hexanucleotide Repeat	TTTCGATTTCGA	38508	38519	12	forward	repeat_region	chishan	12	1	hexanucleotide	AAATCG
TR189	Tetranucleotide Repeat	ATACATACAT	38524	38533	10	forward	repeat_region	chishan	10	1	tetranucleotide	ACAT
TR190	Dinucleotide Repeat	TATATATATATATATATATATATATATGTATATAT	38559	38593	35	forward	repeat_region	chishan	35	0.9714	dinucleotide	AT
TR191	Mononucleotide Repeat	AAAAAAA	38678	38684	7	forward	repeat_region	chishan	7	1	mononucleotide	A
TR192	Pentanucleotide Repeat	AATCAAATCAA	38812	38822	11	forward	repeat_region	chishan	11	1	pentanucleotide	AAATC
TR193	Mononucleotide Repeat	TTTTTTTTT	39288	39296	9	forward	repeat_region	chishan	9	1	mononucleotide	A
TR194	Mononucleotide Repeat	AAAAAAA	39673	39679	7	forward	repeat_region	chishan	7	1	mononucleotide	A
TR195	16-nucleotide Repeat	AAAAGAAAAAAGAAGAAAAAGAAAAAAGAAGAAAAAGAAAAAA	40011	40053	43	forward	repeat_region	chishan	43	1	16-nucleotide	AAAAAAGAAGAAAAAG
TR196	Mononucleotide Repeat	AAAAAAA	40167	40173	7	forward	repeat_region	chishan	7	1	mononucleotide	A
TR197	Dinucleotide Repeat	TATATATATATATATATAT	40683	40701	19	forward	repeat_region	chishan	19	1	dinucleotide	AT
TR198	Trinucleotide Repeat	TATTATTATT	40699	40708	10	forward	repeat_region	chishan	10	1	trinucleotide	AAT
TR199	Mononucleotide Repeat	AAAAAAAAAA	40715	40724	10	forward	repeat_region	chishan	10	1	mononucleotide	A
TR200	Dinucleotide Repeat	TATATATAATATATATA	40728	40744	17	forward	repeat_region	chishan	18	0.9444	dinucleotide	AT
TR201	Hexanucleotide Repeat	GGTAAGGGTAAG	41134	41145	12	forward	repeat_region	chishan	12	1	hexanucleotide	AAGGGT
TR202	Mononucleotide Repeat	AAAAAAA	41342	41348	7	forward	repeat_region	chishan	7	1	mononucleotide	A
TR203	Hexanucleotide Repeat	ACAAGCACAAGC	41580	41591	12	forward	repeat_region	chishan	12	1	hexanucleotide	AAGCAC
TR204	Pentanucleotide Repeat	TAAATTAAATT	41691	41701	11	forward	repeat_region	chishan	11	1	pentanucleotide	AAATT
TR205	Hexanucleotide Repeat	AAAATTAAAATTAGAATTA	41925	41943	19	forward	repeat_region	chishan	19	0.9474	hexanucleotide	AAAATT
TR206	Tetranucleotide Repeat	GAAAGAAAGA	42505	42514	10	forward	repeat_region	chishan	10	1	tetranucleotide	AAAG
TR207	Hexanucleotide Repeat	AGAAAGAGAAAGA	42508	42520	13	forward	repeat_region	chishan	13	1	hexanucleotide	AAAGAG
TR208	Dinucleotide Repeat	GAGAGAGA	42559	42566	8	forward	repeat_region	chishan	8	1	dinucleotide	AG
TR209	Pentanucleotide Repeat	ATTTCATTTCATT	42700	42712	13	forward	repeat_region	chishan	13	1	pentanucleotide	AAATG
TR210	Dinucleotide Repeat	GAGAGAGA	42727	42734	8	forward	repeat_region	chishan	8	1	dinucleotide	AG
TR211	Trinucleotide Repeat	ATAATAATAA	42770	42779	10	forward	repeat_region	chishan	10	1	trinucleotide	AAT
TR212	Mononucleotide Repeat	AAAAAAAAAAAAAAAAAAAA	42792	42811	20	forward	repeat_region	chishan	20	1	mononucleotide	A
TR213	Tetranucleotide Repeat	TTCTTTCTTTC	42869	42879	11	forward	repeat_region	chishan	11	1	tetranucleotide	AAAG
TR214	7-nucleotide Repeat	ACATTCTACATTCT	43224	43237	14	forward	repeat_region	chishan	14	1	7-nucleotide	AATGTAG
TR215	Pentanucleotide Repeat	ATGGAATGGAA	43253	43263	11	forward	repeat_region	chishan	11	1	pentanucleotide	AATGG
TR216	Hexanucleotide Repeat	TCCAAATCCAAAT	43283	43295	13	forward	repeat_region	chishan	13	1	hexanucleotide	AAATCC
TR217	Mononucleotide Repeat	TTTTTTTTT	43372	43380	9	forward	repeat_region	chishan	9	1	mononucleotide	A
TR218	Mononucleotide Repeat	TTTTTTTT	43699	43706	8	forward	repeat_region	chishan	8	1	mononucleotide	A
TR219	Hexanucleotide Repeat	GAAAATGAAAAT	43794	43805	12	forward	repeat_region	chishan	12	1	hexanucleotide	AAAATG
TR220	Tetranucleotide Repeat	AAATAAATAA	43937	43946	10	forward	repeat_region	chishan	10	1	tetranucleotide	AAAT
TR221	Mononucleotide Repeat	AAAAAAAAA	44195	44203	9	forward	repeat_region	chishan	9	1	mononucleotide	A
TR222	Dinucleotide Repeat	CTCTCTCTC	44347	44355	9	forward	repeat_region	chishan	9	1	dinucleotide	AG
TR223	Mononucleotide Repeat	AAAAAAAA	45178	45185	8	forward	repeat_region	chishan	8	1	mononucleotide	A
TR224	Tetranucleotide Repeat	AAATAAATAA	45716	45725	10	forward	repeat_region	chishan	10	1	tetranucleotide	AAAT
TR225	Mononucleotide Repeat	AAAAAAA	45730	45736	7	forward	repeat_region	chishan	7	1	mononucleotide	A
TR226	Hexanucleotide Repeat	AAATTGAAATTGAA	46310	46323	14	forward	repeat_region	chishan	14	1	hexanucleotide	AAATTG
TR227	Hexanucleotide Repeat	ATGTCAATGTCAA	46424	46436	13	forward	repeat_region	chishan	13	1	hexanucleotide	AATGTC
TR228	Trinucleotide Repeat	CAACAACAA	46434	46442	9	forward	repeat_region	chishan	9	1	trinucleotide	AAC
TR229	Tetranucleotide Repeat	TATTTTTTTATTTATT	46522	46537	16	forward	repeat_region	chishan	16	0.9375	tetranucleotide	AAAT
TR230	Tetranucleotide Repeat	TAGATAGATA	46598	46607	10	forward	repeat_region	chishan	10	1	tetranucleotide	AGAT
TR231	Pentanucleotide Repeat	TATGTTATGTT	46639	46649	11	forward	repeat_region	chishan	11	1	pentanucleotide	AACAT
TR232	Dinucleotide Repeat	TATATATATTAATATATATATATATATATATATATATAT	46868	46906	39	forward	repeat_region	chishan	41	0.9512	dinucleotide	AT
TR233	Tetranucleotide Repeat	ATTGATTGATT	46917	46927	11	forward	repeat_region	chishan	11	1	tetranucleotide	AATC
TR234	Mononucleotide Repeat	AAAAAAAAAA	47118	47127	10	forward	repeat_region	chishan	10	1	mononucleotide	A
TR235	Mononucleotide Repeat	AAAAAAA	47599	47605	7	forward	repeat_region	chishan	7	1	mononucleotide	A
TR236	Trinucleotide Repeat	TATTATTAT	47790	47798	9	forward	repeat_region	chishan	9	1	trinucleotide	AAT
TR237	Mononucleotide Repeat	CCCCCCC	48169	48175	7	forward	repeat_region	chishan	7	1	mononucleotide	C
TR238	Mononucleotide Repeat	AAAAAAAA	48225	48232	8	forward	repeat_region	chishan	8	1	mononucleotide	A
TR239	9-nucleotide Repeat	AGCTAAAGTAGCTAAAGTAG	48330	48349	20	forward	repeat_region	chishan	20	1	9-nucleotide	AAAGTAGCT
TR240	Hexanucleotide Repeat	AATGATAATGATAA	48470	48483	14	forward	repeat_region	chishan	14	1	hexanucleotide	AATGAT
TR241	Hexanucleotide Repeat	AGATTCAGATTC	49142	49153	12	forward	repeat_region	chishan	12	1	hexanucleotide	AATCTG
TR242	Pentanucleotide Repeat	ATAAAATAAAGATAAAA	49283	49299	17	forward	repeat_region	chishan	16	0.9375	pentanucleotide	AAAAT
TR243	Hexanucleotide Repeat	AGATCTAGATCTA	49303	49315	13	forward	repeat_region	chishan	13	1	hexanucleotide	AGATCT
TR244	Trinucleotide Repeat	CAGCAGCAGCA	49481	49491	11	forward	repeat_region	chishan	11	1	trinucleotide	AGC
TR245	Mononucleotide Repeat	AAAAAAA	49542	49548	7	forward	repeat_region	chishan	7	1	mononucleotide	A
TR246	Pentanucleotide Repeat	AATATAATATA	50238	50248	11	forward	repeat_region	chishan	11	1	pentanucleotide	AATAT
TR247	Tetranucleotide Repeat	ATTAATTAAT	50507	50516	10	forward	repeat_region	chishan	10	1	tetranucleotide	AATT
TR248	Mononucleotide Repeat	AAAAAAAAA	50593	50601	9	forward	repeat_region	chishan	9	1	mononucleotide	A
TR249	Mononucleotide Repeat	TTTTTTT	50919	50925	7	forward	repeat_region	chishan	7	1	mononucleotide	A
TR250	Trinucleotide Repeat	GAAGAAGAA	51288	51296	9	forward	repeat_region	chishan	9	1	trinucleotide	AAG
TR251	Tetranucleotide Repeat	AAATAAATAA	51439	51448	10	forward	repeat_region	chishan	10	1	tetranucleotide	AAAT
TR252	Trinucleotide Repeat	TTCTTCTTC	51692	51700	9	forward	repeat_region	chishan	9	1	trinucleotide	AAG
TR253	Pentanucleotide Repeat	GAGATGAGATGA	51742	51753	12	forward	repeat_region	chishan	12	1	pentanucleotide	AGATG
TR254	Mononucleotide Repeat	AAAAAAAAAA	51964	51973	10	forward	repeat_region	chishan	10	1	mononucleotide	A
TR255	Mononucleotide Repeat	TTTTTTTTT	52105	52113	9	forward	repeat_region	chishan	9	1	mononucleotide	A
TR256	Trinucleotide Repeat	AGCAGCAGC	52652	52660	9	forward	repeat_region	chishan	9	1	trinucleotide	AGC
TR257	Mononucleotide Repeat	AAAAAAAAA	52750	52758	9	forward	repeat_region	chishan	9	1	mononucleotide	A
TR258	Mononucleotide Repeat	AAAAAAA	52818	52824	7	forward	repeat_region	chishan	7	1	mononucleotide	A
TR259	Mononucleotide Repeat	AAAAAAAA	53316	53323	8	forward	repeat_region	chishan	8	1	mononucleotide	A
TR260	Dinucleotide Repeat	CTCTCTCT	53926	53933	8	forward	repeat_region	chishan	8	1	dinucleotide	AG
TR261	Tetranucleotide Repeat	AAAGAAAGAA	54376	54385	10	forward	repeat_region	chishan	10	1	tetranucleotide	AAAG
TR262	Hexanucleotide Repeat	CGTTTACGTTTAC	54528	54540	13	forward	repeat_region	chishan	13	1	hexanucleotide	AAACGT
TR263	Mononucleotide Repeat	AAAAAAAA	54707	54714	8	forward	repeat_region	chishan	8	1	mononucleotide	A
TR264	Tetranucleotide Repeat	TTATTTATTTCATTTA	54732	54747	16	forward	repeat_region	chishan	15	0.9333	tetranucleotide	AAAT
TR265	Hexanucleotide Repeat	AGAAAAAGAAAA	54831	54842	12	forward	repeat_region	chishan	12	1	hexanucleotide	AAAAAG
TR266	Mononucleotide Repeat	AAAAAAAAAA	54942	54951	10	forward	repeat_region	chishan	10	1	mononucleotide	A
TR267	Hexanucleotide Repeat	TCCTCTTCCTCT	55273	55284	12	forward	repeat_region	chishan	12	1	hexanucleotide	AAGAGG
TR268	Hexanucleotide Repeat	ATCACCATCACC	55362	55373	12	forward	repeat_region	chishan	12	1	hexanucleotide	ACCATC
TR269	Hexanucleotide Repeat	AAGCTCAAGCTCA	55377	55389	13	forward	repeat_region	chishan	13	1	hexanucleotide	AAGCTC
TR270	Mononucleotide Repeat	TTTTTTT	55497	55503	7	forward	repeat_region	chishan	7	1	mononucleotide	A
TR271	Pentanucleotide Repeat	TTATATTATAT	55568	55578	11	forward	repeat_region	chishan	11	1	pentanucleotide	AATAT
TR272	Mononucleotide Repeat	TTTTTTTTTTTTTTTTT	55583	55599	17	forward	repeat_region	chishan	17	1	mononucleotide	A
TR273	Dinucleotide Repeat	TGTGTGTGT	55882	55890	9	forward	repeat_region	chishan	9	1	dinucleotide	AC
TR274	Pentanucleotide Repeat	TTTTATTTTATT	56087	56098	12	forward	repeat_region	chishan	12	1	pentanucleotide	AAAAT
TR275	Tetranucleotide Repeat	TTTCTTTCTTTC	56330	56341	12	forward	repeat_region	chishan	12	1	tetranucleotide	AAAG
TR276	Dinucleotide Repeat	ATATATAT	56612	56619	8	forward	repeat_region	chishan	8	1	dinucleotide	AT
TR277	Hexanucleotide Repeat	CTTTCTCTTTCT	57380	57391	12	forward	repeat_region	chishan	12	1	hexanucleotide	AAAGAG
TR278	Tetranucleotide Repeat	TTACTTACTT	57524	57533	10	forward	repeat_region	chishan	10	1	tetranucleotide	AAGT
TR279	Mononucleotide Repeat	TTTTTTT	57877	57883	7	forward	repeat_region	chishan	7	1	mononucleotide	A
TR280	Mononucleotide Repeat	TTTTTTT	58331	58337	7	forward	repeat_region	chishan	7	1	mononucleotide	A
TR281	Dinucleotide Repeat	ATATATATATATATATATATA	58424	58444	21	forward	repeat_region	chishan	21	1	dinucleotide	AT
TR282	Mononucleotide Repeat	AAAAAAAAAAAAAAAA	58613	58628	16	forward	repeat_region	chishan	16	1	mononucleotide	A
TR283	Mononucleotide Repeat	AAAAAAAA	59051	59058	8	forward	repeat_region	chishan	8	1	mononucleotide	A
TR284	Mononucleotide Repeat	TTTTTTT	59111	59117	7	forward	repeat_region	chishan	7	1	mononucleotide	A
TR285	Mononucleotide Repeat	AAAAAAAA	59195	59202	8	forward	repeat_region	chishan	8	1	mononucleotide	A
TR286	Trinucleotide Repeat	CACCACCAC	59484	59492	9	forward	repeat_region	chishan	9	1	trinucleotide	ACC
TR287	Dinucleotide Repeat	TATATATATAATATA	59809	59823	15	forward	repeat_region	chishan	16	0.9375	dinucleotide	AT
TR288	Mononucleotide Repeat	AAAAAAA	59838	59844	7	forward	repeat_region	chishan	7	1	mononucleotide	A
TR289	Mononucleotide Repeat	AAAAAAA	60123	60129	7	forward	repeat_region	chishan	7	1	mononucleotide	A
TR290	Pentanucleotide Repeat	AGAGAAGAGAA	60391	60401	11	forward	repeat_region	chishan	11	1	pentanucleotide	AAGAG
TR291	Hexanucleotide Repeat	AAAGAAAAAGAA	60471	60482	12	forward	repeat_region	chishan	12	1	hexanucleotide	AAAAAG
TR292	Mononucleotide Repeat	TTTTTTT	60537	60543	7	forward	repeat_region	chishan	7	1	mononucleotide	A
TR293	Tetranucleotide Repeat	CCGGCCGGCC	61214	61223	10	forward	repeat_region	chishan	10	1	tetranucleotide	CCGG
TR294	Mononucleotide Repeat	CCCCCCC	61372	61378	7	forward	repeat_region	chishan	7	1	mononucleotide	C
TR295	Dinucleotide Repeat	TCTCTCTC	61520	61527	8	forward	repeat_region	chishan	8	1	dinucleotide	AG
TR296	Dinucleotide Repeat	AGAGAGAG	61842	61849	8	forward	repeat_region	chishan	8	1	dinucleotide	AG
TR297	Tetranucleotide Repeat	CTACCTACCTACCT	61874	61887	14	forward	repeat_region	chishan	14	1	tetranucleotide	ACCT
TR298	Hexanucleotide Repeat	CAGGTACAGGTAC	61898	61910	13	forward	repeat_region	chishan	13	1	hexanucleotide	ACAGGT
TR299	Hexanucleotide Repeat	CGCTTCCGCTTC	62279	62290	12	forward	repeat_region	chishan	12	1	hexanucleotide	AAGCGG
TR300	Hexanucleotide Repeat	CTCGCTCTCGCT	62894	62905	12	forward	repeat_region	chishan	12	1	hexanucleotide	AGAGCG
TR301	Hexanucleotide Repeat	CAAAAGCAAAAG	63890	63901	12	forward	repeat_region	chishan	12	1	hexanucleotide	AAAAGC
TR302	Dinucleotide Repeat	CTCTCTCT	64696	64703	8	forward	repeat_region	chishan	8	1	dinucleotide	AG
TR303	Trinucleotide Repeat	CTTCTTCTTC	64788	64797	10	forward	repeat_region	chishan	10	1	trinucleotide	AAG
TR304	Mononucleotide Repeat	TTTTTTT	65182	65188	7	forward	repeat_region	chishan	7	1	mononucleotide	A
TR305	Hexanucleotide Repeat	CAAAAGCAAAAG	65602	65613	12	forward	repeat_region	chishan	12	1	hexanucleotide	AAAAGC
TR306	Dinucleotide Repeat	TGTGTGTGTGT	65655	65665	11	forward	repeat_region	chishan	11	1	dinucleotide	AC
TR307	Mononucleotide Repeat	TTTTTTTTT	65665	65673	9	forward	repeat_region	chishan	9	1	mononucleotide	A
TR308	Mononucleotide Repeat	AAAAAAAAAAAAA	65720	65732	13	forward	repeat_region	chishan	13	1	mononucleotide	A
TR309	Mononucleotide Repeat	TTTTTTT	66531	66537	7	forward	repeat_region	chishan	7	1	mononucleotide	A
TR310	Tetranucleotide Repeat	CTAACTAACTAAC	67722	67734	13	forward	repeat_region	chishan	13	1	tetranucleotide	AACT
TR311	9-nucleotide Repeat	TTTTTGTCATTTTTGTCATTT	67784	67804	21	forward	repeat_region	chishan	21	1	9-nucleotide	AAAAATGAC
TR312	Dinucleotide Repeat	ATATATATATATATATATATATAT	67852	67875	24	forward	repeat_region	chishan	24	1	dinucleotide	AT
TR313	Trinucleotide Repeat	TTATTATTATT	68242	68252	11	forward	repeat_region	chishan	11	1	trinucleotide	AAT
TR314	Mononucleotide Repeat	TTTTTTTTTATTTTT	68385	68399	15	forward	repeat_region	chishan	15	0.9333	mononucleotide	A
TR315	Mononucleotide Repeat	AAAAAAAAA	68445	68453	9	forward	repeat_region	chishan	9	1	mononucleotide	A
TR316	Pentanucleotide Repeat	AAAACAAAACAA	68450	68461	12	forward	repeat_region	chishan	12	1	pentanucleotide	AAAAC
TR317	Pentanucleotide Repeat	TTGAATTGAATT	68687	68698	12	forward	repeat_region	chishan	12	1	pentanucleotide	AATTC
TR318	Mononucleotide Repeat	AAAAAAAAAAA	68707	68717	11	forward	repeat_region	chishan	11	1	mononucleotide	A
TR319	Trinucleotide Repeat	TAATAATAA	68753	68761	9	forward	repeat_region	chishan	9	1	trinucleotide	AAT
TR320	Mononucleotide Repeat	AAAAAAA	68830	68836	7	forward	repeat_region	chishan	7	1	mononucleotide	A
TR321	Dinucleotide Repeat	ATATATATATATATATATAT	68836	68855	20	forward	repeat_region	chishan	20	1	dinucleotide	AT
TR322	Trinucleotide Repeat	ATGATGATG	69311	69319	9	forward	repeat_region	chishan	9	1	trinucleotide	ATC
TR323	Dinucleotide Repeat	GTGTGTGT	69476	69483	8	forward	repeat_region	chishan	8	1	dinucleotide	AC
TR324	Mononucleotide Repeat	TTTTTTTTT	69559	69567	9	forward	repeat_region	chishan	9	1	mononucleotide	A
TR325	Mononucleotide Repeat	TTTTTTT	69572	69578	7	forward	repeat_region	chishan	7	1	mononucleotide	A
TR326	Hexanucleotide Repeat	TATAGATATAGA	69598	69609	12	forward	repeat_region	chishan	12	1	hexanucleotide	AGATAT
TR327	Tetranucleotide Repeat	AAATAAATAA	69822	69831	10	forward	repeat_region	chishan	10	1	tetranucleotide	AAAT
TR328	Pentanucleotide Repeat	AGAAAAGAAAA	69896	69906	11	forward	repeat_region	chishan	11	1	pentanucleotide	AAAAG
TR329	Mononucleotide Repeat	AAAAAAA	69977	69983	7	forward	repeat_region	chishan	7	1	mononucleotide	A
TR330	Tetranucleotide Repeat	AAAGAAAGAA	70151	70160	10	forward	repeat_region	chishan	10	1	tetranucleotide	AAAG
TR331	Hexanucleotide Repeat	AACGAAAACGAAA	70441	70453	13	forward	repeat_region	chishan	13	1	hexanucleotide	AAAACG
TR332	Tetranucleotide Repeat	ATGAATGAAT	70504	70513	10	forward	repeat_region	chishan	10	1	tetranucleotide	AATG
TR333	Mononucleotide Repeat	TTTTTTT	70851	70857	7	forward	repeat_region	chishan	7	1	mononucleotide	A
TR334	Tetranucleotide Repeat	CAAACAAACAA	70867	70877	11	forward	repeat_region	chishan	11	1	tetranucleotide	AAAC
TR335	Mononucleotide Repeat	AAAAAAAA	71821	71828	8	forward	repeat_region	chishan	8	1	mononucleotide	A
TR336	Pentanucleotide Repeat	TTGTATTGTATT	72376	72387	12	forward	repeat_region	chishan	12	1	pentanucleotide	AATAC
TR337	Hexanucleotide Repeat	TCTTTATCTTTAT	72464	72476	13	forward	repeat_region	chishan	13	1	hexanucleotide	AAAGAT
TR338	Mononucleotide Repeat	TTTTTTT	72514	72520	7	forward	repeat_region	chishan	7	1	mononucleotide	A
TR339	Tetranucleotide Repeat	TTTATTTATT	72528	72537	10	forward	repeat_region	chishan	10	1	tetranucleotide	AAAT
TR340	Trinucleotide Repeat	TATTATTAT	72608	72616	9	forward	repeat_region	chishan	9	1	trinucleotide	AAT
TR341	Tetranucleotide Repeat	GAAAGAAACAAAGAAA	72644	72659	16	forward	repeat_region	chishan	16	0.9375	tetranucleotide	AAAG
TR342	Mononucleotide Repeat	TTTTTTT	72812	72818	7	forward	repeat_region	chishan	7	1	mononucleotide	A
TR343	9-nucleotide Repeat	ATGAGAAAAATGAGAAAAA	72980	72998	19	forward	repeat_region	chishan	19	1	9-nucleotide	AAAAATGAG
TR344	Pentanucleotide Repeat	TTCTGTTCTGTT	73033	73044	12	forward	repeat_region	chishan	12	1	pentanucleotide	AACAG
TR345	Pentanucleotide Repeat	TAATCTAATCT	73080	73090	11	forward	repeat_region	chishan	11	1	pentanucleotide	AATCT
TR346	Pentanucleotide Repeat	TTTATTTTATT	73266	73276	11	forward	repeat_region	chishan	11	1	pentanucleotide	AAAAT
TR347	Hexanucleotide Repeat	CAATACCAATAC	73387	73398	12	forward	repeat_region	chishan	12	1	hexanucleotide	AATACC
TR348	Trinucleotide Repeat	TATTATTATTA	73628	73638	11	forward	repeat_region	chishan	11	1	trinucleotide	AAT
TR349	Dinucleotide Repeat	CTCTCTCT	73671	73678	8	forward	repeat_region	chishan	8	1	dinucleotide	AG
TR350	22-nucleotide Repeat	AATTACATTCTATCGTTTACAAAATTACATTCTATCGTTTACAAAATTACATTCTATCGTTTACAAAATTACATTCTATTATTTACAAAATTACATTCTATCGTTTACAAAATTACATTCTATCGTTTACAAAATTACATTCTAT	73789	73933	145	forward	repeat_region	chishan	145	0.9862	22-nucleotide	AAAATTACATTCTATCGTTTAC
TR351	Mononucleotide Repeat	AAAAAAA	73941	73947	7	forward	repeat_region	chishan	7	1	mononucleotide	A
TR352	Hexanucleotide Repeat	CATTACCATTAC	74229	74240	12	forward	repeat_region	chishan	12	1	hexanucleotide	AATGGT
TR353	7-nucleotide Repeat	CAAAAGGCAAAAGG	74382	74395	14	forward	repeat_region	chishan	14	1	7-nucleotide	AAAAGGC
TR354	Mononucleotide Repeat	AAAAAAAA	74694	74701	8	forward	repeat_region	chishan	8	1	mononucleotide	A
TR355	15-nucleotide Repeat	CAAGAAAAAATGGAACAAGAAAAAATGGAACAAGAA	74861	74896	36	forward	repeat_region	chishan	36	1	15-nucleotide	AAAAAATGGAACAAG
TR356	Pentanucleotide Repeat	TAGAAAAGAATAGAATAG	75072	75089	18	forward	repeat_region	chishan	18	0.9444	pentanucleotide	AATAG
TR357	Tetranucleotide Repeat	ATGAATGAAT	75389	75398	10	forward	repeat_region	chishan	10	1	tetranucleotide	AATG
TR358	Mononucleotide Repeat	TTTTTTT	75469	75475	7	forward	repeat_region	chishan	7	1	mononucleotide	A
TR359	32-nucleotide Repeat	ACAAAAGTATGGAATAAATACTATTTGGAATTACAAAAAATATTGAATAAATACTATTTGAAATTACAAAAAGTATGGAATAAATACTATTTGGAATT	75866	75963	98	forward	repeat_region	chishan	96	0.9479	32-nucleotide	AAAAGTATGGAATAAATACTATTTGGAATTAC
TR360	Pentanucleotide Repeat	AAACAAAACAA	76244	76254	11	forward	repeat_region	chishan	11	1	pentanucleotide	AAAAC
TR361	Hexanucleotide Repeat	TGAAAATGAAAA	76387	76398	12	forward	repeat_region	chishan	12	1	hexanucleotide	AAAATG
TR362	Mononucleotide Repeat	AAAAAAAA	76395	76402	8	forward	repeat_region	chishan	8	1	mononucleotide	A
TR363	Mononucleotide Repeat	AAAAAAA	76685	76691	7	forward	repeat_region	chishan	7	1	mononucleotide	A
TR364	Hexanucleotide Repeat	TTCAGATTCAGA	77071	77082	12	forward	repeat_region	chishan	12	1	hexanucleotide	AATCTG
TR365	Hexanucleotide Repeat	AGAAAAAGAAAAA	77200	77212	13	forward	repeat_region	chishan	13	1	hexanucleotide	AAAAAG
TR366	Dinucleotide Repeat	GAGAGAGA	77581	77588	8	forward	repeat_region	chishan	8	1	dinucleotide	AG
TR367	Tetranucleotide Repeat	AATAAATAAA	77650	77659	10	forward	repeat_region	chishan	10	1	tetranucleotide	AAAT
TR368	Pentanucleotide Repeat	TCGAATCGAAT	78422	78432	11	forward	repeat_region	chishan	11	1	pentanucleotide	AATCG
TR369	Mononucleotide Repeat	AAAAAAAA	78952	78959	8	forward	repeat_region	chishan	8	1	mononucleotide	A
TR370	Trinucleotide Repeat	CTCCTCCTC	78978	78986	9	forward	repeat_region	chishan	9	1	trinucleotide	AGG
TR371	Trinucleotide Repeat	AGAAGAAGAA	79756	79765	10	forward	repeat_region	chishan	10	1	trinucleotide	AAG
TR372	Hexanucleotide Repeat	GTTTTAGTTTTA	79797	79808	12	forward	repeat_region	chishan	12	1	hexanucleotide	AAAACT
TR373	Tetranucleotide Repeat	AGAAAGAAAGA	79990	80000	11	forward	repeat_region	chishan	11	1	tetranucleotide	AAAG
TR374	Mononucleotide Repeat	AAAAAAA	80270	80276	7	forward	repeat_region	chishan	7	1	mononucleotide	A
TR375	Hexanucleotide Repeat	GAATAAGAATAA	80713	80724	12	forward	repeat_region	chishan	12	1	hexanucleotide	AAGAAT
TR376	Mononucleotide Repeat	TTTTTTTTTTT	80854	80864	11	forward	repeat_region	chishan	11	1	mononucleotide	A
TR377	Pentanucleotide Repeat	TAGTATAGTATA	80872	80883	12	forward	repeat_region	chishan	12	1	pentanucleotide	ACTAT
TR378	Hexanucleotide Repeat	AATTGCAATTGAATTGC	81071	81087	17	forward	repeat_region	chishan	18	0.9444	hexanucleotide	AATTGC
TR379	Pentanucleotide Repeat	ACAATACAATA	81234	81244	11	forward	repeat_region	chishan	11	1	pentanucleotide	AATAC
TR380	8-nucleotide Repeat	AATATTCAAATATTCA	81297	81312	16	forward	repeat_region	chishan	16	1	8-nucleotide	AAATATTC
TR381	Dinucleotide Repeat	ATATATAT	81345	81352	8	forward	repeat_region	chishan	8	1	dinucleotide	AT
TR382	Hexanucleotide Repeat	ATATCAATATCAATA	81349	81363	15	forward	repeat_region	chishan	15	1	hexanucleotide	AATATC
TR383	Mononucleotide Repeat	TTTTTTCTTTTTT	81420	81432	13	forward	repeat_region	chishan	13	0.9231	mononucleotide	A
TR384	Hexanucleotide Repeat	ATTTGTATTTTATTTGTA	81561	81578	18	forward	repeat_region	chishan	19	0.9474	hexanucleotide	AAATAC
TR385	Mononucleotide Repeat	AAAAAAA	81661	81667	7	forward	repeat_region	chishan	7	1	mononucleotide	A
TR386	Tetranucleotide Repeat	AAAGAAAGAAAAAAGA	81779	81794	16	forward	repeat_region	chishan	17	0.9412	tetranucleotide	AAAG
TR387	Mononucleotide Repeat	AAAAAAA	81887	81893	7	forward	repeat_region	chishan	7	1	mononucleotide	A
TR388	Trinucleotide Repeat	GAGGAGGAGG	82074	82083	10	forward	repeat_region	chishan	10	1	trinucleotide	AGG
TR389	Pentanucleotide Repeat	ATTTGATTTGAT	82585	82596	12	forward	repeat_region	chishan	12	1	pentanucleotide	AAATC
TR390	Hexanucleotide Repeat	TTTTTATTTTTA	82634	82645	12	forward	repeat_region	chishan	12	1	hexanucleotide	AAAAAT
TR391	Tetranucleotide Repeat	AATAAATAAA	82645	82654	10	forward	repeat_region	chishan	10	1	tetranucleotide	AAAT
TR392	Tetranucleotide Repeat	TCATTCATTC	82721	82730	10	forward	repeat_region	chishan	10	1	tetranucleotide	AATG
TR393	Mononucleotide Repeat	AAAAAAA	82773	82779	7	forward	repeat_region	chishan	7	1	mononucleotide	A
TR394	Mononucleotide Repeat	AAAAAAA	83289	83295	7	forward	repeat_region	chishan	7	1	mononucleotide	A
TR395	Trinucleotide Repeat	AGAAGAAGA	83524	83532	9	forward	repeat_region	chishan	9	1	trinucleotide	AAG
TR396	7-nucleotide Repeat	AAAAATCGAAAAACGAAAAA	83707	83726	20	forward	repeat_region	chishan	19	0.9474	7-nucleotide	AAAAACG
TR397	Mononucleotide Repeat	AAAAAAAAAAAAAA	83722	83735	14	forward	repeat_region	chishan	14	1	mononucleotide	A
TR398	Pentanucleotide Repeat	AAAATAAAATAAAA	83732	83745	14	forward	repeat_region	chishan	14	1	pentanucleotide	AAAAT
TR399	Mononucleotide Repeat	AAAAAAAAAAA	83756	83766	11	forward	repeat_region	chishan	11	1	mononucleotide	A
TR400	Dinucleotide Repeat	AGAGAGAGAGAGA	83766	83778	13	forward	repeat_region	chishan	13	1	dinucleotide	AG
TR401	Hexanucleotide Repeat	GATGAAGATGAA	83829	83840	12	forward	repeat_region	chishan	12	1	hexanucleotide	AAGATG
TR402	Mononucleotide Repeat	AAAAAAA	84216	84222	7	forward	repeat_region	chishan	7	1	mononucleotide	A
TR403	Trinucleotide Repeat	TACTACTACT	84251	84260	10	forward	repeat_region	chishan	10	1	trinucleotide	ACT
TR404	Mononucleotide Repeat	AAAAAAAAA	84275	84283	9	forward	repeat_region	chishan	9	1	mononucleotide	A
TR405	Dinucleotide Repeat	ATATATATAT	84512	84521	10	forward	repeat_region	chishan	10	1	dinucleotide	AT
TR406	Mononucleotide Repeat	AAAAAAA	84545	84551	7	forward	repeat_region	chishan	7	1	mononucleotide	A
TR407	8-nucleotide Repeat	AAGAAAAAAAGAAAAAAA	84557	84574	18	forward	repeat_region	chishan	18	1	8-nucleotide	AAAAAAAG
TR408	Mononucleotide Repeat	AAAAAAAGAAAAAAAAA	84560	84576	17	forward	repeat_region	chishan	17	0.9412	mononucleotide	A
TR409	Trinucleotide Repeat	GAAGAAGAA	84583	84591	9	forward	repeat_region	chishan	9	1	trinucleotide	AAG
TR410	8-nucleotide Repeat	AAGAAATTAAGCAATTAAGAAA	84587	84608	22	forward	repeat_region	chishan	22	0.9546	8-nucleotide	AAATTAAG
TR411	Hexanucleotide Repeat	ATTAAAATAAAAATTAAA	84811	84828	18	forward	repeat_region	chishan	18	0.9444	hexanucleotide	AAAATT
TR412	Mononucleotide Repeat	AAAAAAAA	85043	85050	8	forward	repeat_region	chishan	8	1	mononucleotide	A
TR413	Hexanucleotide Repeat	TATATTTAATTTATATT	85161	85177	17	forward	repeat_region	chishan	18	0.9444	hexanucleotide	AAATAT
TR414	Pentanucleotide Repeat	AAGAAAAGAAAA	85304	85315	12	forward	repeat_region	chishan	12	1	pentanucleotide	AAAAG
TR415	Tetranucleotide Repeat	GGAAGGAAGGA	85318	85328	11	forward	repeat_region	chishan	11	1	tetranucleotide	AAGG
TR416	Hexanucleotide Repeat	AGAAAAAGAAAAA	85328	85340	13	forward	repeat_region	chishan	13	1	hexanucleotide	AAAAAG
TR417	Tetranucleotide Repeat	AATAAATAGAATAAATAA	85470	85487	18	forward	repeat_region	chishan	17	0.9412	tetranucleotide	AAAT
TR418	Mononucleotide Repeat	TTTTTTT	86380	86386	7	forward	repeat_region	chishan	7	1	mononucleotide	A
TR419	Mononucleotide Repeat	AAAAAAAAA	86828	86836	9	forward	repeat_region	chishan	9	1	mononucleotide	A
TR420	Mononucleotide Repeat	AAAAAAAAAAA	86944	86954	11	forward	repeat_region	chishan	11	1	mononucleotide	A
TR421	Mononucleotide Repeat	TTTTTTT	87058	87064	7	forward	repeat_region	chishan	7	1	mononucleotide	A
TR422	Mononucleotide Repeat	AAAAAAAAA	87246	87254	9	forward	repeat_region	chishan	9	1	mononucleotide	A
TR423	Mononucleotide Repeat	AAAAAAAA	87491	87498	8	forward	repeat_region	chishan	8	1	mononucleotide	A
TR424	Mononucleotide Repeat	AAAAAAAA	87524	87531	8	forward	repeat_region	chishan	8	1	mononucleotide	A
TR425	7-nucleotide Repeat	ATTCTATATTCTAT	87548	87561	14	forward	repeat_region	chishan	14	1	7-nucleotide	AATATAG
TR426	Mononucleotide Repeat	TTTTTTTTTT	87571	87580	10	forward	repeat_region	chishan	10	1	mononucleotide	A
TR427	Mononucleotide Repeat	AAAAAAAA	87678	87685	8	forward	repeat_region	chishan	8	1	mononucleotide	A
TR428	Trinucleotide Repeat	ATGATGATGATGA	87932	87944	13	forward	repeat_region	chishan	13	1	trinucleotide	ATC
TR429	Hexanucleotide Repeat	AAAAAGAAAAAGA	87994	88006	13	forward	repeat_region	chishan	13	1	hexanucleotide	AAAAAG
TR430	Pentanucleotide Repeat	ATTAAATTAAA	88014	88024	11	forward	repeat_region	chishan	11	1	pentanucleotide	AAATT
TR431	Dinucleotide Repeat	ATATATATATATATATATATAT	88220	88241	22	forward	repeat_region	chishan	22	1	dinucleotide	AT
TR432	Mononucleotide Repeat	TTTTTTTTTTTTTT	88263	88276	14	forward	repeat_region	chishan	14	1	mononucleotide	A
TR433	Pentanucleotide Repeat	TTGTGTTGTGT	88318	88328	11	forward	repeat_region	chishan	11	1	pentanucleotide	AACAC
TR434	Mononucleotide Repeat	AAAAAAA	88339	88345	7	forward	repeat_region	chishan	7	1	mononucleotide	A
TR435	Hexanucleotide Repeat	TGTTACTGTTAC	88471	88482	12	forward	repeat_region	chishan	12	1	hexanucleotide	AACAGT
TR436	Trinucleotide Repeat	GCAGCAGCA	88574	88582	9	forward	repeat_region	chishan	9	1	trinucleotide	AGC
TR437	Hexanucleotide Repeat	TGAAAGTGAAAG	88785	88796	12	forward	repeat_region	chishan	12	1	hexanucleotide	AAAGTG
TR438	Tetranucleotide Repeat	TTATTTATTT	88809	88818	10	forward	repeat_region	chishan	10	1	tetranucleotide	AAAT
TR439	Mononucleotide Repeat	AAAAAAA	89168	89174	7	forward	repeat_region	chishan	7	1	mononucleotide	A
TR440	7-nucleotide Repeat	ATCCAAAATCCAAA	89304	89317	14	forward	repeat_region	chishan	14	1	7-nucleotide	AAAATCC
TR441	Mononucleotide Repeat	AAAAAAA	89961	89967	7	forward	repeat_region	chishan	7	1	mononucleotide	A
TR442	Tetranucleotide Repeat	ATGAATGAAT	90567	90576	10	forward	repeat_region	chishan	10	1	tetranucleotide	AATG
TR443	Tetranucleotide Repeat	ATGCATGCAT	90918	90927	10	forward	repeat_region	chishan	10	1	tetranucleotide	ATGC
TR444	Pentanucleotide Repeat	AAAGGAAAGGA	90941	90951	11	forward	repeat_region	chishan	11	1	pentanucleotide	AAAGG
TR445	Hexanucleotide Repeat	TATTACTATTAC	90984	90995	12	forward	repeat_region	chishan	12	1	hexanucleotide	AATAGT
TR446	Trinucleotide Repeat	TAATAATAATA	91323	91333	11	forward	repeat_region	chishan	11	1	trinucleotide	AAT
TR447	Tetranucleotide Repeat	AAGAAAGAAA	92190	92199	10	forward	repeat_region	chishan	10	1	tetranucleotide	AAAG
TR448	Mononucleotide Repeat	TTTTTTTT	92882	92889	8	forward	repeat_region	chishan	8	1	mononucleotide	A
TR449	Dinucleotide Repeat	TATATATA	93209	93216	8	forward	repeat_region	chishan	8	1	dinucleotide	AT
TR450	Tetranucleotide Repeat	ATACATACATA	93214	93224	11	forward	repeat_region	chishan	11	1	tetranucleotide	ACAT
TR451	Mononucleotide Repeat	AAAAAAA	93373	93379	7	forward	repeat_region	chishan	7	1	mononucleotide	A
TR452	Mononucleotide Repeat	TTTTTTCTTTTTT	93403	93415	13	forward	repeat_region	chishan	13	0.9231	mononucleotide	A
TR453	Mononucleotide Repeat	AAAAAAA	93504	93510	7	forward	repeat_region	chishan	7	1	mononucleotide	A
TR454	Mononucleotide Repeat	AAAAAAAA	93622	93629	8	forward	repeat_region	chishan	8	1	mononucleotide	A
TR455	Pentanucleotide Repeat	AAAAGAAAAGAA	93839	93850	12	forward	repeat_region	chishan	12	1	pentanucleotide	AAAAG
TR456	Tetranucleotide Repeat	AACCAACCAAC	94207	94217	11	forward	repeat_region	chishan	11	1	tetranucleotide	AACC
TR457	Hexanucleotide Repeat	TCCGAATCCGAA	94767	94778	12	forward	repeat_region	chishan	12	1	hexanucleotide	AATCCG
TR458	Tetranucleotide Repeat	ATCTATCTAT	95327	95336	10	forward	repeat_region	chishan	10	1	tetranucleotide	AGAT
TR459	Pentanucleotide Repeat	AAAGTAAAGTAA	95442	95453	12	forward	repeat_region	chishan	12	1	pentanucleotide	AAAGT
TR460	Mononucleotide Repeat	AAAAAAAA	95562	95569	8	forward	repeat_region	chishan	8	1	mononucleotide	A
TR461	Hexanucleotide Repeat	CTTTTTCTTTTT	95679	95690	12	forward	repeat_region	chishan	12	1	hexanucleotide	AAAAAG
TR462	Mononucleotide Repeat	TTTTTCTTTTTTT	95680	95692	13	forward	repeat_region	chishan	13	0.9231	mononucleotide	A
TR463	Dinucleotide Repeat	ATATATATATATATATATATATATAT	95730	95755	26	forward	repeat_region	chishan	26	1	dinucleotide	AT
TR464	Hexanucleotide Repeat	TACTTCTACTTC	95911	95922	12	forward	repeat_region	chishan	12	1	hexanucleotide	AAGTAG
TR465	17-nucleotide Repeat	TACATTTGAATATAGAGTACATTTGAATATAGAG	95937	95970	34	forward	repeat_region	chishan	34	1	17-nucleotide	AAATGTACTCTATATTC
TR466	Mononucleotide Repeat	AAAAAAGAAAAGAAAAAAAAAA	96047	96068	22	forward	repeat_region	chishan	22	0.9091	mononucleotide	A
TR467	Dinucleotide Repeat	ATATATTATATATA	96096	96109	14	forward	repeat_region	chishan	15	0.9333	dinucleotide	AT
TR468	Mononucleotide Repeat	TTTTTTTT	96114	96121	8	forward	repeat_region	chishan	8	1	mononucleotide	A
TR469	Hexanucleotide Repeat	TATATGTATATG	96129	96140	12	forward	repeat_region	chishan	12	1	hexanucleotide	ACATAT
TR470	Hexanucleotide Repeat	AAATTAAAATTAAA	96211	96224	14	forward	repeat_region	chishan	14	1	hexanucleotide	AAAATT
TR471	Mononucleotide Repeat	TTTTTTTTTT	96303	96312	10	forward	repeat_region	chishan	10	1	mononucleotide	A
TR472	Mononucleotide Repeat	TTTTTTT	97060	97066	7	forward	repeat_region	chishan	7	1	mononucleotide	A
TR473	Hexanucleotide Repeat	CAATTTCAATTTCA	97504	97517	14	forward	repeat_region	chishan	14	1	hexanucleotide	AAATTG
TR474	Mononucleotide Repeat	AAAAAAAA	97571	97578	8	forward	repeat_region	chishan	8	1	mononucleotide	A
TR475	Tetranucleotide Repeat	AACGAACGAA	97995	98004	10	forward	repeat_region	chishan	10	1	tetranucleotide	AACG
TR476	Tetranucleotide Repeat	ATGAATGAAT	98118	98127	10	forward	repeat_region	chishan	10	1	tetranucleotide	AATG
TR477	Mononucleotide Repeat	TTTTTTTT	98170	98177	8	forward	repeat_region	chishan	8	1	mononucleotide	A
TR478	Mononucleotide Repeat	AAAAAAA	98735	98741	7	forward	repeat_region	chishan	7	1	mononucleotide	A
TR479	Hexanucleotide Repeat	AGAGGAAGAGGA	98869	98880	12	forward	repeat_region	chishan	12	1	hexanucleotide	AAGAGG
TR480	Tetranucleotide Repeat	AAGTAAGTAA	98942	98951	10	forward	repeat_region	chishan	10	1	tetranucleotide	AAGT
TR481	Tetranucleotide Repeat	AAATAAATAAAT	99342	99353	12	forward	repeat_region	chishan	12	1	tetranucleotide	AAAT
TR482	Tetranucleotide Repeat	GAAGGAAGGAA	99367	99377	11	forward	repeat_region	chishan	11	1	tetranucleotide	AAGG
TR483	Mononucleotide Repeat	AAAAAAAAAAAA	99444	99455	12	forward	repeat_region	chishan	12	1	mononucleotide	A
TR484	Mononucleotide Repeat	TTTTTTTTTTTTT	99466	99478	13	forward	repeat_region	chishan	13	1	mononucleotide	A
TR485	7-nucleotide Repeat	TTTTTACTTTTTAC	99474	99487	14	forward	repeat_region	chishan	14	1	7-nucleotide	AAAAAGT
TR486	Tetranucleotide Repeat	CTTCCTTCCT	99700	99709	10	forward	repeat_region	chishan	10	1	tetranucleotide	AAGG
TR487	Mononucleotide Repeat	TTTTTTTTT	99831	99839	9	forward	repeat_region	chishan	9	1	mononucleotide	A
TR488	Mononucleotide Repeat	TTTTTTT	100215	100221	7	forward	repeat_region	chishan	7	1	mononucleotide	A
TR489	Pentanucleotide Repeat	TTTATTTTATTT	100803	100814	12	forward	repeat_region	chishan	12	1	pentanucleotide	AAAAT
TR490	Dinucleotide Repeat	TATATATATAT	100937	100947	11	forward	repeat_region	chishan	11	1	dinucleotide	AT
TR491	Mononucleotide Repeat	TTTTTTT	101153	101159	7	forward	repeat_region	chishan	7	1	mononucleotide	A
TR492	Mononucleotide Repeat	AAAAAAA	101458	101464	7	forward	repeat_region	chishan	7	1	mononucleotide	A
TR493	63-nucleotide Repeat	CGTTAGAAATTTTCTAAGATTTTCTCTAATCTTTTCATTTTTTAGAAGATAATCTCTACGTTCCGTTAGAAATTTTCTAAGATTTTCTCTAATCTTTTCATTTTTTAGAAGATAATCTCTACGTTCCGTTAGAAATTTTCTAAGATTTTCTCTAATCTTTTCATTTTTTAGAAGATAATCTCTACGTTCCGTTAGAAATTTTCTAAGATTTTCTCTAATCTTTTCATTTTTTAGAAGATAATCTCTACGTTCCGT	101809	102141	333	forward	repeat_region	chishan	333	1	63-nucleotide	AAAAAATGAAAAGATTAGAGAAAATCTTAGAAAATTTCTAACGGAACGTAGAGATTATCTTCT
TR494	Mononucleotide Repeat	TTTTTTT	102245	102251	7	forward	repeat_region	chishan	7	1	mononucleotide	A
TR495	9-nucleotide Repeat	AGATTCAAAAGATTCAAAA	102635	102653	19	forward	repeat_region	chishan	19	1	9-nucleotide	AAAAGATTC
TR496	Hexanucleotide Repeat	TTTTTCTTTTTCTT	102738	102751	14	forward	repeat_region	chishan	14	1	hexanucleotide	AAAAAG
TR497	Mononucleotide Repeat	TTTTTTTTT	103030	103038	9	forward	repeat_region	chishan	9	1	mononucleotide	A
TR498	Mononucleotide Repeat	TTTTTTT	103164	103170	7	forward	repeat_region	chishan	7	1	mononucleotide	A
TR499	Trinucleotide Repeat	TTCTTCTTCTT	103198	103208	11	forward	repeat_region	chishan	11	1	trinucleotide	AAG
TR500	Pentanucleotide Repeat	CATCCCATCCC	103344	103354	11	forward	repeat_region	chishan	11	1	pentanucleotide	ATCCC
TR501	Mononucleotide Repeat	TTTTTTT	103401	103407	7	forward	repeat_region	chishan	7	1	mononucleotide	A
TR502	Hexanucleotide Repeat	TTTCTCTTTCTCT	103423	103435	13	forward	repeat_region	chishan	13	1	hexanucleotide	AAAGAG
TR503	Mononucleotide Repeat	TTTTTTTT	103454	103461	8	forward	repeat_region	chishan	8	1	mononucleotide	A
TR504	Mononucleotide Repeat	TTTTTTT	103537	103543	7	forward	repeat_region	chishan	7	1	mononucleotide	A
TR505	Hexanucleotide Repeat	CCAATTCCAATT	103749	103760	12	forward	repeat_region	chishan	12	1	hexanucleotide	AATTCC
TR506	Hexanucleotide Repeat	CATCGACATCGA	103893	103904	12	forward	repeat_region	chishan	12	1	hexanucleotide	ACATCG
TR507	Mononucleotide Repeat	TTTTTTT	104008	104014	7	forward	repeat_region	chishan	7	1	mononucleotide	A
TR508	Mononucleotide Repeat	TTTTTTT	104139	104145	7	forward	repeat_region	chishan	7	1	mononucleotide	A
TR509	Hexanucleotide Repeat	TCTGGTTCTGGT	104198	104209	12	forward	repeat_region	chishan	12	1	hexanucleotide	AACCAG
TR510	Hexanucleotide Repeat	TCTTTTTCTTTTTCT	104385	104399	15	forward	repeat_region	chishan	15	1	hexanucleotide	AAAAAG
TR511	Hexanucleotide Repeat	ATGTTTATGTTTAT	105203	105216	14	forward	repeat_region	chishan	14	1	hexanucleotide	AAACAT
TR512	Hexanucleotide Repeat	TGTCAGTGTCAGT	105435	105447	13	forward	repeat_region	chishan	13	1	hexanucleotide	ACACTG
TR513	Dinucleotide Repeat	CTCTCTCT	105796	105803	8	forward	repeat_region	chishan	8	1	dinucleotide	AG
TR514	Mononucleotide Repeat	TTTTTTT	105862	105868	7	forward	repeat_region	chishan	7	1	mononucleotide	A
TR515	Mononucleotide Repeat	AAAAAAA	106450	106456	7	forward	repeat_region	chishan	7	1	mononucleotide	A
TR516	9-nucleotide Repeat	AAAATCTTGAAAATCTTG	106453	106470	18	forward	repeat_region	chishan	18	1	9-nucleotide	AAAATCTTG
TR517	Mononucleotide Repeat	AAAAAAAA	106601	106608	8	forward	repeat_region	chishan	8	1	mononucleotide	A
TR518	Tetranucleotide Repeat	AATGAATGAAT	106701	106711	11	forward	repeat_region	chishan	11	1	tetranucleotide	AATG
TR519	Mononucleotide Repeat	TTTTTTT	106713	106719	7	forward	repeat_region	chishan	7	1	mononucleotide	A
TR520	Hexanucleotide Repeat	ATTTTTATTTTT	106925	106936	12	forward	repeat_region	chishan	12	1	hexanucleotide	AAAAAT
TR521	Pentanucleotide Repeat	TTTCGTTTCGT	106935	106945	11	forward	repeat_region	chishan	11	1	pentanucleotide	AAACG
TR522	Mononucleotide Repeat	TTTTTTTTT	107166	107174	9	forward	repeat_region	chishan	9	1	mononucleotide	A
TR523	Mononucleotide Repeat	TTTTTTT	107247	107253	7	forward	repeat_region	chishan	7	1	mononucleotide	A
TR524	Hexanucleotide Repeat	TTTCTTTTTCTTATTCTTT	107641	107659	19	forward	repeat_region	chishan	19	0.9474	hexanucleotide	AAAAAG
TR525	Pentanucleotide Repeat	TATCTTATCTT	108316	108326	11	forward	repeat_region	chishan	11	1	pentanucleotide	AAGAT
TR526	Tetranucleotide Repeat	AATAAATAAA	108569	108578	10	forward	repeat_region	chishan	10	1	tetranucleotide	AAAT
TR527	Hexanucleotide Repeat	ATTCAAATTCAAAT	109209	109222	14	forward	repeat_region	chishan	14	1	hexanucleotide	AAATTC
TR528	7-nucleotide Repeat	AATAGAAAATAGAA	109274	109287	14	forward	repeat_region	chishan	14	1	7-nucleotide	AAAATAG
TR529	Trinucleotide Repeat	ATAATAATAATA	109827	109838	12	forward	repeat_region	chishan	12	1	trinucleotide	AAT
TR530	Dinucleotide Repeat	ATATATATATATATATTATTATATTATATATATATAT	109836	109872	37	forward	repeat_region	chishan	40	0.925	dinucleotide	AT
TR531	Mononucleotide Repeat	TTTTTTTTTT	109874	109883	10	forward	repeat_region	chishan	10	1	mononucleotide	A
TR532	Trinucleotide Repeat	AATAATAAT	110388	110396	9	forward	repeat_region	chishan	9	1	trinucleotide	AAT
TR533	Trinucleotide Repeat	GTTGTTGTT	110683	110691	9	forward	repeat_region	chishan	9	1	trinucleotide	AAC
TR534	24-nucleotide Repeat	GCTTAGATGTATTTCGAAAAGATGGCTTAGATCTATTTCGAAAATATGGCTTAGATCTATTCCGAAAATATGGCTTAGATCTATTCCGAAAATATGGCTTAGATCTATTCCGAAAA	110842	110957	116	forward	repeat_region	chishan	116	0.9655	24-nucleotide	AAAATATGGCTTAGATCTATTCCG
TR535	Mononucleotide Repeat	TTTTTTTTTT	111026	111035	10	forward	repeat_region	chishan	10	1	mononucleotide	A
TR536	Mononucleotide Repeat	TTTTTTT	111148	111154	7	forward	repeat_region	chishan	7	1	mononucleotide	A
TR537	Pentanucleotide Repeat	TTCTTTTCTTTTC	111373	111385	13	forward	repeat_region	chishan	13	1	pentanucleotide	AAAAG
TR538	Tetranucleotide Repeat	AAAGAGAAGAAAGAGAAGAAAGA	111396	111418	23	forward	repeat_region	chishan	21	0.9048	tetranucleotide	AAAG
TR539	9-nucleotide Repeat	AAAGAGAAGAAAGAGAAGAAAGAGAA	111396	111421	26	forward	repeat_region	chishan	26	1	9-nucleotide	AAAGAGAAG
TR540	Mononucleotide Repeat	TTTTTTTT	111539	111546	8	forward	repeat_region	chishan	8	1	mononucleotide	A
TR541	Mononucleotide Repeat	TTTTTTTTTT	111640	111649	10	forward	repeat_region	chishan	10	1	mononucleotide	A
TR542	Mononucleotide Repeat	AAAAAAA	111683	111689	7	forward	repeat_region	chishan	7	1	mononucleotide	A
TR543	Mononucleotide Repeat	TTTTTTTTTTTTT	111905	111917	13	forward	repeat_region	chishan	13	1	mononucleotide	A
TR544	Tetranucleotide Repeat	TTCTTTCTTT	112177	112186	10	forward	repeat_region	chishan	10	1	tetranucleotide	AAAG
TR545	Pentanucleotide Repeat	AAAAGAAAAGAAA	112191	112203	13	forward	repeat_region	chishan	13	1	pentanucleotide	AAAAG
TR546	Mononucleotide Repeat	TTTTTTT	112305	112311	7	forward	repeat_region	chishan	7	1	mononucleotide	A
TR547	Mononucleotide Repeat	AAAAAAAGAAAAA	112313	112325	13	forward	repeat_region	chishan	13	0.9231	mononucleotide	A
TR548	Mononucleotide Repeat	TTTTTTT	112407	112413	7	forward	repeat_region	chishan	7	1	mononucleotide	A
TR549	Pentanucleotide Repeat	ATTTTATTTTATTT	112706	112719	14	forward	repeat_region	chishan	14	1	pentanucleotide	AAAAT
TR550	Mononucleotide Repeat	AAAAAAA	112829	112835	7	forward	repeat_region	chishan	7	1	mononucleotide	A
TR551	Tetranucleotide Repeat	ATAAATAGAATAAATA	113019	113034	16	forward	repeat_region	chishan	15	0.9333	tetranucleotide	AAAT
TR552	Tetranucleotide Repeat	ATGAATGAAT	113093	113102	10	forward	repeat_region	chishan	10	1	tetranucleotide	AATG
TR553	Mononucleotide Repeat	AAAAAAA	113158	113164	7	forward	repeat_region	chishan	7	1	mononucleotide	A
TR554	Hexanucleotide Repeat	AAATAGAAATAGAA	113297	113310	14	forward	repeat_region	chishan	14	1	hexanucleotide	AAATAG
TR555	Hexanucleotide Repeat	TGAAATTGAAAT	113620	113631	12	forward	repeat_region	chishan	12	1	hexanucleotide	AAATTG
TR556	Mononucleotide Repeat	AAAAAAAAAA	113661	113670	10	forward	repeat_region	chishan	10	1	mononucleotide	A
TR557	Tetranucleotide Repeat	TCTTTCTTTC	113876	113885	10	forward	repeat_region	chishan	10	1	tetranucleotide	AAAG
TR558	Mononucleotide Repeat	TTTTTTT	114270	114276	7	forward	repeat_region	chishan	7	1	mononucleotide	A
TR559	Pentanucleotide Repeat	TTGAATTGAAT	114379	114389	11	forward	repeat_region	chishan	11	1	pentanucleotide	AATTC
TR560	Mononucleotide Repeat	TTTTTTT	114662	114668	7	forward	repeat_region	chishan	7	1	mononucleotide	A
TR561	Mononucleotide Repeat	TTTTTTTTT	114896	114904	9	forward	repeat_region	chishan	9	1	mononucleotide	A
TR562	Dinucleotide Repeat	TATATATA	114986	114993	8	forward	repeat_region	chishan	8	1	dinucleotide	AT
TR563	Mononucleotide Repeat	AAAAAAAAAAAAA	115120	115132	13	forward	repeat_region	chishan	13	1	mononucleotide	A
TR564	38-nucleotide Repeat	ATACAATCGTTCTTATGGAATGTCGGCGAATTAGAAGCATACAATCGTTCTTATGGAATGTATGCGAATTAGAAGCATACAATCGTTCTTATGGAATGTATGCGAATTAG	115180	115289	110	forward	repeat_region	chishan	110	0.9818	38-nucleotide	AACGATTGTATGCTTCTAATTCGCATACATTCCATAAG
TR565	Tetranucleotide Repeat	AGGAAGGAAG	115342	115351	10	forward	repeat_region	chishan	10	1	tetranucleotide	AAGG
TR566	Hexanucleotide Repeat	TCACGATCACGA	115571	115582	12	forward	repeat_region	chishan	12	1	hexanucleotide	ACGATC
TR567	Trinucleotide Repeat	TCATCATCATC	115622	115632	11	forward	repeat_region	chishan	11	1	trinucleotide	ATC
TR568	Mononucleotide Repeat	AAAAAAA	116320	116326	7	forward	repeat_region	chishan	7	1	mononucleotide	A
TR569	Mononucleotide Repeat	AAAAAAA	116395	116401	7	forward	repeat_region	chishan	7	1	mononucleotide	A
TR570	Mononucleotide Repeat	TTTTTTTTTTTTTT	116463	116476	14	forward	repeat_region	chishan	14	1	mononucleotide	A
TR571	95-nucleotide Repeat	ATCTCACTTTACAGCGCAATAAGTAAATTACCTTTACTACATTATTCCTATTTGATGATCTACATTAAATAAAAGAAGGAAATAATTCCTATTTTATCTCGCTTTACAGCGCAATAAGTAAATTACCTTTACTACATTATTCCTATTTGATGATCTACATTAAATAAAAGAAGGAAATAATTCCTATTTTATCTCGCTTTACAGCGCAATAAGTAAATTACCTTTACTACATTATTCCTATTTGATGATCTACAT	116478	116930	453	forward	repeat_region	chishan	453	0.9978	95-nucleotide	AAAAGAAGGAAATAATTCCTATTTTATCTCGCTTTACAGCGCAATAAGTAAATTACCTTTACTACATTATTCCTATTTGATGATCTACATTAAAT
TR572	19-nucleotide Repeat	ATTAAATAAAGAAGAAAATATTAAATAAAGAAGAAAATATTAAATAAAGAAGAAAATATTAAATAAAGAAGAAAATATTAAATAAAGAAGAAAATATTAAATAAAGAAGAAAATATTAAATAAAGAAGAAAATATTAAATAAAGAAGAAAAT	116921	117072	152	forward	repeat_region	chishan	152	1	19-nucleotide	AAAATATTAAATAAAGAAG
TR573	Pentanucleotide Repeat	TTTCTTTTCTTTT	117101	117113	13	forward	repeat_region	chishan	13	1	pentanucleotide	AAAAG
TR574	Hexanucleotide Repeat	TACATTTACATTT	117183	117195	13	forward	repeat_region	chishan	13	1	hexanucleotide	AAATGT
TR575	Dinucleotide Repeat	TATATATA	117255	117262	8	forward	repeat_region	chishan	8	1	dinucleotide	AT
TR576	Mononucleotide Repeat	AAAAAAA	117417	117423	7	forward	repeat_region	chishan	7	1	mononucleotide	A
TR577	Trinucleotide Repeat	TTCTTCTTC	118190	118198	9	forward	repeat_region	chishan	9	1	trinucleotide	AAG
TR578	9-nucleotide Repeat	TCTTCAATATCCTCAGTATCTTCAATATCTTCAGTATCTTTAGTATCT	118194	118241	48	forward	repeat_region	chishan	48	0.9167	9-nucleotide	AAGATACTG
TR579	Tetranucleotide Repeat	TCTTTCTTTTTTCTT	118241	118255	15	forward	repeat_region	chishan	16	0.9375	tetranucleotide	AAAG
TR580	Mononucleotide Repeat	AAAAAAA	118320	118326	7	forward	repeat_region	chishan	7	1	mononucleotide	A
TR581	Trinucleotide Repeat	TTCTTCTTCTT	118547	118557	11	forward	repeat_region	chishan	11	1	trinucleotide	AAG
TR582	Mononucleotide Repeat	TTTTTTTT	118702	118709	8	forward	repeat_region	chishan	8	1	mononucleotide	A
TR583	Pentanucleotide Repeat	ATTTAATTTAATT	118832	118844	13	forward	repeat_region	chishan	13	1	pentanucleotide	AAATT
TR584	Tetranucleotide Repeat	AGCAAGCAAGC	118946	118956	11	forward	repeat_region	chishan	11	1	tetranucleotide	AAGC
TR585	Dinucleotide Repeat	TATATATA	119464	119471	8	forward	repeat_region	chishan	8	1	dinucleotide	AT
TR586	Hexanucleotide Repeat	GTTTTCGTTTTC	119570	119581	12	forward	repeat_region	chishan	12	1	hexanucleotide	AAAACG
TR587	Mononucleotide Repeat	TTTTTTTTT	119670	119678	9	forward	repeat_region	chishan	9	1	mononucleotide	A
TR588	Mononucleotide Repeat	AAAAAAAA	119688	119695	8	forward	repeat_region	chishan	8	1	mononucleotide	A
TR589	Dinucleotide Repeat	TATATATATATATATATATA	119787	119806	20	forward	repeat_region	chishan	20	1	dinucleotide	AT
TR590	Mononucleotide Repeat	TTTTTTTTTT	119986	119995	10	forward	repeat_region	chishan	10	1	mononucleotide	A
TR591	7-nucleotide Repeat	TAGGTAATAGGTAA	120218	120231	14	forward	repeat_region	chishan	14	1	7-nucleotide	AATAGGT
TR592	Pentanucleotide Repeat	AAAAGAAAAGA	120290	120300	11	forward	repeat_region	chishan	11	1	pentanucleotide	AAAAG
TR593	Hexanucleotide Repeat	TCAAATTCAAATT	120371	120383	13	forward	repeat_region	chishan	13	1	hexanucleotide	AAATTC
TR594	Mononucleotide Repeat	AAAAAAA	121878	121884	7	forward	repeat_region	chishan	7	1	mononucleotide	A
TR595	Mononucleotide Repeat	AAAAAAAAAA	121925	121934	10	forward	repeat_region	chishan	10	1	mononucleotide	A
TR596	Tetranucleotide Repeat	TATGTATGTATG	121966	121977	12	forward	repeat_region	chishan	12	1	tetranucleotide	ACAT
TR597	Mononucleotide Repeat	AAAAAAA	122085	122091	7	forward	repeat_region	chishan	7	1	mononucleotide	A
TR598	Hexanucleotide Repeat	ATCAATATCAATA	122354	122366	13	forward	repeat_region	chishan	13	1	hexanucleotide	AATATC
TR599	Hexanucleotide Repeat	TCTTGCTCTTGC	122834	122845	12	forward	repeat_region	chishan	12	1	hexanucleotide	AAGAGC
TR600	Hexanucleotide Repeat	TTTTGATTTTGAT	123416	123428	13	forward	repeat_region	chishan	13	1	hexanucleotide	AAAATC
TR601	Mononucleotide Repeat	AAAAAAATAAAAAAAAAA	124103	124120	18	forward	repeat_region	chishan	18	0.9444	mononucleotide	A
TR602	Pentanucleotide Repeat	TTTATTTTATT	124579	124589	11	forward	repeat_region	chishan	11	1	pentanucleotide	AAAAT
TR603	Dinucleotide Repeat	GAGAGAGA	124919	124926	8	forward	repeat_region	chishan	8	1	dinucleotide	AG
TR604	Dinucleotide Repeat	TCTCTCTC	125248	125255	8	forward	repeat_region	chishan	8	1	dinucleotide	AG
TR605	Mononucleotide Repeat	TTTTTTTT	125307	125314	8	forward	repeat_region	chishan	8	1	mononucleotide	A
TR606	7-nucleotide Repeat	AAGTAAAAAGTAAA	125348	125361	14	forward	repeat_region	chishan	14	1	7-nucleotide	AAAAAGT
TR607	Mononucleotide Repeat	AAAAAAAAAAA	125383	125393	11	forward	repeat_region	chishan	11	1	mononucleotide	A
TR608	Mononucleotide Repeat	TTTTTTT	125510	125516	7	forward	repeat_region	chishan	7	1	mononucleotide	A
TR609	Mononucleotide Repeat	TTTTTTTTT	125593	125601	9	forward	repeat_region	chishan	9	1	mononucleotide	A
TR610	Pentanucleotide Repeat	TTTTATTTTAT	125742	125752	11	forward	repeat_region	chishan	11	1	pentanucleotide	AAAAT
TR611	Pentanucleotide Repeat	CTGTGCTGTGCT	125892	125903	12	forward	repeat_region	chishan	12	1	pentanucleotide	ACAGC
TR612	Mononucleotide Repeat	AAAAAAAA	126016	126023	8	forward	repeat_region	chishan	8	1	mononucleotide	A
TR613	Dinucleotide Repeat	TATATATATAT	126092	126102	11	forward	repeat_region	chishan	11	1	dinucleotide	AT
TR614	Pentanucleotide Repeat	TATTTTATTTTA	126189	126200	12	forward	repeat_region	chishan	12	1	pentanucleotide	AAAAT
TR615	Trinucleotide Repeat	AACAACAAC	126271	126279	9	forward	repeat_region	chishan	9	1	trinucleotide	AAC
TR616	Tetranucleotide Repeat	AATAAATAAA	126300	126309	10	forward	repeat_region	chishan	10	1	tetranucleotide	AAAT
TR617	Tetranucleotide Repeat	TTAATTAATATAATTAAT	126463	126480	18	forward	repeat_region	chishan	17	0.9412	tetranucleotide	AATT
TR618	Hexanucleotide Repeat	TAATGATAATGA	126477	126488	12	forward	repeat_region	chishan	12	1	hexanucleotide	AATGAT
TR619	Hexanucleotide Repeat	TATCCATATCCA	126609	126620	12	forward	repeat_region	chishan	12	1	hexanucleotide	ATATCC
TR620	Hexanucleotide Repeat	ATCTAAATCTAAA	126971	126983	13	forward	repeat_region	chishan	13	1	hexanucleotide	AAATCT
TR621	Trinucleotide Repeat	GTTGTTGTT	127115	127123	9	forward	repeat_region	chishan	9	1	trinucleotide	AAC
TR622	Mononucleotide Repeat	AAAAAAAA	127741	127748	8	forward	repeat_region	chishan	8	1	mononucleotide	A
TR623	Mononucleotide Repeat	AAAAAAAGAAAAAAA	128299	128313	15	forward	repeat_region	chishan	15	0.9333	mononucleotide	A
TR624	8-nucleotide Repeat	AAAAAAAGAAAAAAAGA	128299	128315	17	forward	repeat_region	chishan	17	1	8-nucleotide	AAAAAAAG
TR625	Trinucleotide Repeat	ATTATTATT	128375	128383	9	forward	repeat_region	chishan	9	1	trinucleotide	AAT
TR626	10-nucleotide Repeat	AGTTTAAGTTAGTTTAAGTT	128500	128519	20	forward	repeat_region	chishan	20	1	10-nucleotide	AAACTAACTT
TR627	Mononucleotide Repeat	AAAAAAAAAAAACAAAAAA	128621	128639	19	forward	repeat_region	chishan	19	0.9474	mononucleotide	A
TR628	Mononucleotide Repeat	AAAAAAAA	128732	128739	8	forward	repeat_region	chishan	8	1	mononucleotide	A
TR629	Dinucleotide Repeat	ATATATACATATATA	128744	128758	15	forward	repeat_region	chishan	15	0.9333	dinucleotide	AT
TR630	Hexanucleotide Repeat	ATTACTATTACT	128776	128787	12	forward	repeat_region	chishan	12	1	hexanucleotide	AATAGT
TR631	Tetranucleotide Repeat	AATAAATAAAATAAATAA	128890	128907	18	forward	repeat_region	chishan	17	0.9412	tetranucleotide	AAAT
TR632	Mononucleotide Repeat	TTTTTTT	129978	129984	7	forward	repeat_region	chishan	7	1	mononucleotide	A
TR633	Mononucleotide Repeat	TTTTTTT	130266	130272	7	forward	repeat_region	chishan	7	1	mononucleotide	A
TR634	Mononucleotide Repeat	TTTTTTTTT	131538	131546	9	forward	repeat_region	chishan	9	1	mononucleotide	A
TR635	Pentanucleotide Repeat	TGTTATGTTAT	131801	131811	11	forward	repeat_region	chishan	11	1	pentanucleotide	AACAT
TR636	Dinucleotide Repeat	TATATATATATATATACATATA	131928	131949	22	forward	repeat_region	chishan	22	0.9546	dinucleotide	AT
TR637	Mononucleotide Repeat	TTTTTTT	132019	132025	7	forward	repeat_region	chishan	7	1	mononucleotide	A
TR638	Tetranucleotide Repeat	TTTGTTTGTT	132320	132329	10	forward	repeat_region	chishan	10	1	tetranucleotide	AAAC
TR639	Trinucleotide Repeat	TTATTATTAT	132375	132384	10	forward	repeat_region	chishan	10	1	trinucleotide	AAT

## Sheet: Mononucleotide 
Name	Sequence	Minimum	Maximum	Length	Direction	Type	Sequence Name	Normalised Repeat Length	Percentage Perfection	Repeat Class	Repeat Unit
Mononucleotide Repeat	AAAAAAA	101458	101464	7	forward	repeat_region	chishan	7	1	mononucleotide	A
Mononucleotide Repeat	AAAAAAA	10537	10543	7	forward	repeat_region	chishan	7	1	mononucleotide	A
Mononucleotide Repeat	AAAAAAA	106450	106456	7	forward	repeat_region	chishan	7	1	mononucleotide	A
Mononucleotide Repeat	AAAAAAA	10900	10906	7	forward	repeat_region	chishan	7	1	mononucleotide	A
Mononucleotide Repeat	AAAAAAA	111683	111689	7	forward	repeat_region	chishan	7	1	mononucleotide	A
Mononucleotide Repeat	AAAAAAA	112829	112835	7	forward	repeat_region	chishan	7	1	mononucleotide	A
Mononucleotide Repeat	AAAAAAA	113158	113164	7	forward	repeat_region	chishan	7	1	mononucleotide	A
Mononucleotide Repeat	AAAAAAA	116320	116326	7	forward	repeat_region	chishan	7	1	mononucleotide	A
Mononucleotide Repeat	AAAAAAA	116395	116401	7	forward	repeat_region	chishan	7	1	mononucleotide	A
Mononucleotide Repeat	AAAAAAA	117417	117423	7	forward	repeat_region	chishan	7	1	mononucleotide	A
Mononucleotide Repeat	AAAAAAA	11818	11824	7	forward	repeat_region	chishan	7	1	mononucleotide	A
Mononucleotide Repeat	AAAAAAA	118320	118326	7	forward	repeat_region	chishan	7	1	mononucleotide	A
Mononucleotide Repeat	AAAAAAA	121878	121884	7	forward	repeat_region	chishan	7	1	mononucleotide	A
Mononucleotide Repeat	AAAAAAA	122085	122091	7	forward	repeat_region	chishan	7	1	mononucleotide	A
Mononucleotide Repeat	AAAAAAA	17714	17720	7	forward	repeat_region	chishan	7	1	mononucleotide	A
Mononucleotide Repeat	AAAAAAA	21514	21520	7	forward	repeat_region	chishan	7	1	mononucleotide	A
Mononucleotide Repeat	AAAAAAA	21765	21771	7	forward	repeat_region	chishan	7	1	mononucleotide	A
Mononucleotide Repeat	AAAAAAA	22186	22192	7	forward	repeat_region	chishan	7	1	mononucleotide	A
Mononucleotide Repeat	AAAAAAA	23833	23839	7	forward	repeat_region	chishan	7	1	mononucleotide	A
Mononucleotide Repeat	AAAAAAA	24688	24694	7	forward	repeat_region	chishan	7	1	mononucleotide	A
Mononucleotide Repeat	AAAAAAA	24899	24905	7	forward	repeat_region	chishan	7	1	mononucleotide	A
Mononucleotide Repeat	AAAAAAA	25071	25077	7	forward	repeat_region	chishan	7	1	mononucleotide	A
Mononucleotide Repeat	AAAAAAA	3205	3211	7	forward	repeat_region	chishan	7	1	mononucleotide	A
Mononucleotide Repeat	AAAAAAA	32290	32296	7	forward	repeat_region	chishan	7	1	mononucleotide	A
Mononucleotide Repeat	AAAAAAA	34523	34529	7	forward	repeat_region	chishan	7	1	mononucleotide	A
Mononucleotide Repeat	AAAAAAA	36360	36366	7	forward	repeat_region	chishan	7	1	mononucleotide	A
Mononucleotide Repeat	AAAAAAA	38678	38684	7	forward	repeat_region	chishan	7	1	mononucleotide	A
Mononucleotide Repeat	AAAAAAA	39673	39679	7	forward	repeat_region	chishan	7	1	mononucleotide	A
Mononucleotide Repeat	AAAAAAA	40167	40173	7	forward	repeat_region	chishan	7	1	mononucleotide	A
Mononucleotide Repeat	AAAAAAA	4108	4114	7	forward	repeat_region	chishan	7	1	mononucleotide	A
Mononucleotide Repeat	AAAAAAA	41342	41348	7	forward	repeat_region	chishan	7	1	mononucleotide	A
Mononucleotide Repeat	AAAAAAA	4363	4369	7	forward	repeat_region	chishan	7	1	mononucleotide	A
Mononucleotide Repeat	AAAAAAA	4517	4523	7	forward	repeat_region	chishan	7	1	mononucleotide	A
Mononucleotide Repeat	AAAAAAA	45730	45736	7	forward	repeat_region	chishan	7	1	mononucleotide	A
Mononucleotide Repeat	AAAAAAA	4600	4606	7	forward	repeat_region	chishan	7	1	mononucleotide	A
Mononucleotide Repeat	AAAAAAA	47599	47605	7	forward	repeat_region	chishan	7	1	mononucleotide	A
Mononucleotide Repeat	AAAAAAA	49542	49548	7	forward	repeat_region	chishan	7	1	mononucleotide	A
Mononucleotide Repeat	AAAAAAA	52818	52824	7	forward	repeat_region	chishan	7	1	mononucleotide	A
Mononucleotide Repeat	AAAAAAA	59838	59844	7	forward	repeat_region	chishan	7	1	mononucleotide	A
Mononucleotide Repeat	AAAAAAA	60123	60129	7	forward	repeat_region	chishan	7	1	mononucleotide	A
Mononucleotide Repeat	AAAAAAA	68830	68836	7	forward	repeat_region	chishan	7	1	mononucleotide	A
Mononucleotide Repeat	AAAAAAA	69977	69983	7	forward	repeat_region	chishan	7	1	mononucleotide	A
Mononucleotide Repeat	AAAAAAA	73941	73947	7	forward	repeat_region	chishan	7	1	mononucleotide	A
Mononucleotide Repeat	AAAAAAA	76685	76691	7	forward	repeat_region	chishan	7	1	mononucleotide	A
Mononucleotide Repeat	AAAAAAA	80270	80276	7	forward	repeat_region	chishan	7	1	mononucleotide	A
Mononucleotide Repeat	AAAAAAA	81661	81667	7	forward	repeat_region	chishan	7	1	mononucleotide	A
Mononucleotide Repeat	AAAAAAA	81887	81893	7	forward	repeat_region	chishan	7	1	mononucleotide	A
Mononucleotide Repeat	AAAAAAA	82773	82779	7	forward	repeat_region	chishan	7	1	mononucleotide	A
Mononucleotide Repeat	AAAAAAA	83289	83295	7	forward	repeat_region	chishan	7	1	mononucleotide	A
Mononucleotide Repeat	AAAAAAA	84216	84222	7	forward	repeat_region	chishan	7	1	mononucleotide	A
Mononucleotide Repeat	AAAAAAA	84545	84551	7	forward	repeat_region	chishan	7	1	mononucleotide	A
Mononucleotide Repeat	AAAAAAA	8691	8697	7	forward	repeat_region	chishan	7	1	mononucleotide	A
Mononucleotide Repeat	AAAAAAA	88339	88345	7	forward	repeat_region	chishan	7	1	mononucleotide	A
Mononucleotide Repeat	AAAAAAA	89168	89174	7	forward	repeat_region	chishan	7	1	mononucleotide	A
Mononucleotide Repeat	AAAAAAA	89961	89967	7	forward	repeat_region	chishan	7	1	mononucleotide	A
Mononucleotide Repeat	AAAAAAA	93373	93379	7	forward	repeat_region	chishan	7	1	mononucleotide	A
Mononucleotide Repeat	AAAAAAA	93504	93510	7	forward	repeat_region	chishan	7	1	mononucleotide	A
Mononucleotide Repeat	AAAAAAA	98735	98741	7	forward	repeat_region	chishan	7	1	mononucleotide	A
Mononucleotide Repeat	TTTTTTT	100215	100221	7	forward	repeat_region	chishan	7	1	mononucleotide	A
Mononucleotide Repeat	TTTTTTT	101153	101159	7	forward	repeat_region	chishan	7	1	mononucleotide	A
Mononucleotide Repeat	TTTTTTT	102245	102251	7	forward	repeat_region	chishan	7	1	mononucleotide	A
Mononucleotide Repeat	TTTTTTT	103164	103170	7	forward	repeat_region	chishan	7	1	mononucleotide	A
Mononucleotide Repeat	TTTTTTT	103401	103407	7	forward	repeat_region	chishan	7	1	mononucleotide	A
Mononucleotide Repeat	TTTTTTT	103537	103543	7	forward	repeat_region	chishan	7	1	mononucleotide	A
Mononucleotide Repeat	TTTTTTT	104008	104014	7	forward	repeat_region	chishan	7	1	mononucleotide	A
Mononucleotide Repeat	TTTTTTT	104139	104145	7	forward	repeat_region	chishan	7	1	mononucleotide	A
Mononucleotide Repeat	TTTTTTT	10498	10504	7	forward	repeat_region	chishan	7	1	mononucleotide	A
Mononucleotide Repeat	TTTTTTT	105862	105868	7	forward	repeat_region	chishan	7	1	mononucleotide	A
Mononucleotide Repeat	TTTTTTT	106713	106719	7	forward	repeat_region	chishan	7	1	mononucleotide	A
Mononucleotide Repeat	TTTTTTT	107247	107253	7	forward	repeat_region	chishan	7	1	mononucleotide	A
Mononucleotide Repeat	TTTTTTT	111148	111154	7	forward	repeat_region	chishan	7	1	mononucleotide	A
Mononucleotide Repeat	TTTTTTT	112305	112311	7	forward	repeat_region	chishan	7	1	mononucleotide	A
Mononucleotide Repeat	TTTTTTT	112407	112413	7	forward	repeat_region	chishan	7	1	mononucleotide	A
Mononucleotide Repeat	TTTTTTT	114270	114276	7	forward	repeat_region	chishan	7	1	mononucleotide	A
Mononucleotide Repeat	TTTTTTT	114662	114668	7	forward	repeat_region	chishan	7	1	mononucleotide	A
Mononucleotide Repeat	TTTTTTT	12044	12050	7	forward	repeat_region	chishan	7	1	mononucleotide	A
Mononucleotide Repeat	TTTTTTT	125510	125516	7	forward	repeat_region	chishan	7	1	mononucleotide	A
Mononucleotide Repeat	TTTTTTT	129978	129984	7	forward	repeat_region	chishan	7	1	mononucleotide	A
Mononucleotide Repeat	TTTTTTT	130266	130272	7	forward	repeat_region	chishan	7	1	mononucleotide	A
Mononucleotide Repeat	TTTTTTT	132019	132025	7	forward	repeat_region	chishan	7	1	mononucleotide	A
Mononucleotide Repeat	TTTTTTT	17750	17756	7	forward	repeat_region	chishan	7	1	mononucleotide	A
Mononucleotide Repeat	TTTTTTT	21219	21225	7	forward	repeat_region	chishan	7	1	mononucleotide	A
Mononucleotide Repeat	TTTTTTT	21285	21291	7	forward	repeat_region	chishan	7	1	mononucleotide	A
Mononucleotide Repeat	TTTTTTT	23596	23602	7	forward	repeat_region	chishan	7	1	mononucleotide	A
Mononucleotide Repeat	TTTTTTT	23848	23854	7	forward	repeat_region	chishan	7	1	mononucleotide	A
Mononucleotide Repeat	TTTTTTT	27734	27740	7	forward	repeat_region	chishan	7	1	mononucleotide	A
Mononucleotide Repeat	TTTTTTT	30918	30924	7	forward	repeat_region	chishan	7	1	mononucleotide	A
Mononucleotide Repeat	TTTTTTT	35379	35385	7	forward	repeat_region	chishan	7	1	mononucleotide	A
Mononucleotide Repeat	TTTTTTT	35419	35425	7	forward	repeat_region	chishan	7	1	mononucleotide	A
Mononucleotide Repeat	TTTTTTT	35960	35966	7	forward	repeat_region	chishan	7	1	mononucleotide	A
Mononucleotide Repeat	TTTTTTT	4396	4402	7	forward	repeat_region	chishan	7	1	mononucleotide	A
Mononucleotide Repeat	TTTTTTT	50919	50925	7	forward	repeat_region	chishan	7	1	mononucleotide	A
Mononucleotide Repeat	TTTTTTT	55497	55503	7	forward	repeat_region	chishan	7	1	mononucleotide	A
Mononucleotide Repeat	TTTTTTT	57877	57883	7	forward	repeat_region	chishan	7	1	mononucleotide	A
Mononucleotide Repeat	TTTTTTT	58331	58337	7	forward	repeat_region	chishan	7	1	mononucleotide	A
Mononucleotide Repeat	TTTTTTT	59111	59117	7	forward	repeat_region	chishan	7	1	mononucleotide	A
Mononucleotide Repeat	TTTTTTT	60537	60543	7	forward	repeat_region	chishan	7	1	mononucleotide	A
Mononucleotide Repeat	TTTTTTT	65182	65188	7	forward	repeat_region	chishan	7	1	mononucleotide	A
Mononucleotide Repeat	TTTTTTT	6598	6604	7	forward	repeat_region	chishan	7	1	mononucleotide	A
Mononucleotide Repeat	TTTTTTT	66531	66537	7	forward	repeat_region	chishan	7	1	mononucleotide	A
Mononucleotide Repeat	TTTTTTT	69572	69578	7	forward	repeat_region	chishan	7	1	mononucleotide	A
Mononucleotide Repeat	TTTTTTT	70851	70857	7	forward	repeat_region	chishan	7	1	mononucleotide	A
Mononucleotide Repeat	TTTTTTT	72514	72520	7	forward	repeat_region	chishan	7	1	mononucleotide	A
Mononucleotide Repeat	TTTTTTT	72812	72818	7	forward	repeat_region	chishan	7	1	mononucleotide	A
Mononucleotide Repeat	TTTTTTT	7526	7532	7	forward	repeat_region	chishan	7	1	mononucleotide	A
Mononucleotide Repeat	TTTTTTT	75469	75475	7	forward	repeat_region	chishan	7	1	mononucleotide	A
Mononucleotide Repeat	TTTTTTT	8019	8025	7	forward	repeat_region	chishan	7	1	mononucleotide	A
Mononucleotide Repeat	TTTTTTT	86380	86386	7	forward	repeat_region	chishan	7	1	mononucleotide	A
Mononucleotide Repeat	TTTTTTT	87058	87064	7	forward	repeat_region	chishan	7	1	mononucleotide	A
Mononucleotide Repeat	TTTTTTT	8861	8867	7	forward	repeat_region	chishan	7	1	mononucleotide	A
Mononucleotide Repeat	TTTTTTT	97060	97066	7	forward	repeat_region	chishan	7	1	mononucleotide	A
Mononucleotide Repeat	TTTTTTT	9934	9940	7	forward	repeat_region	chishan	7	1	mononucleotide	A
Mononucleotide Repeat	AAAAAAAA	10417	10424	8	forward	repeat_region	chishan	8	1	mononucleotide	A
Mononucleotide Repeat	AAAAAAAA	106601	106608	8	forward	repeat_region	chishan	8	1	mononucleotide	A
Mononucleotide Repeat	AAAAAAAA	11870	11877	8	forward	repeat_region	chishan	8	1	mononucleotide	A
Mononucleotide Repeat	AAAAAAAA	119688	119695	8	forward	repeat_region	chishan	8	1	mononucleotide	A
Mononucleotide Repeat	AAAAAAAA	126016	126023	8	forward	repeat_region	chishan	8	1	mononucleotide	A
Mononucleotide Repeat	AAAAAAAA	127741	127748	8	forward	repeat_region	chishan	8	1	mononucleotide	A
Mononucleotide Repeat	AAAAAAAA	128732	128739	8	forward	repeat_region	chishan	8	1	mononucleotide	A
Mononucleotide Repeat	AAAAAAAA	17204	17211	8	forward	repeat_region	chishan	8	1	mononucleotide	A
Mononucleotide Repeat	AAAAAAAA	18452	18459	8	forward	repeat_region	chishan	8	1	mononucleotide	A
Mononucleotide Repeat	AAAAAAAA	22367	22374	8	forward	repeat_region	chishan	8	1	mononucleotide	A
Mononucleotide Repeat	AAAAAAAA	23716	23723	8	forward	repeat_region	chishan	8	1	mononucleotide	A
Mononucleotide Repeat	AAAAAAAA	30560	30567	8	forward	repeat_region	chishan	8	1	mononucleotide	A
Mononucleotide Repeat	AAAAAAAA	34392	34399	8	forward	repeat_region	chishan	8	1	mononucleotide	A
Mononucleotide Repeat	AAAAAAAA	35700	35707	8	forward	repeat_region	chishan	8	1	mononucleotide	A
Mononucleotide Repeat	AAAAAAAA	36535	36542	8	forward	repeat_region	chishan	8	1	mononucleotide	A
Mononucleotide Repeat	AAAAAAAA	45178	45185	8	forward	repeat_region	chishan	8	1	mononucleotide	A
Mononucleotide Repeat	AAAAAAAA	48225	48232	8	forward	repeat_region	chishan	8	1	mononucleotide	A
Mononucleotide Repeat	AAAAAAAA	53316	53323	8	forward	repeat_region	chishan	8	1	mononucleotide	A
Mononucleotide Repeat	AAAAAAAA	54707	54714	8	forward	repeat_region	chishan	8	1	mononucleotide	A
Mononucleotide Repeat	AAAAAAAA	59051	59058	8	forward	repeat_region	chishan	8	1	mononucleotide	A
Mononucleotide Repeat	AAAAAAAA	59195	59202	8	forward	repeat_region	chishan	8	1	mononucleotide	A
Mononucleotide Repeat	AAAAAAAA	71821	71828	8	forward	repeat_region	chishan	8	1	mononucleotide	A
Mononucleotide Repeat	AAAAAAAA	74694	74701	8	forward	repeat_region	chishan	8	1	mononucleotide	A
Mononucleotide Repeat	AAAAAAAA	76395	76402	8	forward	repeat_region	chishan	8	1	mononucleotide	A
Mononucleotide Repeat	AAAAAAAA	78952	78959	8	forward	repeat_region	chishan	8	1	mononucleotide	A
Mononucleotide Repeat	AAAAAAAA	85043	85050	8	forward	repeat_region	chishan	8	1	mononucleotide	A
Mononucleotide Repeat	AAAAAAAA	8661	8668	8	forward	repeat_region	chishan	8	1	mononucleotide	A
Mononucleotide Repeat	AAAAAAAA	87491	87498	8	forward	repeat_region	chishan	8	1	mononucleotide	A
Mononucleotide Repeat	AAAAAAAA	87524	87531	8	forward	repeat_region	chishan	8	1	mononucleotide	A
Mononucleotide Repeat	AAAAAAAA	87678	87685	8	forward	repeat_region	chishan	8	1	mononucleotide	A
Mononucleotide Repeat	AAAAAAAA	93622	93629	8	forward	repeat_region	chishan	8	1	mononucleotide	A
Mononucleotide Repeat	AAAAAAAA	95562	95569	8	forward	repeat_region	chishan	8	1	mononucleotide	A
Mononucleotide Repeat	AAAAAAAA	97571	97578	8	forward	repeat_region	chishan	8	1	mononucleotide	A
Mononucleotide Repeat	AAAAAAAA	9768	9775	8	forward	repeat_region	chishan	8	1	mononucleotide	A
Mononucleotide Repeat	TTTTTTTT	103454	103461	8	forward	repeat_region	chishan	8	1	mononucleotide	A
Mononucleotide Repeat	TTTTTTTT	111539	111546	8	forward	repeat_region	chishan	8	1	mononucleotide	A
Mononucleotide Repeat	TTTTTTTT	118702	118709	8	forward	repeat_region	chishan	8	1	mononucleotide	A
Mononucleotide Repeat	TTTTTTTT	125307	125314	8	forward	repeat_region	chishan	8	1	mononucleotide	A
Mononucleotide Repeat	TTTTTTTT	23105	23112	8	forward	repeat_region	chishan	8	1	mononucleotide	A
Mononucleotide Repeat	TTTTTTTT	23917	23924	8	forward	repeat_region	chishan	8	1	mononucleotide	A
Mononucleotide Repeat	TTTTTTTT	23932	23939	8	forward	repeat_region	chishan	8	1	mononucleotide	A
Mononucleotide Repeat	TTTTTTTT	24929	24936	8	forward	repeat_region	chishan	8	1	mononucleotide	A
Mononucleotide Repeat	TTTTTTTT	25176	25183	8	forward	repeat_region	chishan	8	1	mononucleotide	A
Mononucleotide Repeat	TTTTTTTT	30589	30596	8	forward	repeat_region	chishan	8	1	mononucleotide	A
Mononucleotide Repeat	TTTTTTTT	43699	43706	8	forward	repeat_region	chishan	8	1	mononucleotide	A
Mononucleotide Repeat	TTTTTTTT	92882	92889	8	forward	repeat_region	chishan	8	1	mononucleotide	A
Mononucleotide Repeat	TTTTTTTT	96114	96121	8	forward	repeat_region	chishan	8	1	mononucleotide	A
Mononucleotide Repeat	TTTTTTTT	98170	98177	8	forward	repeat_region	chishan	8	1	mononucleotide	A
Mononucleotide Repeat	AAAAAAAAA	22127	22135	9	forward	repeat_region	chishan	9	1	mononucleotide	A
Mononucleotide Repeat	AAAAAAAAA	34502	34510	9	forward	repeat_region	chishan	9	1	mononucleotide	A
Mononucleotide Repeat	AAAAAAAAA	34739	34747	9	forward	repeat_region	chishan	9	1	mononucleotide	A
Mononucleotide Repeat	AAAAAAAAA	44195	44203	9	forward	repeat_region	chishan	9	1	mononucleotide	A
Mononucleotide Repeat	AAAAAAAAA	50593	50601	9	forward	repeat_region	chishan	9	1	mononucleotide	A
Mononucleotide Repeat	AAAAAAAAA	52750	52758	9	forward	repeat_region	chishan	9	1	mononucleotide	A
Mononucleotide Repeat	AAAAAAAAA	68445	68453	9	forward	repeat_region	chishan	9	1	mononucleotide	A
Mononucleotide Repeat	AAAAAAAAA	8247	8255	9	forward	repeat_region	chishan	9	1	mononucleotide	A
Mononucleotide Repeat	AAAAAAAAA	84275	84283	9	forward	repeat_region	chishan	9	1	mononucleotide	A
Mononucleotide Repeat	AAAAAAAAA	86828	86836	9	forward	repeat_region	chishan	9	1	mononucleotide	A
Mononucleotide Repeat	AAAAAAAAA	87246	87254	9	forward	repeat_region	chishan	9	1	mononucleotide	A
Mononucleotide Repeat	TTTTTTTTT	103030	103038	9	forward	repeat_region	chishan	9	1	mononucleotide	A
Mononucleotide Repeat	TTTTTTTTT	107166	107174	9	forward	repeat_region	chishan	9	1	mononucleotide	A
Mononucleotide Repeat	TTTTTTTTT	114896	114904	9	forward	repeat_region	chishan	9	1	mononucleotide	A
Mononucleotide Repeat	TTTTTTTTT	119670	119678	9	forward	repeat_region	chishan	9	1	mononucleotide	A
Mononucleotide Repeat	TTTTTTTTT	125593	125601	9	forward	repeat_region	chishan	9	1	mononucleotide	A
Mononucleotide Repeat	TTTTTTTTT	131538	131546	9	forward	repeat_region	chishan	9	1	mononucleotide	A
Mononucleotide Repeat	TTTTTTTTT	22208	22216	9	forward	repeat_region	chishan	9	1	mononucleotide	A
Mononucleotide Repeat	TTTTTTTTT	25195	25203	9	forward	repeat_region	chishan	9	1	mononucleotide	A
Mononucleotide Repeat	TTTTTTTTT	34956	34964	9	forward	repeat_region	chishan	9	1	mononucleotide	A
Mononucleotide Repeat	TTTTTTTTT	3749	3757	9	forward	repeat_region	chishan	9	1	mononucleotide	A
Mononucleotide Repeat	TTTTTTTTT	39288	39296	9	forward	repeat_region	chishan	9	1	mononucleotide	A
Mononucleotide Repeat	TTTTTTTTT	43372	43380	9	forward	repeat_region	chishan	9	1	mononucleotide	A
Mononucleotide Repeat	TTTTTTTTT	52105	52113	9	forward	repeat_region	chishan	9	1	mononucleotide	A
Mononucleotide Repeat	TTTTTTTTT	5463	5471	9	forward	repeat_region	chishan	9	1	mononucleotide	A
Mononucleotide Repeat	TTTTTTTTT	65665	65673	9	forward	repeat_region	chishan	9	1	mononucleotide	A
Mononucleotide Repeat	TTTTTTTTT	69559	69567	9	forward	repeat_region	chishan	9	1	mononucleotide	A
Mononucleotide Repeat	TTTTTTTTT	99831	99839	9	forward	repeat_region	chishan	9	1	mononucleotide	A
Mononucleotide Repeat	AAAAAAAAAA	113661	113670	10	forward	repeat_region	chishan	10	1	mononucleotide	A
Mononucleotide Repeat	AAAAAAAAAA	121925	121934	10	forward	repeat_region	chishan	10	1	mononucleotide	A
Mononucleotide Repeat	AAAAAAAAAA	40715	40724	10	forward	repeat_region	chishan	10	1	mononucleotide	A
Mononucleotide Repeat	AAAAAAAAAA	47118	47127	10	forward	repeat_region	chishan	10	1	mononucleotide	A
Mononucleotide Repeat	AAAAAAAAAA	51964	51973	10	forward	repeat_region	chishan	10	1	mononucleotide	A
Mononucleotide Repeat	AAAAAAAAAA	54942	54951	10	forward	repeat_region	chishan	10	1	mononucleotide	A
Mononucleotide Repeat	TTTTTTTTTT	109874	109883	10	forward	repeat_region	chishan	10	1	mononucleotide	A
Mononucleotide Repeat	TTTTTTTTTT	111026	111035	10	forward	repeat_region	chishan	10	1	mononucleotide	A
Mononucleotide Repeat	TTTTTTTTTT	111640	111649	10	forward	repeat_region	chishan	10	1	mononucleotide	A
Mononucleotide Repeat	TTTTTTTTTT	119986	119995	10	forward	repeat_region	chishan	10	1	mononucleotide	A
Mononucleotide Repeat	TTTTTTTTTT	24676	24685	10	forward	repeat_region	chishan	10	1	mononucleotide	A
Mononucleotide Repeat	TTTTTTTTTT	36294	36303	10	forward	repeat_region	chishan	10	1	mononucleotide	A
Mononucleotide Repeat	TTTTTTTTTT	87571	87580	10	forward	repeat_region	chishan	10	1	mononucleotide	A
Mononucleotide Repeat	TTTTTTTTTT	96303	96312	10	forward	repeat_region	chishan	10	1	mononucleotide	A
Mononucleotide Repeat	AAAAAAAAAAA	125383	125393	11	forward	repeat_region	chishan	11	1	mononucleotide	A
Mononucleotide Repeat	AAAAAAAAAAA	27143	27153	11	forward	repeat_region	chishan	11	1	mononucleotide	A
Mononucleotide Repeat	AAAAAAAAAAA	36895	36905	11	forward	repeat_region	chishan	11	1	mononucleotide	A
Mononucleotide Repeat	AAAAAAAAAAA	4211	4221	11	forward	repeat_region	chishan	11	1	mononucleotide	A
Mononucleotide Repeat	AAAAAAAAAAA	68707	68717	11	forward	repeat_region	chishan	11	1	mononucleotide	A
Mononucleotide Repeat	AAAAAAAAAAA	83756	83766	11	forward	repeat_region	chishan	11	1	mononucleotide	A
Mononucleotide Repeat	AAAAAAAAAAA	86944	86954	11	forward	repeat_region	chishan	11	1	mononucleotide	A
Mononucleotide Repeat	TTTTTTTTTTT	80854	80864	11	forward	repeat_region	chishan	11	1	mononucleotide	A
Mononucleotide Repeat	AAAAAAAAAAAA	99444	99455	12	forward	repeat_region	chishan	12	1	mononucleotide	A
Mononucleotide Repeat	AAAAAAAAAAAAA	115120	115132	13	forward	repeat_region	chishan	13	1	mononucleotide	A
Mononucleotide Repeat	AAAAAAAAAAAAA	65720	65732	13	forward	repeat_region	chishan	13	1	mononucleotide	A
Mononucleotide Repeat	AAAAAAAGAAAAA	112313	112325	13	forward	repeat_region	chishan	13	0.9231	mononucleotide	A
Mononucleotide Repeat	AAAAATAAAAAAA	37243	37255	13	forward	repeat_region	chishan	13	0.9231	mononucleotide	A
Mononucleotide Repeat	TTTTTCTTTTTTT	95680	95692	13	forward	repeat_region	chishan	13	0.9231	mononucleotide	A
Mononucleotide Repeat	TTTTTTCTTTTTT	81420	81432	13	forward	repeat_region	chishan	13	0.9231	mononucleotide	A
Mononucleotide Repeat	TTTTTTCTTTTTT	93403	93415	13	forward	repeat_region	chishan	13	0.9231	mononucleotide	A
Mononucleotide Repeat	TTTTTTTTTTTTT	111905	111917	13	forward	repeat_region	chishan	13	1	mononucleotide	A
Mononucleotide Repeat	TTTTTTTTTTTTT	99466	99478	13	forward	repeat_region	chishan	13	1	mononucleotide	A
Mononucleotide Repeat	AAAAAAAAAAAAAA	83722	83735	14	forward	repeat_region	chishan	14	1	mononucleotide	A
Mononucleotide Repeat	AAAAAAACAAAAAA	27108	27121	14	forward	repeat_region	chishan	14	0.9286	mononucleotide	A
Mononucleotide Repeat	AAAAAATAAAAAAA	23306	23319	14	forward	repeat_region	chishan	14	0.9286	mononucleotide	A
Mononucleotide Repeat	TTTTTTTTTTTTTT	116463	116476	14	forward	repeat_region	chishan	14	1	mononucleotide	A
Mononucleotide Repeat	TTTTTTTTTTTTTT	88263	88276	14	forward	repeat_region	chishan	14	1	mononucleotide	A
Mononucleotide Repeat	AAAAAAAGAAAAAAA	128299	128313	15	forward	repeat_region	chishan	15	0.9333	mononucleotide	A
Mononucleotide Repeat	AAAAAAGAAAAAAAA	36341	36355	15	forward	repeat_region	chishan	15	0.9333	mononucleotide	A
Mononucleotide Repeat	TTTTTTTTTATTTTT	68385	68399	15	forward	repeat_region	chishan	15	0.9333	mononucleotide	A
Mononucleotide Repeat	AAAAAAAAAAAAAAAA	58613	58628	16	forward	repeat_region	chishan	16	1	mononucleotide	A
Mononucleotide Repeat	AAAAAAAGAAAAAAAAA	84560	84576	17	forward	repeat_region	chishan	17	0.9412	mononucleotide	A
Mononucleotide Repeat	TTTTTTTTTTTTTTTTT	55583	55599	17	forward	repeat_region	chishan	17	1	mononucleotide	A
Mononucleotide Repeat	AAAAAAATAAAAAAAAAA	124103	124120	18	forward	repeat_region	chishan	18	0.9444	mononucleotide	A
Mononucleotide Repeat	AAAAAAAAAAAACAAAAAA	128621	128639	19	forward	repeat_region	chishan	19	0.9474	mononucleotide	A
Mononucleotide Repeat	AAAAAAAGAAAAACAAAAA	36511	36529	19	forward	repeat_region	chishan	19	0.8947	mononucleotide	A
Mononucleotide Repeat	AAAAAAAAAAAAAAAAAAAA	42792	42811	20	forward	repeat_region	chishan	20	1	mononucleotide	A
Mononucleotide Repeat	AAAAATAAAAAAGAAAAAAA	36372	36391	20	forward	repeat_region	chishan	20	0.9	mononucleotide	A
Mononucleotide Repeat	AAAAAAGAAAAGAAAAAAAAAA	96047	96068	22	forward	repeat_region	chishan	22	0.9091	mononucleotide	A
Mononucleotide Repeat	TTTTTTCTTTTTTTTTTTTTTTTT	12213	12236	24	forward	repeat_region	chishan	24	0.9583	mononucleotide	A
Mononucleotide Repeat	CCCCCCC	24115	24121	7	forward	repeat_region	chishan	7	1	mononucleotide	C
Mononucleotide Repeat	CCCCCCC	48169	48175	7	forward	repeat_region	chishan	7	1	mononucleotide	C
Mononucleotide Repeat	CCCCCCC	61372	61378	7	forward	repeat_region	chishan	7	1	mononucleotide	C
Mononucleotide Repeat	GGGGGGG	31005	31011	7	forward	repeat_region	chishan	7	1	mononucleotide	C
Mononucleotide Repeat	CCCCCCCCC	4932	4940	9	forward	repeat_region	chishan	9	1	mononucleotide	C

## Sheet: Dinucleotide
Name	Sequence	Minimum	Maximum	Length	Direction	Type	Sequence Name	Normalised Repeat Length	Percentage Perfection	Repeat Class	Repeat Unit
Dinucleotide Repeat	ACACACAC	9447	9454	8	forward	repeat_region	chishan	8	1	dinucleotide	AC
Dinucleotide Repeat	GTGTGTGT	69476	69483	8	forward	repeat_region	chishan	8	1	dinucleotide	AC
Dinucleotide Repeat	TGTGTGTGT	55882	55890	9	forward	repeat_region	chishan	9	1	dinucleotide	AC
Dinucleotide Repeat	TGTGTGTGTGT	65655	65665	11	forward	repeat_region	chishan	11	1	dinucleotide	AC
Dinucleotide Repeat	AGAGAGAG	19145	19152	8	forward	repeat_region	chishan	8	1	dinucleotide	AG
Dinucleotide Repeat	AGAGAGAG	61842	61849	8	forward	repeat_region	chishan	8	1	dinucleotide	AG
Dinucleotide Repeat	CTCTCTCT	105796	105803	8	forward	repeat_region	chishan	8	1	dinucleotide	AG
Dinucleotide Repeat	CTCTCTCT	53926	53933	8	forward	repeat_region	chishan	8	1	dinucleotide	AG
Dinucleotide Repeat	CTCTCTCT	64696	64703	8	forward	repeat_region	chishan	8	1	dinucleotide	AG
Dinucleotide Repeat	CTCTCTCT	73671	73678	8	forward	repeat_region	chishan	8	1	dinucleotide	AG
Dinucleotide Repeat	GAGAGAGA	124919	124926	8	forward	repeat_region	chishan	8	1	dinucleotide	AG
Dinucleotide Repeat	GAGAGAGA	32441	32448	8	forward	repeat_region	chishan	8	1	dinucleotide	AG
Dinucleotide Repeat	GAGAGAGA	42559	42566	8	forward	repeat_region	chishan	8	1	dinucleotide	AG
Dinucleotide Repeat	GAGAGAGA	42727	42734	8	forward	repeat_region	chishan	8	1	dinucleotide	AG
Dinucleotide Repeat	GAGAGAGA	77581	77588	8	forward	repeat_region	chishan	8	1	dinucleotide	AG
Dinucleotide Repeat	TCTCTCTC	125248	125255	8	forward	repeat_region	chishan	8	1	dinucleotide	AG
Dinucleotide Repeat	TCTCTCTC	61520	61527	8	forward	repeat_region	chishan	8	1	dinucleotide	AG
Dinucleotide Repeat	AGAGAGAGA	26804	26812	9	forward	repeat_region	chishan	9	1	dinucleotide	AG
Dinucleotide Repeat	CTCTCTCTC	18373	18381	9	forward	repeat_region	chishan	9	1	dinucleotide	AG
Dinucleotide Repeat	CTCTCTCTC	44347	44355	9	forward	repeat_region	chishan	9	1	dinucleotide	AG
Dinucleotide Repeat	AGAGAGAGAGAGA	83766	83778	13	forward	repeat_region	chishan	13	1	dinucleotide	AG
Dinucleotide Repeat	ATATATAT	34148	34155	8	forward	repeat_region	chishan	8	1	dinucleotide	AT
Dinucleotide Repeat	ATATATAT	56612	56619	8	forward	repeat_region	chishan	8	1	dinucleotide	AT
Dinucleotide Repeat	ATATATAT	81345	81352	8	forward	repeat_region	chishan	8	1	dinucleotide	AT
Dinucleotide Repeat	TATATATA	114986	114993	8	forward	repeat_region	chishan	8	1	dinucleotide	AT
Dinucleotide Repeat	TATATATA	117255	117262	8	forward	repeat_region	chishan	8	1	dinucleotide	AT
Dinucleotide Repeat	TATATATA	119464	119471	8	forward	repeat_region	chishan	8	1	dinucleotide	AT
Dinucleotide Repeat	TATATATA	33596	33603	8	forward	repeat_region	chishan	8	1	dinucleotide	AT
Dinucleotide Repeat	TATATATA	93209	93216	8	forward	repeat_region	chishan	8	1	dinucleotide	AT
Dinucleotide Repeat	ATATATATA	22387	22395	9	forward	repeat_region	chishan	9	1	dinucleotide	AT
Dinucleotide Repeat	ATATATATA	33685	33693	9	forward	repeat_region	chishan	9	1	dinucleotide	AT
Dinucleotide Repeat	TATATATAT	25392	25400	9	forward	repeat_region	chishan	9	1	dinucleotide	AT
Dinucleotide Repeat	TATATATAT	9350	9358	9	forward	repeat_region	chishan	9	1	dinucleotide	AT
Dinucleotide Repeat	ATATATATAT	84512	84521	10	forward	repeat_region	chishan	10	1	dinucleotide	AT
Dinucleotide Repeat	TATATATATAT	100937	100947	11	forward	repeat_region	chishan	11	1	dinucleotide	AT
Dinucleotide Repeat	TATATATATAT	126092	126102	11	forward	repeat_region	chishan	11	1	dinucleotide	AT
Dinucleotide Repeat	ATATATTATATATA	96096	96109	14	forward	repeat_region	chishan	15	0.9333	dinucleotide	AT
Dinucleotide Repeat	ATATATACATATATA	128744	128758	15	forward	repeat_region	chishan	15	0.9333	dinucleotide	AT
Dinucleotide Repeat	TATATATATAATATA	59809	59823	15	forward	repeat_region	chishan	16	0.9375	dinucleotide	AT
Dinucleotide Repeat	TATATATAATATATATA	40728	40744	17	forward	repeat_region	chishan	18	0.9444	dinucleotide	AT
Dinucleotide Repeat	ATATATATATATATATAT	26574	26591	18	forward	repeat_region	chishan	18	1	dinucleotide	AT
Dinucleotide Repeat	TATATATTATATAATATA	10713	10730	18	forward	repeat_region	chishan	20	0.9	dinucleotide	AT
Dinucleotide Repeat	TATATATATATATATATAT	40683	40701	19	forward	repeat_region	chishan	19	1	dinucleotide	AT
Dinucleotide Repeat	ATATATATATATATATATAT	68836	68855	20	forward	repeat_region	chishan	20	1	dinucleotide	AT
Dinucleotide Repeat	TATATATATATATATATATA	119787	119806	20	forward	repeat_region	chishan	20	1	dinucleotide	AT
Dinucleotide Repeat	ATATATATATATATATATATA	58424	58444	21	forward	repeat_region	chishan	21	1	dinucleotide	AT
Dinucleotide Repeat	ATATATATATATATATATATAT	5803	5824	22	forward	repeat_region	chishan	22	1	dinucleotide	AT
Dinucleotide Repeat	ATATATATATATATATATATAT	88220	88241	22	forward	repeat_region	chishan	22	1	dinucleotide	AT
Dinucleotide Repeat	TATATATATATATATACATATA	131928	131949	22	forward	repeat_region	chishan	22	0.9546	dinucleotide	AT
Dinucleotide Repeat	ATATATCTATATATATAGATATA	18220	18242	23	forward	repeat_region	chishan	23	0.913	dinucleotide	AT
Dinucleotide Repeat	ATATATATATATATATATATATAT	67852	67875	24	forward	repeat_region	chishan	24	1	dinucleotide	AT
Dinucleotide Repeat	ATATATATATATATATATATATATAT	95730	95755	26	forward	repeat_region	chishan	26	1	dinucleotide	AT
Dinucleotide Repeat	TATATATATATATATATATATATATATGTATATAT	38559	38593	35	forward	repeat_region	chishan	35	0.9714	dinucleotide	AT
Dinucleotide Repeat	ATATATATATATATATTATTATATTATATATATATAT	109836	109872	37	forward	repeat_region	chishan	40	0.925	dinucleotide	AT
Dinucleotide Repeat	TATATATATTAATATATATATATATATATATATATATAT	46868	46906	39	forward	repeat_region	chishan	41	0.9512	dinucleotide	AT

## Sheet: Trinucleotide
Name	Sequence	Minimum	Maximum	Length	Direction	Type	Sequence Name	Normalised Repeat Length	Percentage Perfection	Repeat Class	Repeat Unit
Trinucleotide Repeat	AACAACAAC	126271	126279	9	forward	repeat_region	chishan	9	1	trinucleotide	AAC
Trinucleotide Repeat	CAACAACAA	46434	46442	9	forward	repeat_region	chishan	9	1	trinucleotide	AAC
Trinucleotide Repeat	GTTGTTGTT	110683	110691	9	forward	repeat_region	chishan	9	1	trinucleotide	AAC
Trinucleotide Repeat	GTTGTTGTT	127115	127123	9	forward	repeat_region	chishan	9	1	trinucleotide	AAC
Trinucleotide Repeat	AGAAGAAGA	28877	28885	9	forward	repeat_region	chishan	9	1	trinucleotide	AAG
Trinucleotide Repeat	AGAAGAAGA	83524	83532	9	forward	repeat_region	chishan	9	1	trinucleotide	AAG
Trinucleotide Repeat	CTTCTTCTT	34303	34311	9	forward	repeat_region	chishan	9	1	trinucleotide	AAG
Trinucleotide Repeat	GAAGAAGAA	31366	31374	9	forward	repeat_region	chishan	9	1	trinucleotide	AAG
Trinucleotide Repeat	GAAGAAGAA	37737	37745	9	forward	repeat_region	chishan	9	1	trinucleotide	AAG
Trinucleotide Repeat	GAAGAAGAA	51288	51296	9	forward	repeat_region	chishan	9	1	trinucleotide	AAG
Trinucleotide Repeat	GAAGAAGAA	84583	84591	9	forward	repeat_region	chishan	9	1	trinucleotide	AAG
Trinucleotide Repeat	TTCTTCTTC	118190	118198	9	forward	repeat_region	chishan	9	1	trinucleotide	AAG
Trinucleotide Repeat	TTCTTCTTC	331	339	9	forward	repeat_region	chishan	9	1	trinucleotide	AAG
Trinucleotide Repeat	TTCTTCTTC	51692	51700	9	forward	repeat_region	chishan	9	1	trinucleotide	AAG
Trinucleotide Repeat	AGAAGAAGAA	79756	79765	10	forward	repeat_region	chishan	10	1	trinucleotide	AAG
Trinucleotide Repeat	CTTCTTCTTC	64788	64797	10	forward	repeat_region	chishan	10	1	trinucleotide	AAG
Trinucleotide Repeat	TTCTTCTTCTT	103198	103208	11	forward	repeat_region	chishan	11	1	trinucleotide	AAG
Trinucleotide Repeat	TTCTTCTTCTT	118547	118557	11	forward	repeat_region	chishan	11	1	trinucleotide	AAG
Trinucleotide Repeat	CTTCTTTTCTTCTT	9224	9237	14	forward	repeat_region	chishan	15	0.9333	trinucleotide	AAG
Trinucleotide Repeat	TCTTCTTTTTCTTCT	26458	26472	15	forward	repeat_region	chishan	15	0.9333	trinucleotide	AAG
Trinucleotide Repeat	AATAATAAT	110388	110396	9	forward	repeat_region	chishan	9	1	trinucleotide	AAT
Trinucleotide Repeat	AATAATAAT	31560	31568	9	forward	repeat_region	chishan	9	1	trinucleotide	AAT
Trinucleotide Repeat	ATAATAATA	17627	17635	9	forward	repeat_region	chishan	9	1	trinucleotide	AAT
Trinucleotide Repeat	ATTATTATT	128375	128383	9	forward	repeat_region	chishan	9	1	trinucleotide	AAT
Trinucleotide Repeat	ATTATTATT	22020	22028	9	forward	repeat_region	chishan	9	1	trinucleotide	AAT
Trinucleotide Repeat	ATTATTATT	3006	3014	9	forward	repeat_region	chishan	9	1	trinucleotide	AAT
Trinucleotide Repeat	TAATAATAA	68753	68761	9	forward	repeat_region	chishan	9	1	trinucleotide	AAT
Trinucleotide Repeat	TATTATTAT	24229	24237	9	forward	repeat_region	chishan	9	1	trinucleotide	AAT
Trinucleotide Repeat	TATTATTAT	47790	47798	9	forward	repeat_region	chishan	9	1	trinucleotide	AAT
Trinucleotide Repeat	TATTATTAT	72608	72616	9	forward	repeat_region	chishan	9	1	trinucleotide	AAT
Trinucleotide Repeat	ATAATAATAA	42770	42779	10	forward	repeat_region	chishan	10	1	trinucleotide	AAT
Trinucleotide Repeat	TATTATTATT	40699	40708	10	forward	repeat_region	chishan	10	1	trinucleotide	AAT
Trinucleotide Repeat	TTATTATTAT	132375	132384	10	forward	repeat_region	chishan	10	1	trinucleotide	AAT
Trinucleotide Repeat	TAATAATAATA	91323	91333	11	forward	repeat_region	chishan	11	1	trinucleotide	AAT
Trinucleotide Repeat	TATTATTATTA	73628	73638	11	forward	repeat_region	chishan	11	1	trinucleotide	AAT
Trinucleotide Repeat	TTATTATTATT	68242	68252	11	forward	repeat_region	chishan	11	1	trinucleotide	AAT
Trinucleotide Repeat	ATAATAATAATA	109827	109838	12	forward	repeat_region	chishan	12	1	trinucleotide	AAT
Trinucleotide Repeat	AATAATAGATAATAA	8696	8710	15	forward	repeat_region	chishan	14	0.9286	trinucleotide	AAT
Trinucleotide Repeat	CACCACCAC	59484	59492	9	forward	repeat_region	chishan	9	1	trinucleotide	ACC
Trinucleotide Repeat	TACTACTAC	21406	21414	9	forward	repeat_region	chishan	9	1	trinucleotide	ACT
Trinucleotide Repeat	TACTACTACT	84251	84260	10	forward	repeat_region	chishan	10	1	trinucleotide	ACT
Trinucleotide Repeat	AGCAGCAGC	52652	52660	9	forward	repeat_region	chishan	9	1	trinucleotide	AGC
Trinucleotide Repeat	GCAGCAGCA	88574	88582	9	forward	repeat_region	chishan	9	1	trinucleotide	AGC
Trinucleotide Repeat	GCTGCTGCT	602	610	9	forward	repeat_region	chishan	9	1	trinucleotide	AGC
Trinucleotide Repeat	CAGCAGCAGCA	49481	49491	11	forward	repeat_region	chishan	11	1	trinucleotide	AGC
Trinucleotide Repeat	CTCCTCCTC	78978	78986	9	forward	repeat_region	chishan	9	1	trinucleotide	AGG
Trinucleotide Repeat	GAGGAGGAGG	82074	82083	10	forward	repeat_region	chishan	10	1	trinucleotide	AGG
Trinucleotide Repeat	ATCATCATC	2082	2090	9	forward	repeat_region	chishan	9	1	trinucleotide	ATC
Trinucleotide Repeat	ATGATGATG	32371	32379	9	forward	repeat_region	chishan	9	1	trinucleotide	ATC
Trinucleotide Repeat	ATGATGATG	37148	37156	9	forward	repeat_region	chishan	9	1	trinucleotide	ATC
Trinucleotide Repeat	ATGATGATG	69311	69319	9	forward	repeat_region	chishan	9	1	trinucleotide	ATC
Trinucleotide Repeat	CATCATCAT	15384	15392	9	forward	repeat_region	chishan	9	1	trinucleotide	ATC
Trinucleotide Repeat	TCATCATCA	15680	15688	9	forward	repeat_region	chishan	9	1	trinucleotide	ATC
Trinucleotide Repeat	TCATCATCATC	115622	115632	11	forward	repeat_region	chishan	11	1	trinucleotide	ATC
Trinucleotide Repeat	ATGATGATGATGA	87932	87944	13	forward	repeat_region	chishan	13	1	trinucleotide	ATC

## Sheet: Tetranucleotide
Name	Sequence	Minimum	Maximum	Length	Direction	Type	Sequence Name	Normalised Repeat Length	Percentage Perfection	Repeat Class	Repeat Unit
Tetranucleotide Repeat	TTTGTTTGTT	132320	132329	10	forward	repeat_region	chishan	10	1	tetranucleotide	AAAC
Tetranucleotide Repeat	CAAACAAACAA	70867	70877	11	forward	repeat_region	chishan	11	1	tetranucleotide	AAAC
Tetranucleotide Repeat	AAAGAAAGAA	54376	54385	10	forward	repeat_region	chishan	10	1	tetranucleotide	AAAG
Tetranucleotide Repeat	AAAGAAAGAA	70151	70160	10	forward	repeat_region	chishan	10	1	tetranucleotide	AAAG
Tetranucleotide Repeat	AAGAAAGAAA	92190	92199	10	forward	repeat_region	chishan	10	1	tetranucleotide	AAAG
Tetranucleotide Repeat	GAAAGAAAGA	42505	42514	10	forward	repeat_region	chishan	10	1	tetranucleotide	AAAG
Tetranucleotide Repeat	TCTTTCTTTC	113876	113885	10	forward	repeat_region	chishan	10	1	tetranucleotide	AAAG
Tetranucleotide Repeat	TTCTTTCTTT	112177	112186	10	forward	repeat_region	chishan	10	1	tetranucleotide	AAAG
Tetranucleotide Repeat	TTCTTTCTTT	1311	1320	10	forward	repeat_region	chishan	10	1	tetranucleotide	AAAG
Tetranucleotide Repeat	TTTCTTTCTT	9938	9947	10	forward	repeat_region	chishan	10	1	tetranucleotide	AAAG
Tetranucleotide Repeat	AGAAAGAAAGA	79990	80000	11	forward	repeat_region	chishan	11	1	tetranucleotide	AAAG
Tetranucleotide Repeat	TTCTTTCTTTC	42869	42879	11	forward	repeat_region	chishan	11	1	tetranucleotide	AAAG
Tetranucleotide Repeat	TTTCTTTCTTTC	56330	56341	12	forward	repeat_region	chishan	12	1	tetranucleotide	AAAG
Tetranucleotide Repeat	TCTTTCTTTTTTCTT	118241	118255	15	forward	repeat_region	chishan	16	0.9375	tetranucleotide	AAAG
Tetranucleotide Repeat	AAAGAAAGAAAAAAGA	81779	81794	16	forward	repeat_region	chishan	17	0.9412	tetranucleotide	AAAG
Tetranucleotide Repeat	GAAAGAAACAAAGAAA	72644	72659	16	forward	repeat_region	chishan	16	0.9375	tetranucleotide	AAAG
Tetranucleotide Repeat	AAAGAGAAGAAAGAGAAGAAAGA	111396	111418	23	forward	repeat_region	chishan	21	0.9048	tetranucleotide	AAAG
Tetranucleotide Repeat	AAATAAATAA	43937	43946	10	forward	repeat_region	chishan	10	1	tetranucleotide	AAAT
Tetranucleotide Repeat	AAATAAATAA	45716	45725	10	forward	repeat_region	chishan	10	1	tetranucleotide	AAAT
Tetranucleotide Repeat	AAATAAATAA	51439	51448	10	forward	repeat_region	chishan	10	1	tetranucleotide	AAAT
Tetranucleotide Repeat	AAATAAATAA	69822	69831	10	forward	repeat_region	chishan	10	1	tetranucleotide	AAAT
Tetranucleotide Repeat	AATAAATAAA	108569	108578	10	forward	repeat_region	chishan	10	1	tetranucleotide	AAAT
Tetranucleotide Repeat	AATAAATAAA	126300	126309	10	forward	repeat_region	chishan	10	1	tetranucleotide	AAAT
Tetranucleotide Repeat	AATAAATAAA	77650	77659	10	forward	repeat_region	chishan	10	1	tetranucleotide	AAAT
Tetranucleotide Repeat	AATAAATAAA	82645	82654	10	forward	repeat_region	chishan	10	1	tetranucleotide	AAAT
Tetranucleotide Repeat	ATAAATAAAT	11996	12005	10	forward	repeat_region	chishan	10	1	tetranucleotide	AAAT
Tetranucleotide Repeat	ATAAATAAAT	18140	18149	10	forward	repeat_region	chishan	10	1	tetranucleotide	AAAT
Tetranucleotide Repeat	TTATTTATTT	7537	7546	10	forward	repeat_region	chishan	10	1	tetranucleotide	AAAT
Tetranucleotide Repeat	TTATTTATTT	88809	88818	10	forward	repeat_region	chishan	10	1	tetranucleotide	AAAT
Tetranucleotide Repeat	TTTATTTATT	72528	72537	10	forward	repeat_region	chishan	10	1	tetranucleotide	AAAT
Tetranucleotide Repeat	AAATAAATAAA	23232	23242	11	forward	repeat_region	chishan	11	1	tetranucleotide	AAAT
Tetranucleotide Repeat	TAAATAAATAA	1332	1342	11	forward	repeat_region	chishan	11	1	tetranucleotide	AAAT
Tetranucleotide Repeat	TTTATTTATTT	25542	25552	11	forward	repeat_region	chishan	11	1	tetranucleotide	AAAT
Tetranucleotide Repeat	AAATAAATAAAT	99342	99353	12	forward	repeat_region	chishan	12	1	tetranucleotide	AAAT
Tetranucleotide Repeat	TATTTATTTATTT	1163	1175	13	forward	repeat_region	chishan	13	1	tetranucleotide	AAAT
Tetranucleotide Repeat	ATAAATAGAATAAATA	113019	113034	16	forward	repeat_region	chishan	15	0.9333	tetranucleotide	AAAT
Tetranucleotide Repeat	TATTTTTTTATTTATT	46522	46537	16	forward	repeat_region	chishan	16	0.9375	tetranucleotide	AAAT
Tetranucleotide Repeat	TTATTTATTTCATTTA	54732	54747	16	forward	repeat_region	chishan	15	0.9333	tetranucleotide	AAAT
Tetranucleotide Repeat	TTTATTTACTTTATTT	21929	21944	16	forward	repeat_region	chishan	15	0.9333	tetranucleotide	AAAT
Tetranucleotide Repeat	AATAAATAAAATAAATAA	128890	128907	18	forward	repeat_region	chishan	17	0.9412	tetranucleotide	AAAT
Tetranucleotide Repeat	AATAAATAGAATAAATAA	85470	85487	18	forward	repeat_region	chishan	17	0.9412	tetranucleotide	AAAT
Tetranucleotide Repeat	AACCAACCAAC	94207	94217	11	forward	repeat_region	chishan	11	1	tetranucleotide	AACC
Tetranucleotide Repeat	AACGAACGAA	97995	98004	10	forward	repeat_region	chishan	10	1	tetranucleotide	AACG
Tetranucleotide Repeat	CTAACTAACTAAC	67722	67734	13	forward	repeat_region	chishan	13	1	tetranucleotide	AACT
Tetranucleotide Repeat	AGCAAGCAAGC	118946	118956	11	forward	repeat_region	chishan	11	1	tetranucleotide	AAGC
Tetranucleotide Repeat	AGGAAGGAAG	115342	115351	10	forward	repeat_region	chishan	10	1	tetranucleotide	AAGG
Tetranucleotide Repeat	CTTCCTTCCT	99700	99709	10	forward	repeat_region	chishan	10	1	tetranucleotide	AAGG
Tetranucleotide Repeat	GAAGGAAGGAA	99367	99377	11	forward	repeat_region	chishan	11	1	tetranucleotide	AAGG
Tetranucleotide Repeat	GGAAGGAAGGA	85318	85328	11	forward	repeat_region	chishan	11	1	tetranucleotide	AAGG
Tetranucleotide Repeat	AAGTAAGTAA	98942	98951	10	forward	repeat_region	chishan	10	1	tetranucleotide	AAGT
Tetranucleotide Repeat	TTACTTACTT	57524	57533	10	forward	repeat_region	chishan	10	1	tetranucleotide	AAGT
Tetranucleotide Repeat	CTTACTTACTT	28780	28790	11	forward	repeat_region	chishan	11	1	tetranucleotide	AAGT
Tetranucleotide Repeat	AATCAATCAA	37345	37354	10	forward	repeat_region	chishan	10	1	tetranucleotide	AATC
Tetranucleotide Repeat	ATTGATTGATT	46917	46927	11	forward	repeat_region	chishan	11	1	tetranucleotide	AATC
Tetranucleotide Repeat	ATTGATTGATTGA	23803	23815	13	forward	repeat_region	chishan	13	1	tetranucleotide	AATC
Tetranucleotide Repeat	TTGATTGATTGAT	2016	2028	13	forward	repeat_region	chishan	13	1	tetranucleotide	AATC
Tetranucleotide Repeat	ATGAATGAAT	113093	113102	10	forward	repeat_region	chishan	10	1	tetranucleotide	AATG
Tetranucleotide Repeat	ATGAATGAAT	70504	70513	10	forward	repeat_region	chishan	10	1	tetranucleotide	AATG
Tetranucleotide Repeat	ATGAATGAAT	75389	75398	10	forward	repeat_region	chishan	10	1	tetranucleotide	AATG
Tetranucleotide Repeat	ATGAATGAAT	90567	90576	10	forward	repeat_region	chishan	10	1	tetranucleotide	AATG
Tetranucleotide Repeat	ATGAATGAAT	98118	98127	10	forward	repeat_region	chishan	10	1	tetranucleotide	AATG
Tetranucleotide Repeat	TCATTCATTC	82721	82730	10	forward	repeat_region	chishan	10	1	tetranucleotide	AATG
Tetranucleotide Repeat	AATGAATGAAT	106701	106711	11	forward	repeat_region	chishan	11	1	tetranucleotide	AATG
Tetranucleotide Repeat	ATTAATTAAT	50507	50516	10	forward	repeat_region	chishan	10	1	tetranucleotide	AATT
Tetranucleotide Repeat	ATTAATTCAATTAATT	38215	38230	16	forward	repeat_region	chishan	15	0.9333	tetranucleotide	AATT
Tetranucleotide Repeat	TTAATTAATATAATTAAT	126463	126480	18	forward	repeat_region	chishan	17	0.9412	tetranucleotide	AATT
Tetranucleotide Repeat	ATACATACAT	38524	38533	10	forward	repeat_region	chishan	10	1	tetranucleotide	ACAT
Tetranucleotide Repeat	ATACATACATA	93214	93224	11	forward	repeat_region	chishan	11	1	tetranucleotide	ACAT
Tetranucleotide Repeat	TATGTATGTATG	121966	121977	12	forward	repeat_region	chishan	12	1	tetranucleotide	ACAT
Tetranucleotide Repeat	CTACCTACCTACCT	61874	61887	14	forward	repeat_region	chishan	14	1	tetranucleotide	ACCT
Tetranucleotide Repeat	ATCTATCTAT	95327	95336	10	forward	repeat_region	chishan	10	1	tetranucleotide	AGAT
Tetranucleotide Repeat	TAGATAGATA	46598	46607	10	forward	repeat_region	chishan	10	1	tetranucleotide	AGAT
Tetranucleotide Repeat	AGGGAGGGAG	17252	17261	10	forward	repeat_region	chishan	10	1	tetranucleotide	AGGG
Tetranucleotide Repeat	CTCCCTCCCT	17238	17247	10	forward	repeat_region	chishan	10	1	tetranucleotide	AGGG
Tetranucleotide Repeat	ATGGATGGAT	2889	2898	10	forward	repeat_region	chishan	10	1	tetranucleotide	ATCC
Tetranucleotide Repeat	TCGATCGAATCGATCGA	2061	2077	17	forward	repeat_region	chishan	16	0.9375	tetranucleotide	ATCG
Tetranucleotide Repeat	ATGCATGCAT	90918	90927	10	forward	repeat_region	chishan	10	1	tetranucleotide	ATGC
Tetranucleotide Repeat	CATGCATGCAT	3792	3802	11	forward	repeat_region	chishan	11	1	tetranucleotide	ATGC
Tetranucleotide Repeat	CCGGCCGGCC	61214	61223	10	forward	repeat_region	chishan	10	1	tetranucleotide	CCGG

## Sheet: >50bp
Repeat Class	Minimum	Maximum	Length	location	Normalised Repeat Length	Percentage Perfection
32-nucleotide Repeat	75866	75963	98	ycf2	96	0.9479
38-nucleotide Repeat	115180	115289	110	psbJ-clpP	110	0.9818
24-nucleotide Repeat	110842	110957	116	rps18	116	0.9655
22-nucleotide Repeat	73789	73933	145	trnI-ycf2	145	0.9862
19-nucleotide Repeat	116921	117072	152	clpP-accD	152	1
63-nucleotide Repeat	101809	102141	333	ycf1	333	1
95-nucleotide Repeat	116478	116930	453	clpP-accD	453	0.9978
