# Supplementary material for: Comparative chloroplast genomics of the genus Taxodium
Source: BMC Genomics. 2020 Jan 31;21:114. doi: 10.1186/s12864-020-6532-1 (PMC6995153; doi:10.1186/s12864-020-6532-1)
Supplement: Supplementary file 5 — Additional file 5 Dispersed repeats detected in the Taxodium distichum, Taxodium mucronatum, and Taxodium ascenden chloroplast genomes. [file 12864_2020_6532_MOESM5_ESM.xlsx]

## Sheet: Sheet1
	repeat_longth	start_base	repeat_type	end_base	repeat_longth	start_base	end_base	mismatch_number	e-value	start_base	repeat_type	start_base	end_base
Dispersed repeats 1	369	116478	116846	F	368	116573	116940	3	2.5e-203	116478	116846	116573	116940	-273
Dispersed repeats 2	270	101809	102078	F	270	101872	102141	0	1.37e-153	101809	102078	101872	102141	-206
Dispersed repeats 3	274	116478	116751	F	273	116668	116940	3	1.6e-146	116478	116751	116668	116940	-83
Dispersed repeats 4	207	101809	102015	F	207	101935	102141	0	1.17e-115	101809	102015	101935	102141	-80
Dispersed repeats 5	179	116478	116656	F	178	116763	116940	3	6.97e-90	116478	116656	116763	116940	107
Dispersed repeats 6	144	101809	101952	F	144	101998	102141	0	9.95e-78	101809	101952	101998	102141	46
Dispersed repeats 7	133	116921	117053	F	133	116940	117072	0	4.17e-71	116921	117053	116940	117072	-113
Dispersed repeats 8	114	116921	117034	F	114	116959	117072	0	1.15e-59	116921	117034	116959	117072	-75
Dispersed repeats 9	95	116921	117015	F	95	116978	117072	0	3.15e-48	116921	117015	116978	117072	-37
Dispersed repeats 10	104	108854	108957	F	104	116100	116203	3	1.93e-45	108854	108957	116100	116203	7143
Dispersed repeats 11	81	101809	101889	F	81	102061	102141	0	8.46e-40	101809	101889	102061	102141	172
Dispersed repeats 12	90	73789	73878	F	90	73855	73944	2	1.49e-39	73789	73878	73855	73944	-23
Dispersed repeats 13	92	108916	109007	F	92	116162	116253	3	2.23e-38	108916	109007	116162	116253	7155
Dispersed repeats 14	92	110842	110933	F	92	110866	110957	3	2.23e-38	110842	110933	110866	110957	-67
Dispersed repeats 15	76	116921	116996	F	76	116997	117072	0	8.66e-37	116921	116996	116997	117072	1
Dispersed repeats 16	75	73804	73878	F	75	73870	73944	0	3.47e-36	73804	73878	73870	73944	-8
Dispersed repeats 17	83	110851	110933	F	83	110875	110957	2	2.07e-35	110851	110933	110875	110957	-58
Dispersed repeats 18	84	116478	116561	F	83	116858	116940	3	1.11e-33	116478	116561	116858	116940	297
Dispersed repeats 19	79	73789	73867	F	79	73811	73889	2	4.8e-33	73789	73867	73811	73889	-56
Dispersed repeats 20	79	73789	73867	F	79	73833	73911	2	4.8e-33	73789	73867	73833	73911	-34
Dispersed repeats 21	71	110863	110933	F	71	110887	110957	1	7.5e-31	110863	110933	110887	110957	-46
Dispersed repeats 22	72	115180	115251	F	72	115218	115289	2	6.53e-29	115180	115251	115218	115289	-33
Dispersed repeats 23	68	73789	73856	F	68	73877	73944	2	1.49e-26	73789	73856	73877	73944	21
Dispersed repeats 24	57	116921	116977	F	57	117016	117072	0	2.38e-25	116921	116977	117016	117072	39
Dispersed repeats 25	64	73826	73889	F	64	73870	73933	2	3.38e-24	73826	73889	73870	73933	-19
Dispersed repeats 26	64	73848	73911	F	64	73870	73933	2	3.38e-24	73848	73911	73870	73933	-41
Dispersed repeats 27	54	110880	110933	F	54	110904	110957	0	1.52e-23	110880	110933	110904	110957	-29
Dispersed repeats 28	47	115205	115251	F	47	115243	115289	0	2.5e-19	115205	115251	115243	115289	-8
Dispersed repeats 29	59	108904	108962	F	59	116150	116208	3	4.26e-19	108904	108962	116150	116208	7188
Dispersed repeats 30	59	110851	110909	F	59	110899	110957	3	4.26e-19	110851	110909	110899	110957	-10
Dispersed repeats 31	49	108959	109007	F	49	116205	116253	1	9.11e-18	108959	109007	116205	116253	7198
Dispersed repeats 32	53	73870	73922	F	53	73892	73944	2	9.68e-18	73870	73922	73892	73944	-30
Dispersed repeats 33	38	116921	116958	F	38	117035	117072	0	6.55e-14	116921	116958	117035	117072	77
Dispersed repeats 34	46	73789	73834	F	46	73899	73944	2	1.19e-13	73789	73834	73899	73944	65
Dispersed repeats 35	49	75877	75925	F	49	75910	75958	3	2.53e-13	75877	75925	75910	75958	-15
Dispersed repeats 36	38	62965	63002	F	38	63008	63045	1	2.96e-11	62965	63002	63008	63045	6
Dispersed repeats 37	282	7412	7693	P	282	45569	45850	3	2.67e-151	7412	7693	45569	45850	37876
Dispersed repeats 38	270	7424	7693	P	270	45569	45838	1	4.42e-150	7424	7693	45569	45838	37876
Dispersed repeats 39	119	99641	99759	P	119	115292	115410	2	9.06e-57	99641	99759	115292	115410	15533
Dispersed repeats 40	107	73129	73235	P	107	132391	132497	3	3.28e-47	73129	73235	132391	132497	59156
Dispersed repeats 41	95	73147	73241	P	95	132385	132479	2	1.62e-42	73147	73241	132385	132479	59144
Dispersed repeats 42	64	99696	99759	P	64	115292	115355	1	1.11e-26	99696	99759	115292	115355	15533
Dispersed repeats 43	61	99559	99619	P	61	115411	115471	2	1.96e-22	99559	99619	115411	115471	15792
Dispersed repeats 44	52	88205	88256	P	52	88205	88256	0	2.44e-22	88205	88256	88205	88256	-51
Dispersed repeats 45	42	17229	17270	P	42	17229	17270	0	2.56e-16	17229	17270	17229	17270	-41
Dispersed repeats 46	41	99579	99619	P	41	115411	115451	0	1.02e-15	99579	99619	115411	115451	15792
Dispersed repeats 47	49	99437	99485	P	49	99437	99485	2	2.11e-15	99437	99485	99437	99485	-48
Dispersed repeats 48	38	22590	22627	P	38	22590	22627	0	6.55e-14	22590	22627	22590	22627	-37
Dispersed repeats 49	34	6627	6660	P	34	6627	6660	0	1.68e-11	6627	6660	6627	6660	-33
Dispersed repeats 50	40	46873	46912	P	40	46873	46912	2	3.68e-10	46873	46912	46873	46912	-39
