# Supplementary material for: Comparative chloroplast genomics of the genus Taxodium
Source: BMC Genomics. 2020 Jan 31;21:114. doi: 10.1186/s12864-020-6532-1 (PMC6995153; doi:10.1186/s12864-020-6532-1)
Supplement: Supplementary file 7 — Additional file 7 Information of indels and SNPs in Taxodium distichum and/or Taxodium mucronatum chloroplast genomes with Taxodium ascenden chloroplast genome as reference. [file 12864_2020_6532_MOESM7_ESM.xlsx]

## Sheet: Sheet1
Sequence Name	Name	Type	Minimum	Maximum	Length	Amino Acid Change	CDS Position	Change	Codon Change	Coverage	Polymorphism Type	Protein Effect	Variant Frequency	Variant Sequences
chishan		Polymorphism	59031	59038	8					3	Deletion		0.667	NC_034941, MN535013
chishan		Polymorphism	60532	60532	1					3	Deletion		1	NC_034941, MN535013, MN535011
chishan		Polymorphism	115012	115012	1					3	Deletion		1	NC_034941, MN535013, MN535011
chishan		Polymorphism	73830	73917	88			(AAAATTACATTCTATCGTTTAC)6.6 -> (AAAATTACATTCTATCGTTTAC)2.6		3	Deletion (integer multiples of tandem repeat motif)		1	NC_034941, MN535013, MN535011
chishan		Polymorphism	101809	102060	252	ERRDYLLKNEKIRENLRKFLTERRDYLLKNEKIRENLRKFLTERRDYLLKNEKIRENLRKFLTERRDYLLKNEKIRENLRKFLT ->	6397	(AAAAAATGAAAAGATTAGAGAAAATCTTAGAAAATTTCTAACGGAACGTAGAGATTATCTTCT)5.3 -> (AAAAAATGAAAAGATTAGAGAAAATCTTAGAAAATTTCTAACGGAACGTAGAGATTATCTTC)1.3	GAA,CGT,AGA,GAT,TAT,CTT,CTA,AAA,AAT,GAA,AAG,ATT,AGA,GAA,AAT,CTT,AGA,AAA,TTT,CTA,ACG,GAA,CGT,AGA,GAT,TAT,CTT,CTA,AAA,AAT,GAA,AAG,ATT,AGA,GAA,AAT,CTT,AGA,AAA,TTT,CTA,ACG,GAA,CGT,AGA,GAT,TAT,CTT,CTA,AAA,AAT,GAA,AAG,ATT,AGA,GAA,AAT,CTT,AGA,AAA,TTT,CTA,ACG,GAA,CGT,AGA,GAT,TAT,CTT,CTA,AAA,AAT,GAA,AAG,ATT,AGA,GAA,AAT,CTT,AGA,AAA,TTT,CTA,ACG ->	3	Deletion (integer multiples of tandem repeat motif)	Deletion	1	NC_034941, MN535013, MN535011
chishan		Polymorphism	115219	115256	38			(AACGATTGTATGCTTCTAATTCGCATACATTCCATAAG)2.9 -> (AACGATTGTATGCTTCTAATTCGCATACATTCCATAAG)1.9		3	Deletion (integer multiples of tandem repeat motif)		1	NC_034941, MN535013, MN535011
chishan		Polymorphism	4211	4211	1			(A)11 -> (A)10		3	Deletion (integer multiples of tandem repeat motif)		1	NC_034941, MN535013, MN535011
chishan		Polymorphism	5463	5463	1			(T)9 -> (T)8		3	Deletion (integer multiples of tandem repeat motif)		1	NC_034941, MN535013, MN535011
chishan		Polymorphism	5803	5806	4			(AT)11 -> (AT)9		3	Deletion (integer multiples of tandem repeat motif)		0.333	MN535011
chishan		Polymorphism	12220	12221	2			(TT)8 -> (TT)7		3	Deletion (integer multiples of tandem repeat motif)		0.667	NC_034941, MN535013
chishan		Polymorphism	38560	38563	4			(TA)13 -> (TA)11		3	Deletion (integer multiples of tandem repeat motif)		1	NC_034941, MN535013, MN535011
chishan		Polymorphism	40683	40684	2			(TA)9 -> (TA)8		3	Deletion (integer multiples of tandem repeat motif)		0.333	MN535011
chishan		Polymorphism	40715	40715	1			(A)10 -> (A)9		3	Deletion (integer multiples of tandem repeat motif)		1	NC_034941, MN535013, MN535011
chishan		Polymorphism	42792	42793	2			(AA)10 -> (AA)9		3	Deletion (integer multiples of tandem repeat motif)		0.333	MN535013
chishan		Polymorphism	46880	46891	12			(ATATAT)4 -> (ATATAT)2		3	Deletion (integer multiples of tandem repeat motif)		1	NC_034941, MN535013, MN535011
chishan		Polymorphism	58424	58431	8			(ATAT)5 -> (ATAT)3		3	Deletion (integer multiples of tandem repeat motif)		0.333	MN535011
chishan		Polymorphism	58613	58613	1			(A)16 -> (A)15		3	Deletion (integer multiples of tandem repeat motif)		0.333	MN535013
chishan		Polymorphism	67868	67871	4			(AT)12 -> (AT)10		3	Deletion (integer multiples of tandem repeat motif)		0.667	NC_034941, MN535013
chishan		Polymorphism	68836	68836	1			(A)7 -> (A)6		3	Deletion (integer multiples of tandem repeat motif)		0.333	MN535013
chishan		Polymorphism	83757	83757	1			(A)11 -> (A)10		3	Deletion (integer multiples of tandem repeat motif)		1	NC_034941, MN535013, MN535011
chishan		Polymorphism	95731	95736	6			(AT)13 -> (AT)10		3	Deletion (integer multiples of tandem repeat motif)		1	NC_034941, MN535013, MN535011
chishan		Polymorphism	97197	97197	1			(A)4 -> (A)3		3	Deletion (integer multiples of tandem repeat motif)		1	NC_034941, MN535013, MN535011
chishan		Polymorphism	99466	99467	2			(TT)6 -> (TT)5		3	Deletion (integer multiples of tandem repeat motif)		0.667	NC_034941, MN535013
chishan		Polymorphism	109874	109874	1			(T)10 -> (T)9		3	Deletion (integer multiples of tandem repeat motif)		1	NC_034941, MN535013, MN535011
chishan		Polymorphism	111026	111026	1			(T)10 -> (T)9		3	Deletion (integer multiples of tandem repeat motif)		1	NC_034941, MN535013, MN535011
chishan		Polymorphism	111905	111905	1			(T)13 -> (T)12		3	Deletion (integer multiples of tandem repeat motif)		0.667	NC_034941, MN535013
chishan		Polymorphism	113661	113661	1			(A)10 -> (A)9		3	Deletion (integer multiples of tandem repeat motif)		0.333	MN535011
chishan		Polymorphism	116963	116981	19			(ATTAAATAAAGAAGAAAAT)8 -> (ATTAAATAAAGAAGAAAAT)7		3	Deletion (integer multiples of tandem repeat motif)		0.333	MN535011
chishan		Polymorphism	119787	119790	4			(TA)10 -> (TA)8		3	Deletion (integer multiples of tandem repeat motif)		0.333	MN535013
chishan		Polymorphism	125383	125383	1			(A)11 -> (A)10		3	Deletion (integer multiples of tandem repeat motif)		1	NC_034941, MN535013, MN535011
chishan		Polymorphism	128621	128621	1			(A)12 -> (A)11		3	Deletion (integer multiples of tandem repeat motif)		0.333	MN535011
chishan		Polymorphism	131928	131929	2			(TA)8 -> (TA)7		3	Deletion (integer multiples of tandem repeat motif)		0.667	MN535013, MN535011
chishan		Polymorphism	131930	131931	2			(TA)8 -> (TA)7		3	Deletion (integer multiples of tandem repeat motif)		0.333	MN535011
chishan		Polymorphism	46879	46879	1			(AT)19.5 -> (AT)19		3	Deletion(non-integer multiples of tandem repeat motif)		0.333	MN535011
chishan		Polymorphism	95730	95730	1			(AT)13 -> (AT)12.5		3	Deletion(non-integer multiples of tandem repeat motif)		0.667	NC_034941, MN535013
chishan		Polymorphism	95737	95737	1			(AT)13 -> (AT)12.5		3	Deletion(non-integer multiples of tandem repeat motif)		0.667	NC_034941, MN535013
chishan		Polymorphism	116477	116661	185			(AAAAGAAGGAAATAATTCCTATTTTATCTCGCTTTACAGCGCAATAAGTAAATTACCTTTACTACATTATTCCTATTTGATGATCTACATTAAAT)4.8 -> (AAAAGAAGGAAATAATTCCTATTTTATCTCGCTTTACAGCGCAATAAGTAAATTACCTTTACTACATTATTCCTATTTGATGATCTACATTAAAT)2.9		3	Deletion(non-integer multiples of tandem repeat motif)		1	NC_034941, MN535013, MN535011
chishan		Polymorphism	116714	116767	54			(AAAAGAAGGAAATAATTCCTATTTTATCTCGCTTTACAGCGCAATAAGTAAATTACCTTTACTACATTATTCCTATTTGATGATCTACATTAAAT)4.8 -> (AAAAGAAGGAAATAATTCCTATTTTATCTCGCTTTACAGCGCAATAAGTAAATTACCTTTACTACATTATTCCTATTTGATGATCTACATTAAAT)4.2		3	Deletion(non-integer multiples of tandem repeat motif)		0.667	NC_034941, MN535013
chishan		Polymorphism	116768	116768	1			(AAAAGAAGGAAATAATTCCTATTTTATCTCGCTTTACAGCGCAATAAGTAAATTACCTTTACTACATTATTCCTATTTGATGATCTACATTAAAT)4.8 -> (AAAAGAAGGAAATAATTCCTATTTTATCTCGCTTTACAGCGCAATAAGTAAATTACCTTTACTACATTATTCCTATTTGATGATCTACATTAAAT)4.2		3	Deletion(non-integer multiples of tandem repeat motif)		0.667	NC_034941, MN535013
chishan		Polymorphism	116769	116808	40			(AAAAGAAGGAAATAATTCCTATTTTATCTCGCTTTACAGCGCAATAAGTAAATTACCTTTACTACATTATTCCTATTTGATGATCTACATTAAAT)4.8 -> (AAAAGAAGGAAATAATTCCTATTTTATCTCGCTTTACAGCGCAATAAGTAAATTACCTTTACTACATTATTCCTATTTGATGATCTACATTAAAT)4.4		3	Deletion(non-integer multiples of tandem repeat motif)		0.667	NC_034941, MN535013
chishan		Polymorphism	46892	46892	1			(AT)19.5 -> (AT)19		3	Deletion(non-integer multiplesof tandem repeat motif)		0.333	MN535011
chishan		Polymorphism	68837	68839	3			(AT)10 -> (AT)8.5		3	Deletion(non-integer multiplesof tandem repeat motif)		0.333	MN535013
chishan		Polymorphism	68700	68709	10			(AATTC)2.4 -> (AATTC)0.4		3	Deletion(non-integer multiplesof tandem repeat motif)		0.667	NC_034941, MN535013
chishan	C	Polymorphism	4385	4384	0			+C		3	Insertion		0.333	MN535011
chishan	G	Polymorphism	99327	99326	0					3	Insertion		1	NC_034941, MN535013, MN535011
chishan	T	Polymorphism	114575	114574	0			#NAME?		3	Insertion		1	NC_034941, MN535013, MN535011
chishan	TAAAT	Polymorphism	117179	117178	0			#NAME?		3	Insertion		1	NC_034941, MN535013, MN535011
chishan	AT	Polymorphism	38594	38594	0			(AT)17.5-> (AT)28.5		3	Insertion (integer multiples of tandem repeat motif)		0.333	MN535011
chishan	TA	Polymorphism	126410	126409	0			#NAME?		3	Insertion (integer multiples of tandem repeat motif)		0.333	MN535011
chishan	A	Polymorphism	88232	88231	0			(AT)11 -> (AT)8		3	Insertion (integer multiples of tandem repeat motif)		1	NC_034941, MN535013, MN535011
chishan	T	Polymorphism	93630	93629	0			(A)8 -> (A)9		3	Insertion (integer multiples of tandem repeat motif)		1	NC_034941, MN535013, MN535011
chishan	T	Polymorphism	116982	116981	0			(TT)4 -> (TT)5		3	Insertion (integer multiples of tandem repeat motif)		0.667	NC_034941, MN535011
chishan	TT	Polymorphism	3749	3748	0			(TT)4 -> (TT)5		3	Insertion (integer multiples of tandem repeat motif)		1	NC_034941, MN535013, MN535011
chishan	AAAT	Polymorphism	23232	23231	0			(AAAT)2 -> (AAAT)3		3	Insertion (integer multiples of tandem repeat motif)		0.333	MN535013
chishan	T	Polymorphism	24676	24675	0			(T)10 -> (T)11		3	Insertion (integer multiples of tandem repeat motif)		1	NC_034941, MN535013, MN535011
chishan	T	Polymorphism	25195	25194	0			(T)9 -> (T)10		3	Insertion (integer multiples of tandem repeat motif)		0.333	MN535013
chishan	TATATATA	Polymorphism	26581	26580	0			(ATAT)4 -> (ATAT)6		3	Insertion (integer multiples of tandem repeat motif)		0.667	NC_034941, MN535013
chishan	TATATA	Polymorphism	26581	26580	0			(AT)9 -> (AT)12		3	Insertion (integer multiples of tandem repeat motif)		0.333	MN535013
chishan	T	Polymorphism	43372	43371	0			(T)9 -> (T)10		3	Insertion (integer multiples of tandem repeat motif)		0.667	NC_034941, MN535013
chishan	A	Polymorphism	51964	51963	0			(A)10 -> (A)11		3	Insertion (integer multiples of tandem repeat motif)		1	NC_034941, MN535013, MN535011
chishan	T	Polymorphism	52105	52104	0			(T)9 -> (T)10		3	Insertion (integer multiples of tandem repeat motif)		0.333	MN535011
chishan	ATATAT	Polymorphism	58424	58423	0			(AT)10 -> (AT)13		3	Insertion (integer multiples of tandem repeat motif)		0.333	MN535013
chishan	A	Polymorphism	65720	65719	0			(A)13 -> (A)14		3	Insertion (integer multiples of tandem repeat motif)		0.333	MN535013
chishan	A	Polymorphism	65720	65719	0			(A)13 -> (A)14		3	Insertion (integer multiples of tandem repeat motif)		0.667	NC_034941, MN535013
chishan	A	Polymorphism	65720	65719	0			(A)13 -> (A)14		3	Insertion (integer multiples of tandem repeat motif)		1	NC_034941, MN535013, MN535011
chishan	T	Polymorphism	68038	68037	0			(T)6 -> (T)7		3	Insertion (integer multiples of tandem repeat motif)		1	NC_034941, MN535013, MN535011
chishan	T	Polymorphism	68385	68384	0			(T)9 -> (T)10		3	Insertion (integer multiples of tandem repeat motif)		1	NC_034941, MN535013, MN535011
chishan	A	Polymorphism	68445	68444	0			(A)9 -> (A)10		3	Insertion (integer multiples of tandem repeat motif)		1	NC_034941, MN535013, MN535011
chishan	TA	Polymorphism	68837	68836	0			(AT)10 -> (AT)11		3	Insertion (integer multiples of tandem repeat motif)		0.333	MN535011
chishan	TATATA	Polymorphism	68837	68836	0			(AT)10 -> (AT)13		3	Insertion (integer multiples of tandem repeat motif)		0.667	NC_034941, MN535011
chishan	TT	Polymorphism	80854	80853	0			(TT)5 -> (TT)6		3	Insertion (integer multiples of tandem repeat motif)		1	NC_034941, MN535013, MN535011
chishan	T	Polymorphism	87571	87570	0			(T)10 -> (T)11		3	Insertion (integer multiples of tandem repeat motif)		0.333	MN535011
chishan	AT	Polymorphism	88232	88231	0			(AT)11 -> (AT)12		3	Insertion (integer multiples of tandem repeat motif)		0.333	MN535011
chishan	TT	Polymorphism	88263	88262	0			(TT)7 -> (TT)8		3	Insertion (integer multiples of tandem repeat motif)		1	NC_034941, MN535013, MN535011
chishan	TA	Polymorphism	109860	109859	0			(TA)6 -> (TA)7		3	Insertion (integer multiples of tandem repeat motif)		0.333	MN535013
chishan	A	Polymorphism	115120	115119	0			(A)13 -> (A)14		3	Insertion (integer multiples of tandem repeat motif)		0.333	MN535013
chishan	AAA	Polymorphism	124111	124110	0			(AAA)3 -> (AAA)4		3	Insertion (integer multiples of tandem repeat motif)		0.333	MN535011
chishan	A	Polymorphism	124111	124110	0			(A)10 -> (A)11		3	Insertion (integer multiples of tandem repeat motif)		0.667	MN535013, MN535011
chishan	A	Polymorphism	124111	124110	0			(A)10 -> (A)11		3	Insertion (integer multiples of tandem repeat motif)		1	NC_034941, MN535013, MN535011
chishan	TATA	Polymorphism	126092	126091	0			(TA)5 -> (TA)7		3	Insertion (integer multiples of tandem repeat motif)		0.333	MN535011
chishan	TATA	Polymorphism	126092	126091	0			(TA)5 -> (TA)7		3	Insertion (integer multiples of tandem repeat motif)		1	NC_034941, MN535013, MN535011
chishan	ATA	Polymorphism	109838	109837	0			(AT)18.5-> (AT)20		3	Insertion (non-integer multiples of tandem repeat motif)		1	NC_034941, MN535013, MN535011
chishan	T	Polymorphism	109838	109837	0			(AT)18.5-> (AT)18		3	Insertion (non-integer multiples of tandem repeat motif)		0.333	MN535011
chishan	C	Polymorphism	5127	5127	1			T -> C		3	SNP (transition)		0.333	MN535013
chishan	T	Polymorphism	8940	8940	1			C -> T		3	SNP (transition)		0.333	MN535011
chishan	A	Polymorphism	19364	19364	1		621	G -> A	AGC -> AGT	3	SNP (transition)	None	1	NC_034941, MN535013, MN535011
chishan	G	Polymorphism	21952	21952	1			A -> G		3	SNP (transition)		1	NC_034941, MN535013, MN535011
chishan	T	Polymorphism	26086	26086	1			C -> T		3	SNP (transition)		1	NC_034941, MN535013, MN535011
chishan	G	Polymorphism	28196	28196	1		1587	A -> G	TCA -> TCG	3	SNP (transition)	None	1	NC_034941, MN535013, MN535011
chishan	G	Polymorphism	29712	29712	1	S -> G	3103	A -> G	AGT -> GGT	3	SNP (transition)	Substitution	1	NC_034941, MN535013, MN535011
chishan	C	Polymorphism	32820	32820	1		15	T -> C	TTT -> TTC	3	SNP (transition)	None	1	NC_034941, MN535013, MN535011
chishan	A	Polymorphism	38586	38586	1			G -> A		3	SNP (transition)		0.333	MN535011
chishan	G	Polymorphism	38588	38588	1			A -> G		3	SNP (transition)		0.333	MN535011
chishan	A	Polymorphism	51980	51980	1			G -> A		3	SNP (transition)		1	NC_034941, MN535013, MN535011
chishan	T	Polymorphism	58715	58715	1			C -> T		3	SNP (transition)		1	NC_034941, MN535013, MN535011
chishan	G	Polymorphism	59865	59865	1			A -> G		3	SNP (transition)		0.333	MN535013
chishan	G	Polymorphism	60621	60621	1			A -> G		3	SNP (transition)		1	NC_034941, MN535013, MN535011
chishan	T	Polymorphism	64435	64435	1			C -> T		3	SNP (transition)		0.333	MN535011
chishan	A	Polymorphism	68920	68920	1			G -> A		3	SNP (transition)		1	NC_034941, MN535013, MN535011
chishan	A	Polymorphism	69682	69682	1			G -> A		3	SNP (transition)		0.333	MN535011
chishan	A	Polymorphism	79191	79191	1			G -> A		3	SNP (transition)		1	NC_034941, MN535013, MN535011
chishan	G	Polymorphism	84532	84532	1	N -> D	244	A -> G	AAC -> GAC	3	SNP (transition)	Substitution	1	NC_034941, MN535013, MN535011
chishan	A	Polymorphism	84658	84658	1	E -> K	370	G -> A	GAA -> AAA	3	SNP (transition)	Substitution	1	NC_034941, MN535013, MN535011
chishan	C	Polymorphism	89876	89876	1			T -> C		3	SNP (transition)		1	NC_034941, MN535013, MN535011
chishan	A	Polymorphism	97790	97790	1		447	G -> A	TTG -> TTA	3	SNP (transition)	None	0.667	NC_034941, MN535013
chishan	A	Polymorphism	105908	105908	1	S -> F	2549	G -> A	TCT -> TTT	3	SNP (transition)	Substitution	1	NC_034941, MN535013, MN535011
chishan	C	Polymorphism	106428	106428	1	K -> E	2029	T -> C	AAA -> GAA	3	SNP (transition)	Substitution	0.667	NC_034941, MN535013
chishan	C	Polymorphism	107838	107838	1	I -> V	619	T -> C	ATA -> GTA	3	SNP (transition)	Substitution	1	NC_034941, MN535013, MN535011
chishan	T	Polymorphism	108795	108795	1			C -> T		3	SNP (transition)		0.667	NC_034941, MN535013
chishan	C	Polymorphism	116035	116035	1		231	T -> C	CAA -> CAG	3	SNP (transition)	None	1	NC_034941, MN535013, MN535011
chishan	A	Polymorphism	116673	116673	1			G -> A		3	SNP (transition)		1	NC_034941, MN535013, MN535011
chishan	A	Polymorphism	116768	116768	1			G -> A		3	SNP (transition)		0.333	MN535011
chishan	T	Polymorphism	123536	123536	1		567	C -> T	AAG -> AAA	3	SNP (transition)	None	0.333	MN535011
chishan	A	Polymorphism	125981	125981	1			G -> A		3	SNP (transition)		0.333	MN535011
chishan	C	Polymorphism	130508	130508	1	K -> E	19	T -> C	AAA -> GAA	3	SNP (transition)	Substitution	1	NC_034941, MN535013, MN535011
chishan	A	Polymorphism	132119	132119	1			G -> A		3	SNP (transition)		0.333	MN535011
chishan	G	Polymorphism	17285	17285	1			C -> G		3	SNP (transversion)		1	NC_034941, MN535013, MN535011
chishan	T	Polymorphism	18421	18421	1			G -> T		3	SNP (transversion)		1	NC_034941, MN535013, MN535011
chishan	A	Polymorphism	21398	21398	1			C -> A		3	SNP (transversion)		1	NC_034941, MN535013, MN535011
chishan	C	Polymorphism	22018	22018	1			A -> C		3	SNP (transversion)		1	NC_034941, MN535013, MN535011
chishan	T	Polymorphism	25839	25839	1			G -> T		3	SNP (transversion)		1	NC_034941, MN535013, MN535011
chishan	A	Polymorphism	26760	26760	1	L -> I	151	C -> A	CTC -> ATC	3	SNP (transversion)	Substitution	0.333	MN535011
chishan	G	Polymorphism	37322	37322	1			T -> G		3	SNP (transversion)		0.333	MN535013
chishan	A	Polymorphism	38597	38597	1			C -> A		3	SNP (transversion)		0.333	MN535011
chishan	C	Polymorphism	45512	45512	1			A -> C		3	SNP (transversion)		0.333	MN535011
chishan	A	Polymorphism	54820	54820	1			C -> A		3	SNP (transversion)		1	NC_034941, MN535013, MN535011
chishan	A	Polymorphism	55595	55595	1			T -> A		3	SNP (transversion)		1	NC_034941, MN535013, MN535011
chishan	T	Polymorphism	58445	58445	1			A -> T		3	SNP (transversion)		0.667	NC_034941, MN535013
chishan	G	Polymorphism	58945	58945	1			T -> G		3	SNP (transversion)		0.667	NC_034941, MN535013
chishan	G	Polymorphism	73052	73052	1			C -> G		3	SNP (transversion)		1	NC_034941, MN535013, MN535011
chishan	T	Polymorphism	76290	76290	1			G -> T		3	SNP (transversion)		0.333	MN535011
chishan	T	Polymorphism	77693	77693	1			A -> T		3	SNP (transversion)		1	NC_034941, MN535013, MN535011
chishan	C	Polymorphism	78881	78881	1			A -> C		3	SNP (transversion)		0.333	MN535011
chishan	T	Polymorphism	81515	81515	1			G -> T		3	SNP (transversion)		0.333	MN535013
chishan	A	Polymorphism	82578	82578	1			C -> A		3	SNP (transversion)		1	NC_034941, MN535013, MN535011
chishan	G	Polymorphism	83784	83784	1			T -> G		3	SNP (transversion)		1	NC_034941, MN535013, MN535011
chishan	T	Polymorphism	98014	98014	1	G -> V	671	G -> T	GGT -> GTT	3	SNP (transversion)	Substitution	1	NC_034941, MN535013, MN535011
chishan	C	Polymorphism	106476	106476	1	L -> V	1981	G -> C	CTT -> GTT	3	SNP (transversion)	Substitution	1	NC_034941, MN535013, MN535011
chishan	A	Polymorphism	109111	109111	1			C -> A		3	SNP (transversion)		0.333	MN535011
chishan	C	Polymorphism	113444	113444	1			A -> C		3	SNP (transversion)		1	NC_034941, MN535013, MN535011
chishan	A	Polymorphism	113644	113644	1			C -> A		3	SNP (transversion)		0.333	MN535013
chishan	T	Polymorphism	115510	115510	1			G -> T		3	SNP (transversion)		1	NC_034941, MN535013, MN535011
chishan	G	Polymorphism	115814	115814	1	S -> T	452	C -> G	AGC -> ACC	3	SNP (transversion)	Substitution	1	NC_034941, MN535013, MN535011
chishan	T	Polymorphism	116663	116663	1			A -> T		3	SNP (transversion)		1	NC_034941, MN535013, MN535011
chishan	G	Polymorphism	116667	116667	1			T -> G		3	SNP (transversion)		1	NC_034941, MN535013, MN535011
chishan	A	Polymorphism	119216	119216	1	K -> N	375	C -> A	AAG -> AAT	3	SNP (transversion)	Substitution	1	NC_034941, MN535013, MN535011
chishan	G	Polymorphism	120757	120757	1		1023	T -> G	GTA -> GTC	3	SNP (transversion)	None	1	NC_034941, MN535013, MN535011
chishan	T	Polymorphism	126412	126412	1			G -> T		3	SNP (transversion)		0.667	NC_034941, MN535011
chishan	G	Polymorphism	127603	127603	1	F -> V	703	T -> G	TTT -> GTT	3	SNP (transversion)	Substitution	1	NC_034941, MN535013, MN535011
chishan	AAAG	Polymorphism	23842	23845	4			CTTT -> AAAG		3	Substitution		1	NC_034941, MN535013, MN535011
chishan	GA	Polymorphism	65757	65758	2			TC -> GA		3	Substitution		0.667	NC_034941, MN535013
chishan	AT	Polymorphism	125396	125397	2			GA -> AT		3	Substitution		0.333	MN535011
