# Supplementary material for: Comparative chloroplast genomics of the genus Taxodium
Source: BMC Genomics. 2020 Jan 31;21:114. doi: 10.1186/s12864-020-6532-1 (PMC6995153; doi:10.1186/s12864-020-6532-1)
Supplement: Supplementary file 8 — Additional file 8 List of the 8 highly variable regions in Taxodium chloroplast genomes. [file 12864_2020_6532_MOESM8_ESM.xlsx]

## Sheet: Sheet1
	Minimum	Maximum		Length	Change	Codon Change	Polymorphism Type	Protein Effect	Variant Sequences
Hypervariable Region 1	116663	116663	clpP-accD	1	A -> T		SNP (transversion)		NC_034941 MN535013 MN535011
Hypervariable Region1	116667	116667	clpP-accD	1	T -> G		SNP (transversion)		NC_034941 MN535013 MN535011
Hypervariable Region1	116673	116673	clpP-accD	1	G -> A		SNP (transition)		NC_034941 MN535013 MN535011
Hypervariable Region1	116714	116767	clpP-accD	54	-CCTATTTGATGATCTACATTAAATAAAAGAAGGAAATAATTCCTATTTTATCTC		Deletion		NC_034941 MN535013
Hypervariable Region1	116768	116768	clpP-accD	1	-G		Deletion		NC_034941 MN535013
Hypervariable Region1	116768	116768	clpP-accD	1	G -> A		SNP (transition)		MN535011
Hypervariable Region1	116769	116808	clpP-accD	40	-CTTTACAGCGCAATAAGTAAATTACCTTTACTACATTATT		Deletion		NC_034941 MN535013
Hypervariable Region1	116963	116981	clpP-accD	19	(ATTAAATAAAGAAGAAAAT)8 -> (ATTAAATAAAGAAGAAAAT)7		Deletion		MN535011
Hypervariable Region1	116982	116981	clpP-accD	0	+T		Insertion		NC_034941 MN535011
Hypervariable Region1	117179	117178	clpP-accD	0	+TAAAT		Insertion		NC_034941 MN535013 MN535011
Hypervariable Region2	68385	68384	trnV-GAC-rps12	0	(T)9 -> (T)10		Insertion		NC_034941 MN535013 MN535011
Hypervariable Region2	68445	68444	trnV-GAC-rps12	0	(A)9 -> (A)10		Insertion		NC_034941 MN535013 MN535011
Hypervariable Region2	68700	68709	trnV-GAC-rps12	10	-GTGATTCAAA		Deletion		NC_034941 MN535013
Hypervariable Region2	68836	68836	trnV-GAC-rps12	1	(A)7 -> (A)6		Deletion		MN535013
Hypervariable Region2	68837	68839	trnV-GAC-rps12	3	-TAT		Deletion		MN535013
Hypervariable Region2	68837	68836	trnV-GAC-rps12	0	(AT)10 -> (AT)11		Insertion		MN535011
Hypervariable Region2	68837	68836	trnV-GAC-rps12	0	(AT)10 -> (AT)13		Insertion		NC_034941 MN535011
Hypervariable Region2	68920	68920	trnV-GAC-rps12	1	G -> A		SNP (transition)		NC_034941 MN535013 MN535011
Hypervariable Region3	58424	58431	ndhF-trnN-GUU	8	(AT)10 -> (AT)6		Deletion		MN535011
Hypervariable Region3	58424	58423	ndhF-trnN-GUU	0	(AT)10 -> (AT)13		Insertion		MN535013
Hypervariable Region3	58445	58445	ndhF-trnN-GUU	1	A -> T		SNP (transversion)		NC_034941 MN535013
Hypervariable Region3	58613	58613	ndhF-trnN-GUU	1	(A)16 -> (A)15		Deletion		MN535013
Hypervariable Region3	58715	58715	ndhF-trnN-GUU	1	C -> T		SNP (transition)		NC_034941 MN535013 MN535011
Hypervariable Region3	58945	58945	ndhF-trnN-GUU	1	T -> G		SNP (transversion)		NC_034941 MN535013
Hypervariable Region3	59031	59038	ndhF-trnN-GUU	8	-AATGAAAT		Deletion		NC_034941 MN535013
Hypervariable Region4	125383	125383	trnV-UAC -ndhC	1	(A)11 -> (A)10		Deletion		NC_034941 MN535013 MN535011
Hypervariable Region4	125396	125397	trnV-UAC -ndhC	2	GA -> AT		Substitution		MN535011
Hypervariable Region4	125981	125981	trnV-UAC -ndhC	1	G -> A		SNP (transition)		MN535011
Hypervariable Region4	126092	126091	trnV-UAC -ndhC	0	(TA)5 -> (TA)7		Insertion		MN535011
Hypervariable Region4	126092	126091	trnV-UAC -ndhC	0	(TA)5 -> (TA)7		Insertion		NC_034941 MN535013 MN535011
Hypervariable Region4	126410	126409	trnV-UAC -ndhC	0	+TA		Insertion		MN535011
Hypervariable Region4	126412	126412	trnV-UAC -ndhC	1	G -> T		SNP (transversion)		NC_034941 MN535011
Hypervariable Region5	73830	73917	trnI-CAU-ycf2	88	-CAAAATTACATTCTATCGTTTACAAAATTACATTCTATTATTTACAAAATTACATTCTATCGTTTACAAAATTACATTCTATCGTTTA		Deletion		NC_034941 MN535013 MN535011
Hypervariable Region5	76290	76290	trnI-CAU-ycf2	1	G -> T		SNP (transversion)		MN535011
Hypervariable Region5	77693	77693	trnI-CAU-ycf2	1	A -> T		SNP (transversion)		NC_034941 MN535013 MN535011
Hypervariable Region5	78881	78881	trnI-CAU-ycf2	1	A -> C		SNP (transversion)		MN535011
Hypervariable Region5	79191	79191	trnI-CAU-ycf2	1	G -> A		SNP (transition)		NC_034941 MN535013 MN535011
Hypervariable Region5	80854	80853	trnI-CAU-ycf2	0	(T)10 -> (T)12		Insertion		NC_034941 MN535013 MN535011
Hypervariable Region6	108795	108795	ycf1-rpl20	1	C -> T		SNP (transition)		NC_034941 MN535013
Hypervariable Region6	109111	109111	ycf1-rpl20	1	C -> A		SNP (transversion)		MN535011
Hypervariable Region6	109838	109837	ycf1-rpl20	0	+T		Insertion		MN535011
Hypervariable Region6	109838	109837	ycf1-rpl20	0	+ATA		Insertion		NC_034941 MN535013 MN535011
Hypervariable Region6	109860	109859	ycf1-rpl20	0	(TA)6 -> (TA)7		Insertion		MN535013
Hypervariable Region6	109874	109874	ycf1-rpl20	1	(T)10 -> (T)9		Deletion		NC_034941 MN535013 MN535011
Hypervariable Region7	38560	38563	atpI-atpH	4	(TA)13 -> (TA)11		Deletion		NC_034941 MN535013 MN535011
Hypervariable Region7	38586	38586	atpI-atpH	1	G -> A		SNP (transition)		MN535011
Hypervariable Region7	38588	38588	atpI-atpH	1	A -> G		SNP (transition)		MN535011
Hypervariable Region7	38594	38594	atpI-atpH	1	G -> AT		Insertion		MN535011
Hypervariable Region7	38597	38597	atpI-atpH	1	C -> A		SNP (transversion)		MN535011
Hypervariable Region8	88232	88231	rpl36-rps11	0	+TA		Insertion		MN535013 MN535011
Hypervariable Region8	88232	88231	rpl36-rps11	0	+A		Insertion		NC_034941 MN535013 MN535011
Hypervariable Region8	88232	88231	rpl36-rps11	0	+TAG		Insertion		NC_034941 MN535013 MN535011
Hypervariable Region8	88232	88231	rpl36-rps11	0	(AT)11 -> (AT)12		Insertion		MN535011
Hypervariable Region8	88263	88262	rpl36-rps11	0	(T)14 -> (T)16		Insertion		NC_034941 MN535013 MN535011
Hypervariable Region9	101809	102060	ycf1	252	-CGTTAGAAATTTTCTAAGATTTTCTCTAATCTTTTCATTTTTTAGAAGATAATCTCTACGTTCCGTTAGAAATTTTCTAAGATTTTCTCTAATCTTTTCATTTTTTAGAAGATAATCTCTACGTTCCGTTAGAAATTTTCTAAGATTTTCTCTAATCTTTTCATTTTTTAGAAGATAATCTCTACGTTCCGTTAGAAATTTTCTAAGATTTTCTCTAATCTTTTCATTTTTTAGAAGATAATCTCTACGTTC	GAA CGT AGA GAT TAT CTT CTA AAA AAT GAA AAG ATT AGA GAA AAT CTT AGA AAA TTT CTA ACG GAA CGT AGA GAT TAT CTT CTA AAA AAT GAA AAG ATT AGA GAA AAT CTT AGA AAA TTT CTA ACG GAA CGT AGA GAT TAT CTT CTA AAA AAT GAA AAG ATT AGA GAA AAT CTT AGA AAA TTT CTA ACG GAA CGT AGA GAT TAT CTT CTA AAA AAT GAA AAG ATT AGA GAA AAT CTT AGA AAA TTT CTA ACG ->	Deletion	Deletion	NC_034941 MN535013 MN535011
Hypervariable Region9	105908	105908	ycf1	1	G -> A	TCT -> TTT	SNP (transition)	Substitution	NC_034941 MN535013 MN535011
Hypervariable Region9	106428	106428	ycf1	1	T -> C	AAA -> GAA	SNP (transition)	Substitution	NC_034941 MN535013
Hypervariable Region9	106476	106476	ycf1	1	G -> C	CTT -> GTT	SNP (transversion)	Substitution	NC_034941 MN535013 MN535011
Hypervariable Region9	107838	107838	ycf1	1	T -> C	ATA -> GTA	SNP (transition)	Substitution	NC_034941 MN535013 MN535011
Hypervariable Region10	115012	115012	psbJ-clpP	1	-T		Deletion		NC_034941 MN535013 MN535011
Hypervariable Region10	115120	115119	psbJ-clpP	0	(A)13 -> (A)14		Insertion		MN535013
Hypervariable Region10	115219	115256	psbJ-clpP	38	-TACAATCGTTCTTATGGAATGTATGCGAATTAGAAGCA		Deletion		NC_034941 MN535013 MN535011
Hypervariable Region10	115510	115510	psbJ-clpP	1	G -> T		SNP (transversion)		NC_034941 MN535013 MN535011
Hypervariable Region11	65720	65719	trnI-GAU-rrn16	0	(A)13 -> (A)14		Insertion		MN535013
Hypervariable Region11	65720	65719	trnI-GAU-rrn16	0	(A)13 -> (A)14		Insertion		NC_034941 MN535013
Hypervariable Region11	65720	65719	trnI-GAU-rrn16	0	(A)13 -> (A)14		Insertion		NC_034941 MN535013 MN535011
Hypervariable Region11	65757	65758	trnI-GAU-rrn16	2	TC -> GA		Substitution		NC_034941 MN535013
